# Supplementary material for: Inhibition of coronavirus HCoV-OC43 by targeting the eIF4F complex
Source: Front Pharmacol. 2022 Dec 1;13:1029093. doi: 10.3389/fphar.2022.1029093 (PMC9751428; doi:10.3389/fphar.2022.1029093)
Supplement: Supplementary file 2 [file DataSheet3.xlsx]

## Sheet: Sheet1
	Supplemental Table 3
	Gene Name	Forward primer sequence	Reverse primer sequence
	IFIT1	5’-AGAAGCAGGCAATCACAGAAAA-3’	5’-CTGAAACCGACCATAGTGGAAAT-3’
	IFIT2	5’-GACACGGTTAAAGTGTGGAGG-3’	5’-TCCAGACGGTAGCTTGCTATT-3’
	IL6	5’-ACTCACCTCTTCAGAACGAATTG-3’	5’-CCATCTTTGGAAGGTTCAGGTTG-3’
	PPP1R15A	5’-ATGATGGCATGTATGGTGAGC-3’	5’-AACCTTGCAGTGTCCTTATCAG-3’
	TNFA1P3	5’-TCCTCAGGCTTTGTATTTGAGC-3’	5’-TGTGTATCGGTGCATGGTTTTA-3’
	PTX3	5’-AGGCTTGAGTCTTTTAGTGCC-3’	5’-ATGGATTCCTCTTTGTGCCATAG-3’
	JUN	5’-TCCAAGTGCCGAAAAAGGAAG-3’	5’-CGAGTTCTGAGCTTTCAAGGT-3’
	NUAK2	5’-GATGCACATACGGAGGGAGAT-3’	5’-GCTGGCATACTCCATGACGAT-3’
	ATF3	5’-CCTCTGCGCTGGAATCAGTC-3’	5’-TTCTTTCTCGTCGCCTCTTTTT-3’
	H3A	5’-TGTGGCGCTCCGTGAAATTAG-3’	5’-CTGCAAAGCACCGATAGCTG-3’
	OC43 NP	5’-CATACTCTGACGGTCACAATAATA-3'	5'-ACCTTAGCAACAGTCATATAAGC-3'
	RdRP	5'-GCGAATGAATGCGCACAAGTT-3'	5'-AGCAGTAGTTGCATCACCAC-3'
	3CLpro	5'-GCTCAGGTTGTTCAGTTGCTC-3'	5'-ATCCATTGGACAGAGCCCAC-3'
