# Supplementary material for: Inhibition of coronavirus HCoV-OC43 by targeting the eIF4F complex
Source: Front Pharmacol. 2022 Dec 1;13:1029093. doi: 10.3389/fphar.2022.1029093 (PMC9751428; doi:10.3389/fphar.2022.1029093)
Supplement: Supplementary file 3 [file DataSheet1.xlsx]

## Sheet: Note
Lists of differentially expressed genes from different comparisons in Vero E6 OC43 infected, control, and OC43 infected + drugs and compounds
Name	Description
Gene	Gene ID
log2 fold change	Log2 Fold Change for Group1 vs Group2 calculated by DESeq2 (used for significance test)
DESeq2 Stat:Mean,SE,Wald stat	DESeq2 raw statistics
Wald test p-value	DESeq2 raw p value
BH adjusted p-values	BH adjusted p-values correcting for multiple testing errors (used for significance test)
Significance: Log2FC 1 BHP 0.05	Significance based on Log2 transformed FC >= defined cutoff or <= -defined cutoff, AND BH adjusted p-value < defined cutoff
gene_name	Gene Symbol
gene_biotype

## Sheet: OC43 vs. Control
Gene	log2 fold change	DESeq2 Stat:Mean,SE,Wald stat	Wald test p-value	BH adjusted p-values	Significance: Abs(Log2FC)>=1 BHP<0.05	gene_name	gene_biotype
ENSCSAG00000004781	7.77741	207.515082457095,0.67863218402842,11.4604237898283	2.08492e-30	2.37418e-28	1	CXCL8	protein_coding
ENSCSAG00000020504	7.3874	11.6326928868812,4.41283165992954,1.67407175659761	0.0941165	0.172711	0	Metazoa_SRP	misc_RNA
ENSCSAG00000014799	7.03283	49.6683956131867,1.07057916280288,6.56918581510764	5.05911e-11	8.45861e-10	1	ensembl	protein_coding
ENSCSAG00000004773	6.84529	43.6010738466466,1.07636320524868,6.35964690769337	2.02218e-10	3.11332e-09	1	CXCL1	protein_coding
ENSCSAG00000004754	6.76985	41.3651343962522,1.0830142309922,6.25093048071749	4.08014e-10	5.98295e-09	1	CXCL3	protein_coding
ENSCSAG00000012136	6.31805	151.674999815548,0.510946305490344,12.3653917182017	4.02246e-35	6.05284e-33	1	FOS	protein_coding
ENSCSAG00000013925	6.16054	95.3793131920338,0.601882255974169,10.2354649510827	1.37533e-24	1.12156e-22	1	IL6	protein_coding
ENSCSAG00000004654	6.13708	40.1988961251965,0.907422522377039,6.76319819403054	1.34978e-11	2.47265e-10	1	CXCL10	protein_coding
ENSCSAG00000022767	5.83245	77.5466351999786,1.48918441195972,3.91653896798261	8.98293e-05	0.000454177	1	Metazoa_SRP	misc_RNA
ENSCSAG00000010598	5.63118	56.7206446815865,0.672812149077852,8.36962177366544	5.78035e-17	2.1941e-15	1	ADORA2A	protein_coding
ENSCSAG00000013216	5.42257	197.377337506272,0.400551692624548,13.5377622652979	9.35969e-42	1.84854e-39	1	TRAF1	protein_coding
ENSCSAG00000006354	5.22692	98.8994624332819,1.44243112038531,3.62368957461555	0.00029043	0.00127378	1	CCL2	protein_coding
ENSCSAG00000017376	5.16913	131.5911682629,0.425301871435643,12.1540241417177	5.461e-34	7.42226e-32	1	DUSP2	protein_coding
ENSCSAG00000004749	5.14759	127.044947749275,1.58634187383185,3.24494543708524	0.00117473	0.00433156	1	CXCL2	protein_coding
ENSCSAG00000007356	5.12234	20.0438158318438,0.974026309459935,5.25893899419969	1.44889e-07	1.37081e-06	1	ICAM1	protein_coding
ENSCSAG00000016761	5.10388	713.109784044672,0.253329690945442,20.1471804601011	2.84885e-90	3.27358e-87	1	IL1A	protein_coding
ENSCSAG00000007431	4.92031	17.5013574589654,0.976422643789964,5.03911789665542	4.67682e-07	3.9201e-06	1	EGR2	protein_coding
ENSCSAG00000011090	4.81129	16.2858776377215,0.989695668106194,4.86138324072859	1.16568e-06	9.06165e-06	1	NR4A3	protein_coding
ENSCSAG00000017358	4.77151	79.1970936829531,0.478494588941236,9.97193051390664	2.02259e-23	1.44438e-21	1	NEURL3	protein_coding
ENSCSAG00000013111	4.72867	400.057274263226,0.256132091716525,18.4618559581752	4.18704e-76	2.94023e-73	1	EGR1	protein_coding
ENSCSAG00000012090	4.72461	71.513155144534,0.481321299399772,9.81592495198588	9.61521e-23	6.49927e-21	1	PTX3	protein_coding
ENSCSAG00000005331	4.71245	10.1466027315749,1.20918386348394,3.8972189754779	9.73036e-05	0.000487482	1	NOD2	protein_coding
ENSCSAG00000013992	4.54189	1335.16802010787,0.179620184697477,25.2861013827523	4.54229e-141	1.91382e-137	1	SLC25A25	protein_coding
ENSCSAG00000019492	4.39038	16.4745059988767,0.911874189609736,4.81468024446809	1.47436e-06	1.12197e-05	1	BHLHA15	protein_coding
ENSCSAG00000018721	4.35863	8.13109587789256,2.59716806261097,1.67822444246756	0.0933033	0.171443	0	ensembl	protein_coding
ENSCSAG00000014456	4.34689	11.9337031699415,1.02699030363315,4.2326465743688	2.30957e-05	0.000135215	1	ULBP3	protein_coding
ENSCSAG00000016944	4.17085	13700.3758236704,0.146206067923324,28.5272149300248	5.38631e-179	6.8083e-175	1	TNFAIP3	protein_coding
ENSCSAG00000019093	4.16752	116.18686494536,0.388692383792774,10.7218954015038	8.03398e-27	7.57832e-25	1	H2AC6	protein_coding
ENSCSAG00000004816	4.05198	1708.82633129966,0.18246239231932,22.2071850008179	2.92712e-109	7.39975e-106	1	DDIT3	protein_coding
ENSCSAG00000014978	4.03648	6.46267205024826,1.3063486161548,3.08989545145176	0.00200227	0.00685315	1	ASB11	protein_coding
ENSCSAG00000004966	3.90693	6212.68097353575,0.146453839578235,26.6768379453508	8.74106e-157	5.52435e-153	1	HERPUD1	protein_coding
ENSCSAG00000017555	3.89865	756.308330300895,0.211818913662133,18.4055775957661	1.18514e-75	7.88432e-73	1	ZFAND2A	protein_coding
ENSCSAG00000011168	3.88609	1472.0396142356,0.232261624234826,16.7315205922927	7.72409e-63	3.61602e-60	1	DNAJB9	protein_coding
ENSCSAG00000002883	3.81456	612.348395720525,0.184995163528214,20.6198018774787	1.82303e-94	2.30432e-91	1	FICD	protein_coding
ENSCSAG00000006239	3.7747	102.372688524395,0.375350204464686,10.0564811030405	8.60181e-24	6.51059e-22	1	RND1	protein_coding
ENSCSAG00000008037	3.73305	21.0401164679033,0.690762843821131,5.40424015149516	6.50837e-08	6.51352e-07	1	KLF15	protein_coding
ENSCSAG00000016967	3.68307	155.51468380123,0.287345808341565,12.8175363111021	1.30791e-37	2.2961e-35	1	ARRDC4	protein_coding
ENSCSAG00000002221	3.67611	7.54287005489782,1.16884484159029,3.14507537409544	0.00166044	0.00583323	1	OASL	protein_coding
ENSCSAG00000006191	3.63569	19.742003945614,0.69748588245828,5.21255903946666	1.86253e-07	1.71717e-06	1	ensembl	protein_coding
ENSCSAG00000003225	3.61164	7.26200155791998,1.1428745768123,3.16013519359011	0.00157696	0.00558313	1	ZNF296	protein_coding
ENSCSAG00000015351	3.53634	6.91841090347247,1.2158759857965,2.9084721374507	0.003632	0.0114857	1	ADAM32	protein_coding
ENSCSAG00000005110	3.52392	1996.33519681671,0.195918549045189,17.9866513358996	2.47892e-72	1.42425e-69	1	CRELD2	protein_coding
ENSCSAG00000014924	3.45682	237.910092016118,0.244849989764609,14.1180972363273	2.93818e-45	6.51554e-43	1	ensembl	pseudogene
ENSCSAG00000008221	3.42562	255.181075585137,0.262722547073468,13.0389247912883	7.34861e-39	1.34618e-36	1	RIPK4	protein_coding
ENSCSAG00000001366	3.41191	4382.93264462776,0.157924485873044,21.604703869867	1.62225e-103	2.92933e-100	1	GADD45A	protein_coding
ENSCSAG00000014744	3.38435	138.57015552944,0.290398884543337,11.6541414646034	2.18572e-31	2.65649e-29	1	PRDM1	protein_coding
ENSCSAG00000001106	3.36603	979.873034237329,0.192215296875272,17.511749796338	1.16556e-68	5.89305e-66	1	ZC3H12A	protein_coding
ENSCSAG00000009138	3.35279	744.514451378236,0.196234349819816,17.0856434622931	1.89837e-65	9.22902e-63	1	BCL6	protein_coding
ENSCSAG00000007728	3.31899	7.96162945279103,1.05591236015145,3.14324332569138	0.00167087	0.00586824	1	BHLHE41	protein_coding
ENSCSAG00000011020	3.3189	12.0328406663389,0.878607798749089,3.77745054208558	0.000158442	0.000746443	1	ADCY10	protein_coding
ENSCSAG00000026076	3.30897	9.95563947747353,0.920976373873364,3.59289719948857	0.000327022	0.0014156	1	ensembl	misc_RNA
ENSCSAG00000009509	3.29494	2948.58591402874,0.167651467948922,19.6534854056511	5.3976e-86	5.68548e-83	1	LIF	protein_coding
ENSCSAG00000002795	3.27557	9350.63704553423,0.151895390050717,21.56465587557	3.85776e-103	6.09526e-100	1	PPP1R15A	protein_coding
ENSCSAG00000009100	3.26482	102.741075613431,0.324900515617273,10.0486633062084	9.31219e-24	6.92389e-22	1	LURAP1L	protein_coding
ENSCSAG00000004204	3.26057	110.054969033346,0.329445238242848,9.89715934406884	4.28267e-23	2.99077e-21	1	ZNF529	protein_coding
ENSCSAG00000000791	3.23663	117.890220526804,0.341650064397367,9.47351240189108	2.70589e-21	1.68485e-19	1	ensembl	protein_coding
ENSCSAG00000006329	3.2366	7900.78138834206,0.154488129625691,20.950477579298	1.85759e-97	2.60888e-94	1	DNAJB1	protein_coding
ENSCSAG00000020285	3.22671	7.52053116611425,1.07926720675014,2.98972513034744	0.00279229	0.00919127	1	ensembl	miRNA
ENSCSAG00000009672	3.2218	952.934546948193,0.165524610831812,19.464175563837	2.21022e-84	1.99552e-81	1	IP6K3	protein_coding
ENSCSAG00000018784	3.21013	22.4179664338941,0.61527095637561,5.21741824407419	1.81434e-07	1.68009e-06	1	AMIGO3	protein_coding
ENSCSAG00000001740	3.16321	1209.4449342288,0.202962177396273,15.5851983640102	9.1778e-55	3.13534e-52	1	IL11	protein_coding
ENSCSAG00000018847	3.15541	7.15591114055592,1.08762697162599,2.90118453643401	0.00371755	0.0117065	1	OR2C1	protein_coding
ENSCSAG00000001806	3.1426	4202.83852276946,0.143055854250018,21.9676441762917	5.87371e-107	1.23739e-103	1	TUFT1	protein_coding
ENSCSAG00000017303	3.13608	17.9440824876807,0.686006026792731,4.57150241720476	4.8424e-06	3.31446e-05	1	BNC1	protein_coding
ENSCSAG00000000205	3.11054	19.2555303566034,0.653605727576454,4.75904845054726	1.94508e-06	1.44878e-05	1	ensembl	protein_coding
ENSCSAG00000015526	3.09432	1340.55863842933,0.172018951441628,17.9882401856149	2.40887e-72	1.42425e-69	1	NFKBIA	protein_coding
ENSCSAG00000019484	3.09403	6.87177843760525,1.11056403492097,2.78600063463368	0.00533628	0.0160329	1	FZD9	protein_coding
ENSCSAG00000010582	3.0923	12.0977069308623,0.814640008614604,3.79591457375494	0.0001471	0.000699791	1	BDKRB2	protein_coding
ENSCSAG00000010306	3.073	20.4632208503626,0.642939443985043,4.77960495099844	1.7564e-06	1.32148e-05	1	ensembl	protein_coding
ENSCSAG00000009591	3.05911	6738.77996385701,0.155801902609565,19.6345924169244	7.83066e-86	7.61381e-83	1	DUSP1	protein_coding
ENSCSAG00000006222	3.04808	241.298307856469,0.275571769970124,11.0609148961769	1.94107e-28	2.0277e-26	1	GBX2	protein_coding
ENSCSAG00000005103	3.02835	1710.9144529008,0.193192265411146,15.6753101580515	2.23133e-55	8.2953e-53	1	PIM3	protein_coding
ENSCSAG00000017495	3.01322	56.0272381728403,0.395295618922334,7.62269680893125	2.4843e-14	6.85623e-13	1	ZIC5	protein_coding
ENSCSAG00000018049	3.0122	44.7392605169623,0.450644499966091,6.68421302021589	2.32169e-11	4.1101e-10	1	FGF9	protein_coding
ENSCSAG00000014618	3.00751	3446.44329880069,0.154598808595381,19.4536660902518	2.71321e-84	2.28633e-81	1	NUAK2	protein_coding
ENSCSAG00000010027	2.9926	141.762272739798,0.318192054595808,9.40500426076963	5.20281e-21	3.16171e-19	1	ZNF597	protein_coding
ENSCSAG00000014785	2.99124	1654.17115147665,0.170271946470098,17.5674120494809	4.37688e-69	2.30516e-66	1	CSRNP1	protein_coding
ENSCSAG00000006029	2.95847	346.374203686291,0.20835380655224,14.1992755548416	9.25644e-46	2.1273e-43	1	PER2	protein_coding
ENSCSAG00000019092	2.95405	7.91550874918769,0.994678780710912,2.96984956011479	0.00297946	0.00970877	1	H1-4	protein_coding
ENSCSAG00000001629	2.9512	31.6443621082454,0.51084806765137,5.77706897382336	7.60131e-09	9.07277e-08	1	ZNF550	protein_coding
ENSCSAG00000010451	2.94911	6.27296971168599,1.1490854552786,2.56648596933225	0.0102735	0.0278902	1	KRBA2	protein_coding
ENSCSAG00000007511	2.94329	1807.08590010398,0.162962792227131,18.06113359708	6.44847e-73	4.07543e-70	1	EDN1	protein_coding
ENSCSAG00000006272	2.92675	1516.58231485258,0.156361282913425,18.7178626059081	3.54077e-78	2.63266e-75	1	NFKBIZ	protein_coding
ENSCSAG00000018839	2.92589	640.862104420411,0.236667777659515,12.3628479962543	4.15182e-35	6.174e-33	1	IER2	protein_coding
ENSCSAG00000003233	2.92264	666.601970725954,0.203644456169832,14.3516569375667	1.04022e-46	2.57811e-44	1	RELB	protein_coding
ENSCSAG00000015405	2.92172	749.977274775884,0.193725313095511,15.0817770508625	2.13446e-51	6.58038e-49	1	ATF3	protein_coding
ENSCSAG00000019711	2.90945	447.476257159988,0.189047241861076,15.3900814992658	1.90792e-53	6.18361e-51	1	ZBTB43	protein_coding
ENSCSAG00000016067	2.89728	685.280697545125,0.207905625200498,13.9355482746626	3.85231e-44	8.11553e-42	1	CEP85L	protein_coding
ENSCSAG00000010232	2.89571	7.66136090311737,0.986336364906743,2.93582792229207	0.00332659	0.0106586	1	ensembl	pseudogene
ENSCSAG00000010924	2.88519	1242.85746469304,0.1737049419052,16.6097372229928	5.92522e-62	2.58258e-59	1	CLK1	protein_coding
ENSCSAG00000010737	2.88453	412.038618477234,0.199888785928412,14.430671197107	3.31836e-47	8.56002e-45	1	PER1	protein_coding
ENSCSAG00000006378	2.86369	28.31437437166,0.548240435095877,5.2234185542296	1.7565e-07	1.63371e-06	1	VWCE	protein_coding
ENSCSAG00000017525	2.84775	975.867079356337,0.195847106713729,14.5406781321053	6.69264e-48	1.83902e-45	1	DNAJC3	protein_coding
ENSCSAG00000014596	2.83091	513.57831988084,0.231550535408353,12.2258884435688	2.26096e-34	3.17539e-32	1	GMPPB	protein_coding
ENSCSAG00000000466	2.82629	7.34453950171109,0.989580507248856,2.85605311596235	0.00428943	0.0132856	1	TAL2	protein_coding
ENSCSAG00000004968	2.81702	55.0242600164266,0.425654983062074,6.61808883339914	3.63872e-11	6.27469e-10	1	RASL11B	protein_coding
ENSCSAG00000000194	2.81175	29.0729473306492,0.51173399119148,5.49454972537633	3.91709e-08	4.0919e-07	1	CNR1	protein_coding
ENSCSAG00000004291	2.80693	40.2731164241998,0.484510907716746,5.7933356593871	6.9002e-09	8.31445e-08	1	NFKBID	protein_coding
ENSCSAG00000004096	2.77739	14.201534013381,0.720822457758131,3.853086321492	0.000116638	0.000572992	1	AXIN2	protein_coding
ENSCSAG00000017679	2.76294	11.1680844339914,0.830528450986495,3.32672908694397	0.000878718	0.00337496	1	TMEM241	protein_coding
ENSCSAG00000006575	2.76051	11.2280541477521,0.802092715679767,3.44163050883369	0.000578219	0.00233729	1	FAM227A	protein_coding
ENSCSAG00000000221	2.75325	6.9520799977101,1.05987752818237,2.59770794662305	0.00938483	0.0258892	1	H2BC18	protein_coding
ENSCSAG00000012731	2.74988	1139.80192914546,0.164963551574423,16.669628464147	2.17945e-62	9.83866e-60	1	GEM	protein_coding
ENSCSAG00000015423	2.73592	8.3226574218698,0.926294635571829,2.95361825146609	0.00314072	0.0101437	1	GCNT7	protein_coding
ENSCSAG00000006691	2.71805	827.062651628435,0.191640843962648,14.1830158435059	1.16721e-45	2.63455e-43	1	ANKRD1	protein_coding
ENSCSAG00000007255	2.70433	11389.2539016318,0.142801675357713,18.9376347670162	5.58503e-80	4.41218e-77	1	THBS1	protein_coding
ENSCSAG00000009926	2.69562	495.127556129345,0.197045451734692,13.6802016637451	1.33322e-42	2.67491e-40	1	DUSP8	protein_coding
ENSCSAG00000013093	2.67941	185.323167469328,0.250990407374218,10.6753501271166	1.32756e-26	1.23385e-24	1	ARRB2	protein_coding
ENSCSAG00000007347	2.67446	87.6306502238649,0.324463765790863,8.24270843136462	1.68355e-16	5.94417e-15	1	CDK20	protein_coding
ENSCSAG00000001370	2.67297	17.1545416996526,0.677885738307517,3.94310473903478	8.04335e-05	0.000411945	1	RPE65	protein_coding
ENSCSAG00000005965	2.66815	58.4047022128731,0.368301871800092,7.24447440797427	4.34119e-13	1.01994e-11	1	SLC43A3	protein_coding
ENSCSAG00000007630	2.66113	21.0432328368516,0.59609554845493,4.4642603854057	8.03458e-06	5.2376e-05	1	SMCO2	protein_coding
ENSCSAG00000011009	2.66037	35.3474527286107,0.504110994908651,5.27734679414594	1.31068e-07	1.25317e-06	1	KCNK5	protein_coding
ENSCSAG00000018851	2.6581	17.1324390767655,0.645500802571296,4.11788678047981	3.82362e-05	0.00021291	1	SOCS1	protein_coding
ENSCSAG00000005713	2.6541	10.472886903378,0.882135070965307,3.00871807283953	0.00262352	0.0086992	1	WBP2NL	protein_coding
ENSCSAG00000009716	2.62956	42.408557597891,0.469437278595997,5.60152131522449	2.12479e-08	2.32129e-07	1	ACTN2	protein_coding
ENSCSAG00000008767	2.60278	63.6218153734961,0.364279547828689,7.1450048252475	8.99927e-13	2.00266e-11	1	STYK1	protein_coding
ENSCSAG00000017953	2.60003	723.173651049811,0.204950639746321,12.6861342502571	7.05846e-37	1.14383e-34	1	USPL1	protein_coding
ENSCSAG00000016249	2.58805	179.5884257105,0.2790696575619,9.27385670835369	1.79534e-20	9.90965e-19	1	SLC17A9	protein_coding
ENSCSAG00000009947	2.58531	2672.90607216944,0.157429991196039,16.4219724117614	1.33167e-60	5.42976e-58	1	ensembl	protein_coding
ENSCSAG00000007953	2.58373	105.839604294066,0.326843440066912,7.90509245169834	2.67735e-15	8.31491e-14	1	TMEM198	protein_coding
ENSCSAG00000001749	2.57958	60.243983583269,0.367515772500085,7.0189714147194	2.23507e-12	4.6466e-11	1	ensembl	protein_coding
ENSCSAG00000000512	2.57758	18.8277655658145,0.609854335893435,4.22654357582327	2.37308e-05	0.000138549	1	TICAM2	protein_coding
ENSCSAG00000008506	2.54778	13.3867211537472,0.775544700201334,3.28515051067821	0.00101928	0.0038276	1	CFAP65	protein_coding
ENSCSAG00000016407	2.54057	1562.92477917344,0.1780915545687,14.2655238237963	3.58887e-46	8.55912e-44	1	EIF2AK3	protein_coding
ENSCSAG00000000239	2.53781	145.058395471597,0.296752897016236,8.55191839838533	1.21059e-17	4.81192e-16	1	IER5	protein_coding
ENSCSAG00000004297	2.53273	28.1851529297606,0.523993824988967,4.8335125270016	1.34145e-06	1.03129e-05	1	PPM1K	protein_coding
ENSCSAG00000016829	2.52979	569.361525214726,0.213203271281781,11.865616568464	1.78582e-32	2.23493e-30	1	AHI1	protein_coding
ENSCSAG00000001355	2.52543	196.760863761962,0.236142749236467,10.6945225519482	1.07974e-26	1.01096e-24	1	PDE4B	protein_coding
ENSCSAG00000012218	2.5228	32.900687683189,0.495980401673811,5.08649043839918	3.6475e-07	3.11727e-06	1	IL12A	protein_coding
ENSCSAG00000013988	2.517	118.889442881456,0.306826516812358,8.20333419462729	2.3381e-16	8.14149e-15	1	MAP3K13	protein_coding
ENSCSAG00000018623	2.51608	1040.15587233504,0.194091448896906,12.9633551730391	1.9742e-38	3.56484e-36	1	SPRY2	protein_coding
ENSCSAG00000012038	2.51062	114.008031711877,0.294664732356688,8.52024436367587	1.59217e-17	6.26948e-16	1	NABP1	protein_coding
ENSCSAG00000016304	2.50711	5.9462136043573,1.07287184473453,2.33682092651148	0.0194485	0.0480041	1	EGR3	protein_coding
ENSCSAG00000018781	2.50543	49.0791601826063,0.390933511589692,6.40883375098727	1.46637e-10	2.29109e-09	1	KCNE4	protein_coding
ENSCSAG00000001825	2.50062	5.98375342408587,1.05637378188572,2.36717636039915	0.0179244	0.044811	1	RORC	protein_coding
ENSCSAG00000013943	2.49386	7.08209056589219,1.00436537655366,2.48302114724667	0.0130273	0.034064	1	MAOA	protein_coding
ENSCSAG00000004065	2.49249	24.8483593836022,0.581484503203772,4.28642326998937	1.81573e-05	0.000108566	1	SPRED3	protein_coding
ENSCSAG00000016117	2.48908	2100.92489331583,0.181362939094406,13.7243111009931	7.2616e-43	1.5047e-40	1	RND3	protein_coding
ENSCSAG00000002747	2.48757	47.366952991318,0.413169974481267,6.02068293366277	1.73683e-09	2.29639e-08	1	DDR2	protein_coding
ENSCSAG00000003545	2.48645	493.411420346582,0.183840613254118,13.5250567870058	1.11258e-41	2.16353e-39	1	NOCT	protein_coding
ENSCSAG00000025992	2.48457	8.2154481769706,1.11338243563763,2.23155086835801	0.0256447	0.0601724	0	ensembl	miRNA
ENSCSAG00000001997	2.48076	374.161545231964,0.202595950026593,12.2448545059766	1.78998e-34	2.54217e-32	1	ZNF614	protein_coding
ENSCSAG00000001718	2.47518	148.629602531212,0.288166265237402,8.58940979300115	8.74172e-18	3.55291e-16	1	ZNF697	protein_coding
ENSCSAG00000013954	2.46504	1369.55663676249,0.155135231195971,15.889603271053	7.47995e-57	2.95458e-54	1	KLF6	protein_coding
ENSCSAG00000002521	2.46461	24.4842511203078,0.541426819686427,4.55206028337702	5.31231e-06	3.61203e-05	1	HOXB9	protein_coding
ENSCSAG00000004728	2.46367	2773.41856680137,0.163874206179255,15.0339378250109	4.4005e-51	1.32434e-48	1	BAG3	protein_coding
ENSCSAG00000001557	2.46277	225.586184891297,0.243900308028787,10.0974324431655	5.67074e-24	4.39744e-22	1	CSF1	protein_coding
ENSCSAG00000001429	2.45026	21024.6168302551,0.155159364029676,15.7918659188523	3.53953e-56	1.35575e-53	1	CCN1	protein_coding
ENSCSAG00000007026	2.44926	16809.5113514472,0.138645159917651,17.6656606899946	7.71047e-70	4.23741e-67	1	PDIA4	protein_coding
ENSCSAG00000010087	2.42701	167.538037480646,0.242454465294037,10.0101570704614	1.37534e-23	1.00487e-21	1	IRAK2	protein_coding
ENSCSAG00000004555	2.42364	37.6122526055991,0.44454133841722,5.4520077592209	4.98043e-08	5.07682e-07	1	ADM	protein_coding
ENSCSAG00000012914	2.42235	7.99161055766572,0.974699786262201,2.48522297221181	0.012947	0.0338751	1	RNF24	protein_coding
ENSCSAG00000001994	2.41726	105.456553305063,0.298860393237463,8.08827312259817	6.05166e-16	1.99721e-14	1	EFNA1	protein_coding
ENSCSAG00000019639	2.41561	59.821856396239,0.376666593084998,6.41313628986495	1.42556e-10	2.23839e-09	1	ZNF114	protein_coding
ENSCSAG00000003392	2.41425	459.067964241473,0.204853584628644,11.7852403700275	4.65091e-32	5.70753e-30	1	OSGIN1	protein_coding
ENSCSAG00000005376	2.41026	46.1223272003335,0.419520726862737,5.74527325109505	9.17727e-09	1.07408e-07	1	PHF21B	protein_coding
ENSCSAG00000003757	2.40838	2056.13839362806,0.154329231471813,15.6054495759212	6.68372e-55	2.41378e-52	1	SEC24D	protein_coding
ENSCSAG00000000171	2.40629	1231.37999929679,0.192857136684333,12.4770455298141	9.96148e-36	1.53553e-33	1	NGF	protein_coding
ENSCSAG00000019678	2.39932	13.2849214932585,0.810150031198085,2.96156900123368	0.00306076	0.00994	1	NRARP	protein_coding
ENSCSAG00000001205	2.3985	154.579637004448,0.255698776190237,9.38016104673726	6.5872e-21	3.89076e-19	1	PLK3	protein_coding
ENSCSAG00000007024	2.39285	1049.56383624909,0.164846601734067,14.5156146388617	9.64889e-48	2.59494e-45	1	TMEM39A	protein_coding
ENSCSAG00000015918	2.39061	18.9378643190368,0.601795575805378,3.97246406606963	7.1133e-05	0.000369552	1	DHRS2	protein_coding
ENSCSAG00000010249	2.3878	223.3537872918,0.227081759378059,10.5151760950735	7.35433e-26	6.59282e-24	1	GPR37	protein_coding
ENSCSAG00000013356	2.38548	73.2581519288303,0.339704875493128,7.02222729340335	2.18359e-12	4.54705e-11	1	HIC2	protein_coding
ENSCSAG00000009919	2.38101	16.5256533595987,0.657728328900802,3.62004877842921	0.000294547	0.00128871	1	ensembl	protein_coding
ENSCSAG00000007694	2.37883	924.84401252023,0.19736668524267,12.0528298707155	1.87404e-33	2.49345e-31	1	SYVN1	protein_coding
ENSCSAG00000018366	2.36848	105.642563818134,0.293310018381278,8.07502120016908	6.74649e-16	2.22072e-14	1	LONRF3	protein_coding
ENSCSAG00000013327	2.36803	67.4752467039112,0.361306263840291,6.55406651115007	5.5991e-11	9.28775e-10	1	TTLL11	protein_coding
ENSCSAG00000007623	2.36192	289.164668580144,0.235311524923865,10.0374014116346	1.04388e-23	7.71616e-22	1	CHAC1	protein_coding
ENSCSAG00000018511	2.35824	1468.92310083822,0.163297844117493,14.4413455169106	2.84239e-47	7.48495e-45	1	NFIL3	protein_coding
ENSCSAG00000019310	2.35366	15347.1033561064,0.174556834076772,13.4836489098459	1.95209e-41	3.73854e-39	1	ensembl	protein_coding
ENSCSAG00000005873	2.34708	41.1372099351293,0.440577935249339,5.32726857361148	9.97007e-08	9.7164e-07	1	ZNF764	protein_coding
ENSCSAG00000016604	2.3458	232.715262786077,0.228907302284775,10.2478292624851	1.21031e-24	9.99891e-23	1	ZNF35	protein_coding
ENSCSAG00000016799	2.34437	14.0721254870805,0.704277082493048,3.32875667814986	0.000872346	0.0033515	1	FBXO4	protein_coding
ENSCSAG00000010109	2.34397	8969.70025265084,0.152132089871352,15.407495135038	1.45753e-53	4.8482e-51	1	MYC	protein_coding
ENSCSAG00000016802	2.34277	291.851012447095,0.216297925023277,10.8312196312663	2.44872e-27	2.41811e-25	1	CCNB1IP1	protein_coding
ENSCSAG00000000393	2.32943	18.3834491946769,0.673742053644252,3.45744732497321	0.000545319	0.00222421	1	SPRY1	protein_coding
ENSCSAG00000019932	2.32915	10.7247460116227,0.796002336255645,2.92606057760436	0.00343284	0.0109546	1	ensembl	misc_RNA
ENSCSAG00000015663	2.3268	7.53918324116403,0.959913955208532,2.42396265550994	0.0153522	0.039147	1	TBR1	protein_coding
ENSCSAG00000002403	2.32419	156.503780681195,0.247817189881983,9.37866672443061	6.68122e-21	3.92794e-19	1	ZNF202	protein_coding
ENSCSAG00000004216	2.32409	195.02270910398,0.226754695483407,10.2493422446516	1.19152e-24	9.9084e-23	1	ZFP82	protein_coding
ENSCSAG00000018818	2.32107	634.891984959472,0.218734568685875,10.6113761481517	2.63834e-26	2.39918e-24	1	FEM1A	protein_coding
ENSCSAG00000007490	2.31238	391.853602784981,0.194422113131535,11.8936255911207	1.27739e-32	1.61462e-30	1	NEDD9	protein_coding
ENSCSAG00000006135	2.30877	6.3301389253572,1.04202355882677,2.21565896473097	0.0267149	0.06221	0	ensembl	protein_coding
ENSCSAG00000017696	2.29604	6.36418144586045,1.03225610158748,2.22429154742102	0.0261288	0.0610816	0	SERPINE3	protein_coding
ENSCSAG00000001654	2.2902	160.117147922912,0.253120867469891,9.04785186910151	1.45808e-19	7.28466e-18	1	ZNF805	protein_coding
ENSCSAG00000014152	2.28259	73.9512445492524,0.336639252740313,6.7805238319408	1.19741e-11	2.20631e-10	1	CISH	protein_coding
ENSCSAG00000001139	2.27308	185.985226478936,0.250214006508267,9.08452637974015	1.04151e-19	5.28703e-18	1	MFSD2A	protein_coding
ENSCSAG00000009584	2.27253	1417.61193234579,0.159532633612594,14.2449036401105	4.82213e-46	1.12873e-43	1	URB1	protein_coding
ENSCSAG00000001782	2.26882	1977.54320009653,0.148210660327134,15.3080437679192	6.75657e-53	2.13508e-50	1	TXNIP	protein_coding
ENSCSAG00000001426	2.2652	57.5483783017451,0.400994117683917,5.64896526516855	1.61416e-08	1.79762e-07	1	ensembl	protein_coding
ENSCSAG00000011587	2.2579	1079.78881023288,0.17104747661604,13.2004441715813	8.72193e-40	1.62125e-37	1	EPC1	protein_coding
ENSCSAG00000010662	2.2515	7.17372115582194,0.999360846834199,2.25294465393512	0.0242626	0.0576033	0	FGF7	protein_coding
ENSCSAG00000002845	2.25056	30.7676161216698,0.480087326311844,4.68780377572742	2.76153e-06	1.99347e-05	1	KCNJ14	protein_coding
ENSCSAG00000009066	2.24988	6714.63970866427,0.135717089180503,16.5777139778782	1.00998e-61	4.25539e-59	1	ADAMTS1	protein_coding
ENSCSAG00000015533	2.23924	230.973109681114,0.214498645137086,10.4394354346153	1.63782e-25	1.42773e-23	1	BRF2	protein_coding
ENSCSAG00000001646	2.23438	51.7405219310774,0.370082669194214,6.03751267771401	1.56508e-09	2.08457e-08	1	ensembl	protein_coding
ENSCSAG00000015356	2.23113	189.672021439418,0.297987627523213,7.48732046566954	7.02939e-14	1.82776e-12	1	C14orf28	protein_coding
ENSCSAG00000017472	2.2277	17.174078237601,0.612370514461454,3.63782873111681	0.000274946	0.0012126	1	MYO16	protein_coding
ENSCSAG00000005114	2.22041	214.12252042544,0.272653419995566,8.14371267767097	3.83338e-16	1.30957e-14	1	ALG12	protein_coding
ENSCSAG00000019274	2.21377	58.4600918409976,0.394553972350763,5.61080566813122	2.01387e-08	2.2135e-07	1	ZNF70	protein_coding
ENSCSAG00000013502	2.20951	587.707390863966,0.226599085623045,9.75072558042576	1.83154e-22	1.22491e-20	1	SDF2L1	protein_coding
ENSCSAG00000005442	2.20404	2411.43484186621,0.173107755096521,12.7321569078862	3.91862e-37	6.51729e-35	1	NFKB2	protein_coding
ENSCSAG00000012621	2.19629	554.491498087219,0.173791792444453,12.6374657226501	1.31215e-36	2.09945e-34	1	TSPYL2	protein_coding
ENSCSAG00000005737	2.1951	135.834075833412,0.269849020736283,8.13456494470967	4.1342e-16	1.40097e-14	1	CCDC134	protein_coding
ENSCSAG00000014054	2.1851	2808.56127294031,0.147095631672918,14.8549807716899	6.45865e-50	1.89854e-47	1	MANF	protein_coding
ENSCSAG00000005826	2.18472	9.849359545601,0.795697684171856,2.7456628228817	0.00603888	0.0178012	1	TAMALIN	protein_coding
ENSCSAG00000004467	2.1805	121.181507168196,0.28339219732005,7.69429805068178	1.42273e-14	4.08712e-13	1	RASGEF1B	protein_coding
ENSCSAG00000017196	2.17628	1358.01478653285,0.15477961361969,14.06049030205	6.64244e-45	1.42306e-42	1	AEN	protein_coding
ENSCSAG00000003033	2.1731	159.976303177886,0.267488313191879,8.1240865810727	4.50744e-16	1.51931e-14	1	HCFC2	protein_coding
ENSCSAG00000003431	2.17167	675.04407661075,0.202483550741353,10.7251431209335	7.75669e-27	7.37177e-25	1	TAF1D	protein_coding
ENSCSAG00000013714	2.16968	5.8563519402248,1.02042367841989,2.12625553632905	0.033482	0.0750376	0	TRPV3	protein_coding
ENSCSAG00000007015	2.16563	271.056595747972,0.21489382294039,10.0776816968942	6.93429e-24	5.31208e-22	1	ZNF398	protein_coding
ENSCSAG00000012908	2.15846	1569.92693743131,0.146694058321617,14.7140017401841	5.2414e-49	1.50571e-46	1	HBEGF	protein_coding
ENSCSAG00000012428	2.15778	568.673753665688,0.176605251867049,12.2180841576687	2.48881e-34	3.45698e-32	1	NFKBIE	protein_coding
ENSCSAG00000018587	2.15385	127.256008873788,0.291501633843287,7.38881588114868	1.48142e-13	3.71531e-12	1	GJA3	protein_coding
ENSCSAG00000000959	2.15381	21.3614491584279,0.582960173104936,3.69460123004583	0.000220232	0.000997754	1	AUNIP	protein_coding
ENSCSAG00000004101	2.14685	7.62838978364471,0.934343697844642,2.29770385061805	0.0215787	0.0522217	0	HAS3	protein_coding
ENSCSAG00000013886	2.14256	243.274219038286,0.250283232630474,8.56056029024005	1.1232e-17	4.47864e-16	1	ARHGAP40	protein_coding
ENSCSAG00000017579	2.13775	28.6489084547015,0.481379685769878,4.44089081879351	8.95872e-06	5.78336e-05	1	TMEM184A	protein_coding
ENSCSAG00000014342	2.13513	21.9829682023815,0.541461710261415,3.94327964236531	8.03748e-05	0.000411811	1	BTG2	protein_coding
ENSCSAG00000011476	2.13037	2134.77929960542,0.147975119600619,14.3967808553403	5.42103e-47	1.37044e-44	1	SEC23B	protein_coding
ENSCSAG00000007662	2.12492	209.960959333269,0.262078902742414,8.10794291783825	5.14839e-16	1.71704e-14	1	ZNF121	protein_coding
ENSCSAG00000014142	2.12273	42.6077631634645,0.404326721103807,5.2500450701142	1.52062e-07	1.43224e-06	1	PPP1R12B	protein_coding
ENSCSAG00000000746	2.12151	488.348026913035,0.202014808474824,10.5017516092741	8.47919e-26	7.54768e-24	1	ZBTB48	protein_coding
ENSCSAG00000000149	2.11945	1655.77156078347,0.1884679079697,11.2456663247734	2.43253e-29	2.69712e-27	1	JUN	protein_coding
ENSCSAG00000009012	2.11866	51.6313977741021,0.41748010662235,5.07486653106199	3.87768e-07	3.29173e-06	1	C16orf71	protein_coding
ENSCSAG00000019396	2.10935	7.40683835939742,1.14892884943115,1.83592825856681	0.0663683	0.130324	0	LTB4R2	protein_coding
ENSCSAG00000018175	2.10877	75.1148636555992,0.329038858392046,6.4088917528097	1.46581e-10	2.29109e-09	1	PMAIP1	protein_coding
ENSCSAG00000014415	2.09943	188.375911898322,0.248577987278128,8.44575306653262	3.02092e-17	1.1713e-15	1	REL	protein_coding
ENSCSAG00000000279	2.09877	459.889494246147,0.181510377629279,11.5628025672088	6.35986e-31	7.4434e-29	1	ZBTB21	protein_coding
ENSCSAG00000017832	2.09767	368.118964480601,0.208385529223223,10.0662962020101	7.78549e-24	5.92823e-22	1	ZNF3	protein_coding
ENSCSAG00000018114	2.09708	6.53466876859885,0.964212851671877,2.1749130027318	0.0296366	0.0678145	0	MAP3K8	protein_coding
ENSCSAG00000000569	2.09278	232.660210526817,0.248326962079211,8.42750359018504	3.53117e-17	1.35666e-15	1	ensembl	protein_coding
ENSCSAG00000007272	2.09165	628.946941069068,0.17025235921232,12.2856098519448	1.08226e-34	1.59067e-32	1	GPR176	protein_coding
ENSCSAG00000009755	2.08885	151.670291564772,0.266251503063915,7.84538781070831	4.31618e-15	1.32098e-13	1	ERO1B	protein_coding
ENSCSAG00000007513	2.0874	80.8024971988829,0.310883824638965,6.71440667180639	1.88833e-11	3.38081e-10	1	DCUN1D3	protein_coding
ENSCSAG00000002383	2.08568	11.0231471262392,0.793708980327511,2.62777037344047	0.00859465	0.0240399	1	DNAH17	protein_coding
ENSCSAG00000002447	2.0776	109.434986063946,0.287357433812174,7.23001005988171	4.82958e-13	1.13258e-11	1	TECTA	protein_coding
ENSCSAG00000002541	2.07748	3009.05989212986,0.151781542960812,13.6872820801827	1.20949e-42	2.46581e-40	1	HYOU1	protein_coding
ENSCSAG00000008536	2.07425	61.7935679551438,0.342190191024299,6.06167402330191	1.34712e-09	1.80186e-08	1	DNAJC27	protein_coding
ENSCSAG00000013532	2.0715	3607.46830248642,0.141237199551089,14.6668431882532	1.05123e-48	2.9528e-46	1	PFKFB3	protein_coding
ENSCSAG00000011532	2.06778	134.95084320813,0.255291870653881,8.0996805249326	5.51037e-16	1.82811e-14	1	ZNF133	protein_coding
ENSCSAG00000010812	2.06209	1323.89216519096,0.16793706067873,12.2789588519748	1.17501e-34	1.68774e-32	1	LMCD1	protein_coding
ENSCSAG00000001048	2.06149	198.620859652763,0.226906148359409,9.08522782012604	1.03482e-19	5.27423e-18	1	IQCC	protein_coding
ENSCSAG00000005347	2.06058	284.481717884535,0.20836270690189,9.88939213800458	4.6283e-23	3.21438e-21	1	FAM118A	protein_coding
ENSCSAG00000027336	2.05751	10.0163495691141,0.79198057635182,2.59792907521408	0.00937879	0.0258782	1	ensembl	miRNA
ENSCSAG00000008993	2.05747	39.2897165958793,0.435194803935913,4.72769074921907	2.27088e-06	1.66399e-05	1	ZNF500	protein_coding
ENSCSAG00000023627	2.05539	7.23564858425753,0.971190009469688,2.11636168650649	0.0343141	0.0764281	0	ensembl	misc_RNA
ENSCSAG00000017157	2.05432	485.758059892211,0.180773977817051,11.3640054180692	6.31799e-30	7.13031e-28	1	NFXL1	protein_coding
ENSCSAG00000005615	2.04899	207.449153195965,0.236998847609614,8.64555692148114	5.35435e-18	2.24847e-16	1	CRY2	protein_coding
ENSCSAG00000011516	2.04683	1864.86709352873,0.171094287343828,11.9631572361879	5.54142e-33	7.1473e-31	1	GADD45B	protein_coding
ENSCSAG00000000651	2.04453	20.7213233731594,0.566552868623259,3.60871389139402	0.000307719	0.00134169	1	GPR3	protein_coding
ENSCSAG00000014207	2.0433	642.31630821747,0.187051121102437,10.9237655165439	8.87388e-28	8.83196e-26	1	RASSF1	protein_coding
ENSCSAG00000018307	2.03977	43.3605967862764,0.395652768175217,5.15544536649463	2.53029e-07	2.25034e-06	1	ensembl	protein_coding
ENSCSAG00000017080	2.03754	69.3319084108932,0.324869953028646,6.27184971880758	3.56784e-10	5.28074e-09	1	ADAT2	protein_coding
ENSCSAG00000008752	2.02843	195.116225197398,0.223215329408227,9.0873429614664	1.01489e-19	5.1936e-18	1	CREB3L2	protein_coding
ENSCSAG00000009783	2.02223	31.1343278160196,0.477214954232835,4.23757591407038	2.25946e-05	0.000132835	1	CPA5	protein_coding
ENSCSAG00000010810	2.02075	8997.97333230105,0.152899249228602,13.2162036905633	7.07455e-40	1.33466e-37	1	AMOTL2	protein_coding
ENSCSAG00000011282	2.01792	25.791683053606,0.5048448039158,3.99710655641401	6.41214e-05	0.000337847	1	DERL3	protein_coding
ENSCSAG00000014242	2.01579	67.3268005483782,0.351069120100486,5.74184854549316	9.36486e-09	1.09199e-07	1	PABPC1L	protein_coding
ENSCSAG00000007197	2.01478	353.47652087894,0.191908309957658,10.4986758632403	8.76003e-26	7.74313e-24	1	IPPK	protein_coding
ENSCSAG00000009458	2.01283	74.4548273151229,0.39256424801786,5.12740171431895	2.93768e-07	2.57149e-06	1	CCDC157	protein_coding
ENSCSAG00000014335	2.01085	27.6161812236973,0.49876943123354,4.03162868708419	5.53917e-05	0.0002948	1	DACT1	protein_coding
ENSCSAG00000005600	2.00609	587.966185866848,0.226645356097874,8.85122802760388	8.65615e-19	3.94995e-17	1	ZNF267	protein_coding
ENSCSAG00000004616	2.00561	186.090581496792,0.233020632510313,8.60699138478574	7.50031e-18	3.09817e-16	1	NAT9	protein_coding
ENSCSAG00000015941	2.00135	975.351807815377,0.162955644592489,12.2815334440855	1.1382e-34	1.65366e-32	1	CDC25A	protein_coding
ENSCSAG00000017576	1.99486	258.832646875886,0.252299664145805,7.90671384046472	2.64272e-15	8.22759e-14	1	MAFK	protein_coding
ENSCSAG00000017434	1.9938	605.06044435752,0.173761975263492,11.4743242320747	1.77559e-30	2.04032e-28	1	ensembl	protein_coding
ENSCSAG00000001948	1.99201	71.8566876004924,0.318089756303225,6.26242272921303	3.79042e-10	5.57752e-09	1	IL6R	protein_coding
ENSCSAG00000015879	1.99012	82.0235197708766,0.320722979522219,6.20510219539812	5.46614e-10	7.86029e-09	1	HLX	protein_coding
ENSCSAG00000008186	1.98949	345.333383326214,0.216733997352904,9.17941914571834	4.33423e-20	2.29225e-18	1	ensembl	protein_coding
ENSCSAG00000003266	1.98777	194.833124507106,0.263476573185285,7.54438999927968	4.54409e-14	1.22207e-12	1	BCL3	protein_coding
ENSCSAG00000014478	1.98665	158.503871809504,0.240220039850155,8.27013573622993	1.33807e-16	4.79126e-15	1	FKBP14	protein_coding
ENSCSAG00000005707	1.96988	284.624454720362,0.207451032699147,9.49562532079447	2.18894e-21	1.36971e-19	1	ensembl	protein_coding
ENSCSAG00000014838	1.9681	20.7757414145056,0.567242596954199,3.46959847889964	0.000521237	0.00213633	1	CDO1	protein_coding
ENSCSAG00000001753	1.96742	175.962686400659,0.240193015581283,8.19098106220284	2.59105e-16	8.9975e-15	1	ensembl	protein_coding
ENSCSAG00000014222	1.96508	25.0050818272965,0.525432837644765,3.73991984159291	0.000184079	0.000852292	1	VXN	protein_coding
ENSCSAG00000018819	1.96471	320.401240153009,0.204618055122971,9.60186391910429	7.85116e-22	4.98687e-20	1	TICAM1	protein_coding
ENSCSAG00000014681	1.96367	416.491541895175,0.231910442679598,8.46737847104403	2.50978e-17	9.7611e-16	1	ARRDC3	protein_coding
ENSCSAG00000005715	1.96315	273.06368265036,0.211011865954324,9.30351257257724	1.35881e-20	7.63348e-19	1	SLC35E1	protein_coding
ENSCSAG00000013838	1.95979	9.40672167437377,0.818276178554911,2.39502839133651	0.0166191	0.0420383	1	ensembl	protein_coding
ENSCSAG00000012384	1.95885	16.2394188569544,0.631429003470113,3.10224690846156	0.00192058	0.00661474	1	SPRY4	protein_coding
ENSCSAG00000000848	1.95809	4711.50716858666,0.174534264314679,11.2189195417049	3.29269e-29	3.55723e-27	1	EPHA2	protein_coding
ENSCSAG00000004074	1.95653	333.891201170635,0.220333007060472,8.87989032791618	6.69263e-19	3.12158e-17	1	SLC7A6	protein_coding
ENSCSAG00000003582	1.943	541.845247202072,0.201176721937577,9.65815595462796	4.53962e-22	2.92759e-20	1	LARP1B	protein_coding
ENSCSAG00000018638	1.94267	18.7319313764974,0.600687756233014,3.23407649572324	0.00122037	0.00447241	1	SFT2D3	protein_coding
ENSCSAG00000013880	1.93924	216.94235803507,0.219729693214972,8.82556291312492	1.08911e-18	4.95191e-17	1	SLCO5A1	protein_coding
ENSCSAG00000003030	1.93777	745.603371489855,0.175853271675055,11.019260338667	3.08584e-28	3.17114e-26	1	CDKN2AIP	protein_coding
ENSCSAG00000005471	1.93568	2513.21386036757,0.155410721709734,12.4552636773081	1.30918e-35	1.99374e-33	1	PPRC1	protein_coding
ENSCSAG00000015100	1.9299	67.1538760545222,0.396364638077291,4.8690132443932	1.12157e-06	8.74561e-06	1	C3orf62	protein_coding
ENSCSAG00000008044	1.92978	26.9553028350693,0.497819421015455,3.87647344393534	0.000105981	0.000527196	1	ZSCAN23	protein_coding
ENSCSAG00000003414	1.92731	49.6775784772224,0.390811359224203,4.93156641149541	8.15728e-07	6.54305e-06	1	SLC10A7	protein_coding
ENSCSAG00000005223	1.92547	101.279180976373,0.293752651878969,6.55474369054913	5.57375e-11	9.25785e-10	1	SLC25A42	protein_coding
ENSCSAG00000003408	1.9226	87.2690277509501,0.305930310757296,6.28444602358726	3.29025e-10	4.89279e-09	1	ensembl	protein_coding
ENSCSAG00000001811	1.92222	72.2094549816775,0.336591628023179,5.71082609127806	1.12429e-08	1.28957e-07	1	ensembl	protein_coding
ENSCSAG00000012826	1.92183	16.9629246457978,0.65134545220679,2.95055856685067	0.003172	0.0102307	1	ensembl	protein_coding
ENSCSAG00000013633	1.91713	34387.176527665,0.13387595440138,14.3201904879051	1.63674e-46	3.97854e-44	1	HSPA5	protein_coding
ENSCSAG00000001513	1.91423	197.165293973324,0.232608709795992,8.22940716111749	1.88142e-16	6.60588e-15	1	SLC30A7	protein_coding
ENSCSAG00000000842	1.91397	79.2786793802075,0.357744789365328,5.35010574803329	8.79029e-08	8.66011e-07	1	ensembl	protein_coding
ENSCSAG00000007764	1.91338	393.300627599204,0.213764633155725,8.9508901452591	3.52627e-19	1.68834e-17	1	ZNF317	protein_coding
ENSCSAG00000000456	1.91118	223.758919421442,0.220739253104782,8.65810854845079	4.79657e-18	2.04137e-16	1	ZBTB5	protein_coding
ENSCSAG00000016227	1.90875	31.031921782282,0.487225670159039,3.91758271344877	8.94414e-05	0.000453122	1	SFTPB	protein_coding
ENSCSAG00000016607	1.90681	208.433399578834,0.215423098280339,8.85147312806276	8.63716e-19	3.94995e-17	1	CCDC149	protein_coding
ENSCSAG00000012984	1.90662	106.560266566958,0.273128264693685,6.98068972810414	2.93734e-12	6.0013e-11	1	DYNC1I1	protein_coding
ENSCSAG00000012224	1.90649	218.131765160385,0.22131720986311,8.61428808206737	7.03775e-18	2.91663e-16	1	ZNF74	protein_coding
ENSCSAG00000019662	1.90356	264.680577526454,0.201457753016469,9.44893380279446	3.42299e-21	2.12091e-19	1	ZNF256	protein_coding
ENSCSAG00000014732	1.90265	851.522111445558,0.225457792784219,8.43904574101385	3.19939e-17	1.23671e-15	1	LYSMD3	protein_coding
ENSCSAG00000014148	1.90238	151.099441600727,0.279734258448425,6.80068271588925	1.04125e-11	1.9412e-10	1	ensembl	protein_coding
ENSCSAG00000007725	1.90194	22.3312166610735,0.544437903267474,3.49340097788621	0.00047691	0.00197709	1	ZNF699	protein_coding
ENSCSAG00000017307	1.90086	36.6732980409549,0.425942617521194,4.46271819983984	8.09265e-06	5.27273e-05	1	ANKRD23	protein_coding
ENSCSAG00000002367	1.89726	3767.5005852258,0.158134266259134,11.9977961598063	3.64883e-33	4.75477e-31	1	USP36	protein_coding
ENSCSAG00000000644	1.89621	423.809821909297,0.21858661618295,8.67487022958278	4.14022e-18	1.78001e-16	1	PNRC2	protein_coding
ENSCSAG00000016730	1.89428	386.137891157296,0.192269634843487,9.85221912217573	6.7047e-23	4.58094e-21	1	SGK1	protein_coding
ENSCSAG00000001207	1.89194	6.63525484429815,0.9485988574861,1.99446098399927	0.0461017	0.0972506	0	PTCH2	protein_coding
ENSCSAG00000005091	1.88593	459.861228886054,0.222581405321245,8.47296772413385	2.39219e-17	9.36138e-16	1	ST6GALNAC2	protein_coding
ENSCSAG00000006579	1.88343	60.0261878202134,0.341220591157533,5.51968074920899	3.39616e-08	3.58689e-07	1	CPEB3	protein_coding
ENSCSAG00000022835	1.87833	12.3015317453259,0.698736469251772,2.68817782600509	0.00718431	0.0206809	1	ensembl	misc_RNA
ENSCSAG00000007038	1.87802	26.2983413775671,0.520698273992307,3.60672790059265	0.000310083	0.0013506	1	PRKG1	protein_coding
ENSCSAG00000001009	1.87708	2562.70982517014,0.157158087273746,11.9439113380592	6.98591e-33	8.91938e-31	1	SESN2	protein_coding
ENSCSAG00000004730	1.87489	73.557142428564,0.347008527757629,5.4030225402336	6.55272e-08	6.55272e-07	1	EREG	protein_coding
ENSCSAG00000002945	1.87173	190.269077823102,0.232101030364154,8.0642740787043	7.36723e-16	2.41248e-14	1	ZC3H12C	protein_coding
ENSCSAG00000017293	1.86957	343.900449154456,0.189100661339915,9.88664077190037	4.75724e-23	3.28587e-21	1	WHAMM	protein_coding
ENSCSAG00000022733	1.86817	8.18177777774048,0.868821230019194,2.1502403128596	0.0315362	0.0714241	0	7SK	misc_RNA
ENSCSAG00000006589	1.86699	1560.27716248818,0.1834531676347,10.1769565407163	2.51298e-24	2.01039e-22	1	BTAF1	protein_coding
ENSCSAG00000016898	1.86597	131.673574784784,0.265383989511171,7.03121897357659	2.04737e-12	4.28456e-11	1	ZNF620	protein_coding
ENSCSAG00000003273	1.86541	9.80552382781762,0.78785737812417,2.36769421181055	0.0178993	0.0447749	1	CEACAM19	protein_coding
ENSCSAG00000018088	1.86411	202.909867197522,0.222801097982316,8.36671596304973	5.92463e-17	2.24213e-15	1	CIART	protein_coding
ENSCSAG00000012674	1.86373	36.5372208654505,0.424059731506029,4.3949639637416	1.10791e-05	6.97758e-05	1	ADGRF4	protein_coding
ENSCSAG00000009445	1.86341	5813.15658193727,0.145674087436333,12.7916451459612	1.82568e-37	3.11845e-35	1	BRD2	protein_coding
ENSCSAG00000016152	1.86193	15380.2100993259,0.148972036180178,12.498487447301	7.60851e-36	1.1873e-33	1	PLK2	protein_coding
ENSCSAG00000018416	1.86017	81.0177449790399,0.32022789920425,5.80890017884611	6.28846e-09	7.63555e-08	1	DEPP1	protein_coding
ENSCSAG00000003114	1.85997	21425.6488796593,0.1614417674803,11.521023032861	1.03376e-30	1.19879e-28	1	HSP90B1	protein_coding
ENSCSAG00000017407	1.85828	157.115282727653,0.237370537420152,7.82858430495306	4.93394e-15	1.48843e-13	1	ZNF2	protein_coding
ENSCSAG00000001793	1.85714	11.3712124493193,0.738931275866115,2.51327176571293	0.0119617	0.0316508	1	TMOD4	protein_coding
ENSCSAG00000013563	1.85488	44.385155030903,0.396435431812863,4.6788883975499	2.88434e-06	2.07738e-05	1	NR6A1	protein_coding
ENSCSAG00000018021	1.8528	177.892340477094,0.279730932365674,6.62349238464549	3.5081e-11	6.0577e-10	1	CTIF	protein_coding
ENSCSAG00000019431	1.85247	171.249664719819,0.240789489157536,7.6933100502507	1.43377e-14	4.10948e-13	1	SOWAHC	protein_coding
ENSCSAG00000012030	1.85112	339.496609151185,0.202358306710645,9.14774689261144	5.81333e-20	3.04898e-18	1	RASAL2	protein_coding
ENSCSAG00000012292	1.84951	78.207430082947,0.321078596844235,5.76029530440427	8.39669e-09	9.94697e-08	1	SH3RF2	protein_coding
ENSCSAG00000018065	1.84789	9.59614159191899,0.829094426203969,2.22880794704166	0.0258267	0.0604795	0	ensembl	protein_coding
ENSCSAG00000015297	1.84769	20.8525911048749,0.55293013927651,3.34164216789681	0.000832844	0.00322227	1	KCNH1	protein_coding
ENSCSAG00000000755	1.84717	8.00452577715989,0.891142204341141,2.0728081930849	0.0381901	0.0835884	0	TNFRSF9	protein_coding
ENSCSAG00000017749	1.84516	19.4352417537349,0.589171937878129,3.13178095553929	0.00173749	0.00607019	1	ensembl	protein_coding
ENSCSAG00000017007	1.84497	3101.83364515152,0.146590541310215,12.5858514753395	2.52604e-36	3.99115e-34	1	CHD2	protein_coding
ENSCSAG00000010072	1.84345	451.489093996627,0.177654788551683,10.3765916836702	3.16887e-25	2.74346e-23	1	ZNF263	protein_coding
ENSCSAG00000001601	1.84048	239.087828209937,0.22238714285368,8.2760290969566	1.27351e-16	4.58608e-15	1	ZSCAN22	protein_coding
ENSCSAG00000010677	1.83903	914.832332709737,0.174066756366619,10.5650841512318	4.32581e-26	3.90558e-24	1	BRPF1	protein_coding
ENSCSAG00000008703	1.83254	1848.16664382692,0.154537788368967,11.8582155407634	1.95089e-32	2.41757e-30	1	RUNX1	protein_coding
ENSCSAG00000011550	1.8275	1005.98001211647,0.172148160523257,10.6158628233039	2.5146e-26	2.30323e-24	1	TSC22D2	protein_coding
ENSCSAG00000011157	1.82474	719.394772954163,0.182804758529503,9.98191378016491	1.82904e-23	1.31359e-21	1	KDM6B	protein_coding
ENSCSAG00000016270	1.82418	237.133593263555,0.213673466718436,8.53721162969595	1.375e-17	5.43123e-16	1	ZBTB49	protein_coding
ENSCSAG00000010599	1.82311	746.417760577716,0.166401704403263,10.9560763668289	6.21352e-28	6.33379e-26	1	URB2	protein_coding
ENSCSAG00000006554	1.82031	282.175140645776,0.200413437086624,9.08279530052421	1.05822e-19	5.35034e-18	1	ensembl	protein_coding
ENSCSAG00000010213	1.81653	495.205531803776,0.187566079190859,9.68472501338706	3.5015e-22	2.29321e-20	1	GCC1	protein_coding
ENSCSAG00000004169	1.81517	44.207995936831,0.396203982426399,4.58139571047999	4.61883e-06	3.17985e-05	1	ZNF383	protein_coding
ENSCSAG00000010905	1.81065	5057.6416062741,0.142551437684712,12.7016991213272	5.78597e-37	9.49801e-35	1	BHLHE40	protein_coding
ENSCSAG00000020380	1.8102	10.127006785474,0.817136065397179,2.21530317761104	0.0267393	0.0622553	0	ensembl	miRNA
ENSCSAG00000006674	1.80991	131.065442271248,0.253046340175772,7.15247067361556	8.52297e-13	1.91163e-11	1	ZNF44	protein_coding
ENSCSAG00000011519	1.80551	794.457195358501,0.162899395500387,11.0835703926956	1.50739e-28	1.58778e-26	1	CRAMP1	protein_coding
ENSCSAG00000012148	1.80428	99.239407777524,0.31422396238915,5.74203284733963	9.35467e-09	1.09181e-07	1	KCTD6	protein_coding
ENSCSAG00000002331	1.7996	30.6825500184184,0.46591092569404,3.86254668928235	0.000112211	0.000552532	1	CCDC15	protein_coding
ENSCSAG00000002356	1.79822	563.193760084828,0.176229763620824,10.2038332248487	1.90598e-24	1.5345e-22	1	ENGASE	protein_coding
ENSCSAG00000008557	1.79776	973.68951315276,0.174828240640845,10.2830151089214	8.40561e-25	7.17884e-23	1	DDIT4	protein_coding
ENSCSAG00000004345	1.79736	268.177212090244,0.198831745947089,9.03961039841463	1.57231e-19	7.79373e-18	1	RRP8	protein_coding
ENSCSAG00000007508	1.79301	176.847842792687,0.234990575669821,7.63012923640872	2.34518e-14	6.50069e-13	1	ensembl	protein_coding
ENSCSAG00000007702	1.79289	39.1755052485181,0.416612032816853,4.30349496978776	1.68125e-05	0.000101437	1	ZNF75D	protein_coding
ENSCSAG00000015887	1.79281	151.218347423333,0.262718481909734,6.82408161444187	8.84896e-12	1.66693e-10	1	TAF1A	protein_coding
ENSCSAG00000018156	1.78672	1173.21974939444,0.181212763716503,9.85977242740703	6.21902e-23	4.2722e-21	1	ATP8B1	protein_coding
ENSCSAG00000017065	1.78427	704.158805129132,0.173753724694971,10.2689406762586	9.72668e-25	8.25136e-23	1	HIVEP2	protein_coding
ENSCSAG00000013410	1.78334	7.73009341549513,0.905831350023553,1.96873738326114	0.0489833	0.102237	0	HEY1	protein_coding
ENSCSAG00000001118	1.78269	206.298926060038,0.226503350619167,7.87045896604912	3.53343e-15	1.08668e-13	1	MTF1	protein_coding
ENSCSAG00000018456	1.78105	7.7190411534216,0.877131077413916,2.03053641849484	0.042302	0.0908423	0	ADRB1	protein_coding
ENSCSAG00000003990	1.78067	376.798482060056,0.189279860741869,9.40762545060533	5.07472e-21	3.09876e-19	1	ERN1	protein_coding
ENSCSAG00000003657	1.78066	16.2390910064476,0.614579079710413,2.89736360353491	0.00376313	0.0118382	1	TMCC3	protein_coding
ENSCSAG00000015010	1.78026	103.434902322659,0.291375854703283,6.10984781703517	9.97262e-10	1.36422e-08	1	PTGIS	protein_coding
ENSCSAG00000019290	1.78007	83.1411124020271,0.337753665903995,5.27032084748864	1.36185e-07	1.29818e-06	1	SCO2	protein_coding
ENSCSAG00000007527	1.77892	21.6419878078842,0.548935975750658,3.24066246083721	0.00119252	0.00438438	1	GFOD1	protein_coding
ENSCSAG00000006607	1.77783	369.062133562876,0.204893921899988,8.67681827386063	4.06995e-18	1.75577e-16	1	PPP1R3C	protein_coding
ENSCSAG00000012197	1.77758	288.186213753182,0.20678504778728,8.59625535332395	8.23594e-18	3.37071e-16	1	DNAJC25	protein_coding
ENSCSAG00000017273	1.77673	69.6970774490772,0.319658462381685,5.5582121471157	2.72552e-08	2.93196e-07	1	BACH2	protein_coding
ENSCSAG00000008600	1.7753	385.237852775222,0.190380123118246,9.32503412399162	1.10948e-20	6.31703e-19	1	CLK4	protein_coding
ENSCSAG00000013139	1.77228	355.942175975484,0.216886284267833,8.17145092499288	3.04702e-16	1.05231e-14	1	FAM53C	protein_coding
ENSCSAG00000005364	1.77161	1571.39114138963,0.18883149776994,9.38196534897863	6.47543e-21	3.84269e-19	1	GDF15	protein_coding
ENSCSAG00000011256	1.76453	32.9395149416488,0.46163784686883,3.82232241706367	0.000132201	0.000638524	1	ANKRD30B	protein_coding
ENSCSAG00000014063	1.76398	321.093372386223,0.202062483109208,8.72988313912594	2.54936e-18	1.11889e-16	1	WDR37	protein_coding
ENSCSAG00000011400	1.76391	103.405378494257,0.289973532243484,6.08298779023765	1.17963e-09	1.59301e-08	1	DGLUCY	protein_coding
ENSCSAG00000004618	1.75958	91.8259532240907,0.282381301853107,6.23121273826712	4.62838e-10	6.73995e-09	1	CYP27B1	protein_coding
ENSCSAG00000011439	1.75792	90.0822677464922,0.286741883264813,6.13066868439646	8.75105e-10	1.20889e-08	1	ZNF77	protein_coding
ENSCSAG00000012059	1.75401	6.01830507996212,1.0395562935543,1.68726794390156	0.0915518	0.168764	0	SLC6A13	protein_coding
ENSCSAG00000018549	1.75399	16.7617941718832,0.603603204457688,2.90585863252989	0.00366247	0.0115618	1	FAM110B	protein_coding
ENSCSAG00000000754	1.7524	875.758873879351,0.167144294621825,10.484326759575	1.01969e-25	8.95064e-24	1	PER3	protein_coding
ENSCSAG00000005681	1.7489	559.459745659096,0.199301610179744,8.77515528704126	1.70668e-18	7.54282e-17	1	ZNF408	protein_coding
ENSCSAG00000013554	1.74593	1147.83800820132,0.209453645135424,8.33564048533679	7.70798e-17	2.86649e-15	1	SEC24A	protein_coding
ENSCSAG00000009971	1.74529	1232.40518869577,0.155471635230153,11.225796774	3.04628e-29	3.3194e-27	1	NFX1	protein_coding
ENSCSAG00000008698	1.74241	321.990430334,0.189576371411931,9.19108759796474	3.88889e-20	2.07408e-18	1	SETD4	protein_coding
ENSCSAG00000018516	1.74217	296.563844568596,0.203019743974254,8.58126872516972	9.38324e-18	3.80141e-16	1	PPP1R3B	protein_coding
ENSCSAG00000003313	1.74194	700.03734443419,0.186721554379962,9.32905823914433	1.06816e-20	6.16507e-19	1	FBXW7	protein_coding
ENSCSAG00000016047	1.74042	6.79221915664025,0.943820309111531,1.84401313364167	0.0651812	0.128512	0	TRABD2A	protein_coding
ENSCSAG00000015119	1.74035	359.381249190061,0.204329732606355,8.51734688495011	1.6325e-17	6.40832e-16	1	MXD1	protein_coding
ENSCSAG00000005044	1.73634	60.6650925166813,0.364670454458722,4.76138459018091	1.92269e-06	1.43295e-05	1	ZNF14	protein_coding
ENSCSAG00000015049	1.73204	521.429278736584,0.185459240336777,9.33918378884198	9.70796e-21	5.62883e-19	1	YOD1	protein_coding
ENSCSAG00000013961	1.72971	298.397063218312,0.201217600659565,8.59619717495796	8.24012e-18	3.37071e-16	1	ZHX3	protein_coding
ENSCSAG00000005056	1.72898	1668.18676825426,0.171529996233096,10.0797240148845	6.79166e-24	5.23455e-22	1	SPTY2D1	protein_coding
ENSCSAG00000012356	1.72855	484.800870033057,0.193514599343362,8.93241440356944	4.16811e-19	1.97322e-17	1	DMTF1	protein_coding
ENSCSAG00000008446	1.72851	423.040411892679,0.195957751213814,8.82084947962729	1.13595e-18	5.10974e-17	1	MED9	protein_coding
ENSCSAG00000008601	1.72833	631.908713449933,0.16874410811852,10.2423138939789	1.28135e-24	1.0517e-22	1	DUSP16	protein_coding
ENSCSAG00000005166	1.72728	21.0734407065966,0.545265851509052,3.16777625018975	0.0015361	0.00546014	1	ensembl	protein_coding
ENSCSAG00000018746	1.72095	616.96304445663,0.210602274497048,8.17158042658659	3.04375e-16	1.05231e-14	1	CEBPB	protein_coding
ENSCSAG00000009279	1.7196	68.8622119578638,0.328579101395149,5.23343333091485	1.6639e-07	1.5533e-06	1	LTO1	protein_coding
ENSCSAG00000001669	1.71805	65.9914156698691,0.355557691959096,4.83198731677506	1.35177e-06	1.03654e-05	1	ZNF583	protein_coding
ENSCSAG00000010520	1.71708	20.0971408937305,0.564221016793204,3.04327481781116	0.00234019	0.00786167	1	EBF1	protein_coding
ENSCSAG00000018745	1.71702	232.495556802256,0.229660731412038,7.47634238765912	7.64197e-14	1.9794e-12	1	MOCS3	protein_coding
ENSCSAG00000001595	1.71685	166.863112427532,0.240871035265681,7.12767401101503	1.02079e-12	2.25969e-11	1	ensembl	protein_coding
ENSCSAG00000015964	1.70725	23.0465110940329,0.51563395342671,3.31097203487288	0.000929725	0.00353861	1	NR4A2	protein_coding
ENSCSAG00000005070	1.70654	29.522188643393,0.478416512783368,3.56704974202151	0.000361023	0.0015448	1	PBX4	protein_coding
ENSCSAG00000014376	1.70624	8.21208673312189,0.875550242615295,1.94876312564114	0.0513237	0.106123	0	ensembl	pseudogene
ENSCSAG00000009473	1.7032	430.368520025804,0.214095946106708,7.95530191572751	1.78695e-15	5.63269e-14	1	TBC1D10A	protein_coding
ENSCSAG00000011630	1.70255	183.274364644355,0.249822478298295,6.81504619881262	9.42335e-12	1.76985e-10	1	SIAH2	protein_coding
ENSCSAG00000010162	1.70024	179.661120893585,0.260389189294654,6.52960524776413	6.59433e-11	1.07413e-09	1	ZNF572	protein_coding
ENSCSAG00000010235	1.6968	24.3629010894771,0.503708315976885,3.36862093324479	0.000755452	0.00295449	1	C9orf131	protein_coding
ENSCSAG00000018633	1.69547	90.5816066478708,0.287775673126643,5.89163330456818	3.82397e-09	4.79514e-08	1	ensembl	protein_coding
ENSCSAG00000011054	1.69424	671.472430968294,0.170463953363343,9.93900141868758	2.81636e-23	1.99993e-21	1	GZF1	protein_coding
ENSCSAG00000002070	1.69329	91.2011667057654,0.296060871201696,5.71940563097046	1.06897e-08	1.23283e-07	1	ensembl	protein_coding
ENSCSAG00000016413	1.68979	577.592064693247,0.179839541908058,9.39611602988239	5.66144e-21	3.40765e-19	1	CCNT2	protein_coding
ENSCSAG00000008340	1.68659	941.214741434234,0.154221222870395,10.9361900179842	7.7384e-28	7.76296e-26	1	TXNDC11	protein_coding
ENSCSAG00000001993	1.68632	144.03343559059,0.253130122695174,6.66186521746894	2.70374e-11	4.73342e-10	1	ZNF616	protein_coding
ENSCSAG00000001507	1.68604	32.350031375759,0.483890569961942,3.48434046477841	0.000493351	0.00203657	1	LRRC39	protein_coding
ENSCSAG00000011293	1.68338	52.7383974050342,0.364207581859588,4.62202512630704	3.80012e-06	2.66557e-05	1	USP49	protein_coding
ENSCSAG00000016575	1.67872	248.986853466,0.237917084949016,7.05591678523247	1.71466e-12	3.65487e-11	1	PPARGC1A	protein_coding
ENSCSAG00000013635	1.67836	5.90405580712261,1.04426435337407,1.60721720393065	0.108007	0.192907	0	SNAP25	protein_coding
ENSCSAG00000018388	1.67697	519.947196979301,0.214924256441327,7.80262933298024	6.06304e-15	1.81175e-13	1	PRKAB2	protein_coding
ENSCSAG00000004197	1.676	75.9030684198908,0.344008208152202,4.87197077974419	1.10491e-06	8.63164e-06	1	ZNF567	protein_coding
ENSCSAG00000013810	1.6738	915.194531280693,0.170355298760984,9.8253501613157	8.75692e-23	5.95094e-21	1	IRF1	protein_coding
ENSCSAG00000019491	1.6738	64.8126334623008,0.360121757022256,4.64786615480196	3.35386e-06	2.38564e-05	1	FAM200A	protein_coding
ENSCSAG00000010226	1.67157	474.145006001738,0.172977691385621,9.66347261379524	4.31001e-22	2.79377e-20	1	DNAJB5	protein_coding
ENSCSAG00000010548	1.67081	498.636877248004,0.200843041146875,8.31896922212452	8.87316e-17	3.27944e-15	1	CEP152	protein_coding
ENSCSAG00000006267	1.6697	83.024938266087,0.300757407327954,5.551641349807	2.83e-08	3.03918e-07	1	PEX12	protein_coding
ENSCSAG00000015916	1.6695	177.116616101527,0.233640691797979,7.14557469145417	8.96201e-13	1.99788e-11	1	FBXO16	protein_coding
ENSCSAG00000016786	1.66756	140.124540395753,0.294321429533497,5.66578869636103	1.4635e-08	1.64286e-07	1	MICU3	protein_coding
ENSCSAG00000008038	1.66742	632.027072319297,0.187935685521334,8.87231425539039	7.16413e-19	3.31702e-17	1	ZSCAN12	protein_coding
ENSCSAG00000013437	1.66303	37.4861429087424,0.421434182099817,3.94611257187401	7.94303e-05	0.000407798	1	MAP6D1	protein_coding
ENSCSAG00000008228	1.66218	1836.20205837752,0.153959666482077,10.7961793250242	3.58826e-27	3.51594e-25	1	PPP1R10	protein_coding
ENSCSAG00000014544	1.66204	1082.78399942134,0.154460679029878,10.7602741626555	5.30122e-27	5.15442e-25	1	ZNF608	protein_coding
ENSCSAG00000005750	1.65962	37.1036130367597,0.520465164603506,3.18873095001134	0.00142899	0.00512118	1	C19orf44	protein_coding
ENSCSAG00000001992	1.65817	55.440934653698,0.365385099236377,4.53814473251399	5.67513e-06	3.82988e-05	1	ZNF836	protein_coding
ENSCSAG00000011672	1.65752	136.223687394339,0.246859258760738,6.71443884562006	1.88791e-11	3.38081e-10	1	RAD52	protein_coding
ENSCSAG00000012550	1.6571	7.21638813894398,0.898051794332808,1.84521131524871	0.0650068	0.128208	0	KISS1R	protein_coding
ENSCSAG00000008010	1.65621	59.9954474816757,0.33978252115555,4.87433494844758	1.09176e-06	8.54477e-06	1	ZSCAN31	protein_coding
ENSCSAG00000008053	1.65283	230.195145512893,0.216444697439393,7.63625067705102	2.23639e-14	6.21273e-13	1	ensembl	protein_coding
ENSCSAG00000019401	1.65122	15.813475346102,0.623251980072445,2.64936327259768	0.00806436	0.0228192	1	INSM2	protein_coding
ENSCSAG00000002354	1.64653	942.129876641584,0.154379806645191,10.6654455674621	1.47689e-26	1.36262e-24	1	ZNF473	protein_coding
ENSCSAG00000011446	1.64632	685.944111165352,0.161081709660476,10.2203765584302	1.60715e-24	1.30221e-22	1	RIN2	protein_coding
ENSCSAG00000009842	1.64617	47.7341220684428,0.483395115100643,3.40544267012675	0.000660569	0.00263145	1	ZNF513	protein_coding
ENSCSAG00000002886	1.64271	86.0208460908795,0.312504935402798,5.25659287078643	1.46749e-07	1.38736e-06	1	ensembl	protein_coding
ENSCSAG00000018323	1.64244	10.0206851761175,0.772764366487276,2.12541015420053	0.0335524	0.0751422	0	IGLL1	protein_coding
ENSCSAG00000006473	1.64223	109.830779071376,0.293478032648545,5.59573933499468	2.19684e-08	2.39173e-07	1	CCDC130	protein_coding
ENSCSAG00000016922	1.64159	45.6356956939106,0.386836568529658,4.24362052964733	2.19942e-05	0.000129547	1	PTGER4	protein_coding
ENSCSAG00000003322	1.6414	51.5619502030728,0.36537173501054,4.49239905314659	7.04253e-06	4.65087e-05	1	FAM160A1	protein_coding
ENSCSAG00000003660	1.64137	267.302641712064,0.208693423344521,7.86495965241805	3.69216e-15	1.13274e-13	1	ensembl	protein_coding
ENSCSAG00000007928	1.64131	541.641395549227,0.178777096810931,9.18078870213649	4.27945e-20	2.27279e-18	1	BTN2A1	protein_coding
ENSCSAG00000023659	1.64091	15.7143321964389,0.622900102527909,2.63430301901872	0.00843102	0.0236293	1	ensembl	miRNA
ENSCSAG00000000731	1.64063	376.007812690014,0.215476004638617,7.61397099054703	2.658e-14	7.28789e-13	1	NPHP4	protein_coding
ENSCSAG00000008192	1.63831	380.902577511205,0.194673506086451,8.41569245631089	3.90581e-17	1.49604e-15	1	ZNF250	protein_coding
ENSCSAG00000003046	1.63501	23.4712858702239,0.50594225011176,3.23161179718139	0.00123094	0.00450727	1	GLT8D2	protein_coding
ENSCSAG00000001624	1.63434	218.604389919542,0.22060496022517,7.40846121579865	1.27773e-13	3.23011e-12	1	ensembl	protein_coding
ENSCSAG00000015701	1.63235	48.4367254987364,0.373319313793395,4.37251894766645	1.22821e-05	7.66183e-05	1	ensembl	protein_coding
ENSCSAG00000012097	1.63125	863.797542115034,0.171429159934409,9.51557364756425	1.80713e-21	1.13642e-19	1	ABL2	protein_coding
ENSCSAG00000011121	1.63059	1863.47986356677,0.160323361798604,10.1706298738353	2.68169e-24	2.13186e-22	1	ensembl	protein_coding
ENSCSAG00000005822	1.63052	25.4173083356075,0.516605697189364,3.15621096895244	0.00159833	0.00564485	1	NR4A1	protein_coding
ENSCSAG00000011720	1.62993	172.090784752902,0.272221644685577,5.98750993118908	2.13078e-09	2.77374e-08	1	TNFSF4	protein_coding
ENSCSAG00000012729	1.62973	53.3493734685565,0.356291674702853,4.57415536301748	4.78145e-06	3.27752e-05	1	SHROOM4	protein_coding
ENSCSAG00000000188	1.62947	17.0677521506079,0.64303410836056,2.53402806185156	0.011276	0.0301613	1	STX11	protein_coding
ENSCSAG00000005875	1.62891	64.5230013453202,0.327509401160705,4.97364101987019	6.57069e-07	5.38609e-06	1	ensembl	protein_coding
ENSCSAG00000007326	1.6274	12.7652892672817,0.689651957274131,2.35974004020928	0.0182877	0.0455662	1	SLC15A2	protein_coding
ENSCSAG00000015643	1.62487	6675.22057266904,0.139568024312122,11.6421515141054	2.51588e-31	3.02864e-29	1	LAMA4	protein_coding
ENSCSAG00000011934	1.62462	2173.55952865138,0.160613032962128,10.1151123583765	4.73473e-24	3.71721e-22	1	KLF10	protein_coding
ENSCSAG00000008583	1.62294	21.8713216349665,0.547889654927691,2.96217394989749	0.00305475	0.00992853	1	ZNF354B	protein_coding
ENSCSAG00000026423	1.62124	19.1061513328217,0.573266998193125,2.82806479022298	0.00468303	0.014343	1	ensembl	misc_RNA
ENSCSAG00000017623	1.62111	356.137267771953,0.228440478517942,7.09643869798387	1.28013e-12	2.78499e-11	1	BORA	protein_coding
ENSCSAG00000009127	1.62005	505.114591901515,0.186530459094738,8.68519478949387	3.78094e-18	1.6423e-16	1	CNST	protein_coding
ENSCSAG00000003622	1.61943	60.7911344294742,0.34821853213268,4.65061429801943	3.30948e-06	2.35672e-05	1	INTU	protein_coding
ENSCSAG00000018173	1.61837	1718.85520190491,0.144798554904919,11.1767257549114	5.30098e-29	5.67834e-27	1	TBL2	protein_coding
ENSCSAG00000008891	1.61529	74.7842634470004,0.305678360341235,5.28427686183384	1.26202e-07	1.21032e-06	1	ATP13A4	protein_coding
ENSCSAG00000014474	1.61462	28.835197445274,0.474265066561742,3.40446900627165	0.000662928	0.00263845	1	MARCHF3	protein_coding
ENSCSAG00000002949	1.6141	7.72673572365209,0.882699884722205,1.82859189498614	0.0674608	0.132202	0	SORBS2	protein_coding
ENSCSAG00000017824	1.61394	9.85322579345541,0.778410857992202,2.07337604498431	0.0381373	0.0834873	0	CYP3A4	protein_coding
ENSCSAG00000011362	1.61288	5.60043014496754,1.0595036257285,1.52230193516801	0.127933	0.220348	0	IGFALS	protein_coding
ENSCSAG00000004949	1.61231	127.516504561362,0.2588900165002,6.22778575750571	4.73073e-10	6.88107e-09	1	NLRC5	protein_coding
ENSCSAG00000009233	1.6094	1468.40006617975,0.172818311090852,9.31264522857545	1.24688e-20	7.03594e-19	1	EIF4A2	protein_coding
ENSCSAG00000014279	1.60869	15.4973988002121,0.662551493903772,2.42802725570924	0.0151812	0.0387657	1	PPFIA4	protein_coding
ENSCSAG00000016903	1.60518	57.6817713973918,0.360851624289894,4.4482985411784	8.65532e-06	5.61042e-05	1	ZNF621	protein_coding
ENSCSAG00000002103	1.6042	9.88377101473334,0.790335949242134,2.02977518038363	0.0423794	0.0909775	0	ensembl	protein_coding
ENSCSAG00000003415	1.60415	50.4912162738127,0.361257004154502,4.44046604766314	8.97643e-06	5.79183e-05	1	TEX101	protein_coding
ENSCSAG00000003615	1.60379	540.664492874199,0.221174416080034,7.25125919290975	4.12915e-13	9.74596e-12	1	HSPA4L	protein_coding
ENSCSAG00000002206	1.60297	332.59899739447,0.210689563175025,7.60819123047368	2.77958e-14	7.57197e-13	1	NFRKB	protein_coding
ENSCSAG00000018063	1.60223	437.447454272142,0.222448697812998,7.20271689575166	5.90244e-13	1.36291e-11	1	AKAP17A	protein_coding
ENSCSAG00000011700	1.60187	1541.58884949766,0.158415231026102,10.1118448772208	4.89536e-24	3.81959e-22	1	HMGXB3	protein_coding
ENSCSAG00000012570	1.60156	349.108666614771,0.232275781981743,6.89507795743568	5.38353e-12	1.05337e-10	1	MYNN	protein_coding
ENSCSAG00000013088	1.60084	5.63018190859541,1.01230621474318,1.58138233334419	0.113791	0.201163	0	LRRTM2	protein_coding
ENSCSAG00000006282	1.59757	82.9556825891591,0.293999354234581,5.43393408707947	5.5125e-08	5.57769e-07	1	APOBR	protein_coding
ENSCSAG00000012830	1.59552	58.3018878708948,0.351256838232775,4.54233142780832	5.56355e-06	3.76366e-05	1	EIF4EBP3	protein_coding
ENSCSAG00000005165	1.59254	1361.37396185197,0.164423293377687,9.68560199073656	3.47157e-22	2.28545e-20	1	DUSP5	protein_coding
ENSCSAG00000018502	1.59101	57.7147386185895,0.341471053019505,4.65927459934252	3.17326e-06	2.26995e-05	1	ensembl	protein_coding
ENSCSAG00000016869	1.5898	238.729927005135,0.217439585700111,7.31147901227741	2.64218e-13	6.36136e-12	1	LINS1	protein_coding
ENSCSAG00000004498	1.58947	567.586266272486,0.17439733702663,9.11407662530191	7.93432e-20	4.11024e-18	1	EDRF1	protein_coding
ENSCSAG00000004201	1.58914	101.435508061129,0.310549889558289,5.11718439085018	3.1013e-07	2.6979e-06	1	ZNF382	protein_coding
ENSCSAG00000005576	1.58708	53.9075619342623,0.371462601493289,4.27250698540266	1.93287e-05	0.000114594	1	EFCAB6	protein_coding
ENSCSAG00000005324	1.58624	485.272798628228,0.191129535506612,8.29928105831914	1.04743e-16	3.81831e-15	1	CYLD	protein_coding
ENSCSAG00000017734	1.58514	1350.89962839446,0.171023005245258,9.26856759582349	1.88662e-20	1.02789e-18	1	FNDC3A	protein_coding
ENSCSAG00000005816	1.58207	654.196451393797,0.163253577005317,9.69086593968485	3.29721e-22	2.19351e-20	1	TEF	protein_coding
ENSCSAG00000005311	1.58025	1969.17081482562,0.188933191848107,8.36408783380826	6.05818e-17	2.28583e-15	1	CHD9	protein_coding
ENSCSAG00000008114	1.57936	1456.18398319483,0.168726651838673,9.36045090592458	7.93971e-21	4.6462e-19	1	RRN3	protein_coding
ENSCSAG00000017722	1.57898	6.9616818297361,0.945333350843197,1.67028458228389	0.0948631	0.173703	0	ensembl	protein_coding
ENSCSAG00000003463	1.57839	296.314745273014,0.197213721257258,8.00345943942759	1.20972e-15	3.88091e-14	1	MPP3	protein_coding
ENSCSAG00000017830	1.57468	466.522327563336,0.178950915009026,8.79949281359125	1.37436e-18	6.11686e-17	1	ZSCAN21	protein_coding
ENSCSAG00000000835	1.57336	88.5936530996084,0.291481018367091,5.39780000626788	6.7463e-08	6.72502e-07	1	AGMAT	protein_coding
ENSCSAG00000017390	1.57116	641.893556230084,0.173110703158621,9.07607026996514	1.12566e-19	5.64615e-18	1	PGM3	protein_coding
ENSCSAG00000002177	1.56989	598.689568871152,0.178610387854209,8.78946497393867	1.50274e-18	6.66478e-17	1	ISG20L2	protein_coding
ENSCSAG00000010048	1.56968	110.789726476869,0.267584077145362,5.86610488749197	4.46152e-09	5.52878e-08	1	ensembl	protein_coding
ENSCSAG00000003222	1.5693	1130.37133304484,0.207468262013152,7.56406141144326	3.90675e-14	1.05516e-12	1	BIRC2	protein_coding
ENSCSAG00000008952	1.56831	14.5155504875756,0.658961137569574,2.37997243531758	0.0173139	0.0435086	1	ensembl	pseudogene
ENSCSAG00000001641	1.56707	52.6332324981768,0.363123250676051,4.3155386003022	1.59214e-05	9.65212e-05	1	ZNF547	protein_coding
ENSCSAG00000007765	1.56617	8.2813360311532,0.845246135509824,1.85291697056932	0.0638943	0.126587	0	SCG2	protein_coding
ENSCSAG00000004142	1.5647	25.2246217314678,0.503215874513201,3.10939652671988	0.0018747	0.006485	1	ensembl	protein_coding
ENSCSAG00000007960	1.56374	117.959802592196,0.283303847273596,5.51964953550854	3.39676e-08	3.58689e-07	1	ZNF165	protein_coding
ENSCSAG00000016264	1.56178	195.626701122265,0.220547489733964,7.08138999796833	1.42716e-12	3.08891e-11	1	LZTFL1	protein_coding
ENSCSAG00000010641	1.56085	19.8591270436375,0.550388666449109,2.83590872851483	0.00456955	0.0140226	1	RHOU	protein_coding
ENSCSAG00000017769	1.56083	1160.39124185165,0.167380426334246,9.32505095141596	1.1093e-20	6.31703e-19	1	COG3	protein_coding
ENSCSAG00000018031	1.55995	88.4348692623204,0.315861593163519,4.93872835420093	7.86337e-07	6.32673e-06	1	CLDN15	protein_coding
ENSCSAG00000008564	1.55992	9.67630296527993,0.844623074441893,1.84688594112088	0.0647637	0.127908	0	ZFP2	protein_coding
ENSCSAG00000014367	1.55929	339.204572315161,0.201745785388747,7.72898029680381	1.08411e-14	3.14294e-13	1	C15orf39	protein_coding
ENSCSAG00000004273	1.55913	865.753136970708,0.172810775897416,9.02220346491103	1.84343e-19	9.10196e-18	1	PHLPP2	protein_coding
ENSCSAG00000003641	1.55854	14.3230040701798,0.662106757918166,2.35391324413189	0.0185769	0.0461411	1	ensembl	protein_coding
ENSCSAG00000014776	1.55686	72.1631339575469,0.313179927023595,4.97113824225443	6.6561e-07	5.44903e-06	1	SCML1	protein_coding
ENSCSAG00000007416	1.55495	32.1374821886693,0.459903869312476,3.38103608659033	0.000722131	0.00284353	1	P2RY11	protein_coding
ENSCSAG00000019663	1.5548	89.7920116549576,0.290446799252055,5.35311889664277	8.6451e-08	8.54371e-07	1	ZNF329	protein_coding
ENSCSAG00000012677	1.55437	39.3768604397738,0.449916648625554,3.45480015819333	0.000550701	0.00224254	1	DND1	protein_coding
ENSCSAG00000003500	1.55284	626.734294465654,0.170107954819183,9.12853724667255	6.9431e-20	3.61156e-18	1	ZNF330	protein_coding
ENSCSAG00000017653	1.55238	828.929277333881,0.234361988113443,6.62386154767557	3.49935e-11	6.05085e-10	1	RBAK	protein_coding
ENSCSAG00000003277	1.55102	103.824354610241,0.271163814638328,5.71986657162662	1.06608e-08	1.23061e-07	1	MAML2	protein_coding
ENSCSAG00000001626	1.54903	47.5128852869109,0.371848553641162,4.16576126274069	3.10315e-05	0.000177403	1	ZNF530	protein_coding
ENSCSAG00000017873	1.54872	491.083843078943,0.220304832876981,7.02989462272529	2.0669e-12	4.31827e-11	1	RNF138	protein_coding
ENSCSAG00000001494	1.54673	331.041200097536,0.254857947680764,6.06898228258084	1.28723e-09	1.72908e-08	1	PTBP2	protein_coding
ENSCSAG00000016665	1.54653	340.91846042548,0.198907936443807,7.77509028848286	7.53936e-15	2.23179e-13	1	CCN2	protein_coding
ENSCSAG00000016197	1.54567	184.031565752173,0.230325143330255,6.71082461534394	1.93528e-11	3.45996e-10	1	ZEB2	protein_coding
ENSCSAG00000005039	1.54543	262.528930022174,0.23498855127336,6.57660962374588	4.81296e-11	8.06841e-10	1	ensembl	protein_coding
ENSCSAG00000008724	1.54345	1160.99693445406,0.180208102128443,8.56482939498821	1.08236e-17	4.32944e-16	1	ensembl	protein_coding
ENSCSAG00000001539	1.54244	44.5430460798953,0.387947904973295,3.97588825236929	7.0117e-05	0.000364874	1	TMEM167B	protein_coding
ENSCSAG00000017858	1.53875	250.987386974756,0.215139293229818,7.15236179031948	8.52974e-13	1.91163e-11	1	TRAPPC14	protein_coding
ENSCSAG00000002857	1.53862	611.072925869579,0.16926058223969,9.0902527306119	9.88091e-20	5.07702e-18	1	ZNF778	protein_coding
ENSCSAG00000017505	1.53569	19.4128989666764,0.566978271208844,2.70855267638998	0.00675774	0.0195957	1	PRELID3A	protein_coding
ENSCSAG00000002490	1.53556	14.0639128262039,0.654679821118311,2.34551234860483	0.0190009	0.0470556	1	USP2	protein_coding
ENSCSAG00000004210	1.53416	52.3192059435944,0.387478738471763,3.95933201357085	7.51597e-05	0.000387604	1	ZNF566	protein_coding
ENSCSAG00000016045	1.5339	370.030087222363,0.20145512892141,7.61409930832749	2.65537e-14	7.28789e-13	1	TADA2B	protein_coding
ENSCSAG00000001925	1.53387	84.2404559792007,0.306154663877584,5.01012862813907	5.43937e-07	4.5199e-06	1	ZNF331	protein_coding
ENSCSAG00000006985	1.53089	409.963274554467,0.20427235763822,7.49435026938539	6.66276e-14	1.74363e-12	1	ZNF746	protein_coding
ENSCSAG00000000186	1.52961	5403.10716385594,0.191074022300146,8.00531752501783	1.19159e-15	3.83612e-14	1	CITED2	protein_coding
ENSCSAG00000000271	1.5271	39.2502486110428,0.445484676310197,3.42794876185235	0.00060816	0.0024458	1	H2AW	protein_coding
ENSCSAG00000003658	1.52683	611.904064495202,0.17615499830258,8.6675385899991	4.41562e-18	1.88559e-16	1	TERF2IP	protein_coding
ENSCSAG00000014813	1.52638	1506.76935223666,0.152633829317338,10.000272190734	1.51979e-23	1.10403e-21	1	SAMD4A	protein_coding
ENSCSAG00000001143	1.52289	1031.08849911223,0.196071876853679,7.76702248527737	8.03526e-15	2.3675e-13	1	RLF	protein_coding
ENSCSAG00000014943	1.52278	130.817931348145,0.266164965470856,5.72117636978691	1.05789e-08	1.22228e-07	1	DYRK3	protein_coding
ENSCSAG00000000987	1.51989	151.865084659916,0.271710976734634,5.59378438905586	2.22173e-08	2.41675e-07	1	TENT5B	protein_coding
ENSCSAG00000000893	1.51826	543.652514549138,0.188982749871143,8.03386846858823	9.44464e-16	3.0689e-14	1	MUL1	protein_coding
ENSCSAG00000014226	1.5175	268.275882550639,0.20215217711755,7.50673952078452	6.06182e-14	1.59628e-12	1	ARID3B	protein_coding
ENSCSAG00000003298	1.51721	330.209520007859,0.206578947660821,7.34447430595766	2.06569e-13	5.06997e-12	1	ensembl	protein_coding
ENSCSAG00000004622	1.51577	201.107800614733,0.228527890226968,6.63276624932433	3.29453e-11	5.72018e-10	1	GALNT18	protein_coding
ENSCSAG00000008948	1.51459	639.410182916761,0.174487074217659,8.68021361928647	3.95026e-18	1.70998e-16	1	ensembl	pseudogene
ENSCSAG00000002872	1.51456	110.699298502535,0.28386394377857,5.33551874373414	9.52718e-08	9.32071e-07	1	SELPLG	protein_coding
ENSCSAG00000019044	1.51292	94.8846620720524,0.288967458182042,5.23561617491782	1.64435e-07	1.53747e-06	1	SOCS3	protein_coding
ENSCSAG00000007278	1.5129	8.09956208170476,0.926457983682142,1.63298895381823	0.102471	0.184717	0	HCLS1	protein_coding
ENSCSAG00000016090	1.51104	728.462151322407,0.181884753232822,8.30766883878212	9.76005e-17	3.5967e-15	1	FAM184A	protein_coding
ENSCSAG00000000261	1.51102	70.2408003047196,0.316413128282985,4.77546229792286	1.79295e-06	1.34418e-05	1	C1orf74	protein_coding
ENSCSAG00000004198	1.50893	17.2675218778252,0.58541301158996,2.57755276885178	0.00995027	0.0271644	1	ZNF461	protein_coding
ENSCSAG00000001617	1.50884	285.892905994955,0.208083745969995,7.25114002927243	4.13278e-13	9.74596e-12	1	LRIG2	protein_coding
ENSCSAG00000016542	1.50796	311.611519044384,0.217589695223695,6.93028089562537	4.20006e-12	8.41343e-11	1	TRIM11	protein_coding
ENSCSAG00000005603	1.50732	15.7847457514951,0.649271486654723,2.3215563425793	0.0202568	0.0496033	1	ensembl	protein_coding
ENSCSAG00000008495	1.50701	25.0609419732932,0.519408961363285,2.90138888995583	0.00371513	0.0117047	1	SPOCK2	protein_coding
ENSCSAG00000017622	1.50671	16.4246389271179,0.644994633613569,2.33600205168078	0.0194911	0.0480812	1	AMZ1	protein_coding
ENSCSAG00000012601	1.50651	659.524884576746,0.161510285953834,9.32763286456396	1.08262e-20	6.22013e-19	1	SOD2	protein_coding
ENSCSAG00000010002	1.50616	584.813612565594,0.168452841704256,8.94114627838362	3.85154e-19	1.83711e-17	1	TGIF2	protein_coding
ENSCSAG00000019452	1.50437	993.993192784438,0.169633956715291,8.86832975913161	7.42512e-19	3.42531e-17	1	SOCS5	protein_coding
ENSCSAG00000002504	1.50387	1046.45687803916,0.155554023417189,9.66783555451813	4.13021e-22	2.69102e-20	1	HECTD4	protein_coding
ENSCSAG00000013114	1.5026	1712.82987913046,0.149476843960301,10.052425530067	8.96336e-24	6.70396e-22	1	ZFP36L1	protein_coding
ENSCSAG00000001644	1.50257	41.8672706760163,0.437219437762953,3.43665661803202	0.000588942	0.00237531	1	ZNF543	protein_coding
ENSCSAG00000019505	1.50149	526.76596827687,0.168819610787497,8.89404404262353	5.89243e-19	2.75853e-17	1	SOCS6	protein_coding
ENSCSAG00000011713	1.50108	174.954559773207,0.289766451158992,5.18029490497559	2.21535e-07	1.99872e-06	1	KBTBD8	protein_coding
ENSCSAG00000012484	1.5003	56.7433752789793,0.372360018550174,4.02915990611859	5.59765e-05	0.000297537	1	CFAP69	protein_coding
ENSCSAG00000016902	1.50023	19.0852602977091,0.577711867692231,2.59684548007549	0.00940842	0.0259486	1	ensembl	protein_coding
ENSCSAG00000012564	1.49973	128.508733600376,0.260250727241278,5.76263356534198	8.28115e-09	9.83775e-08	1	ARL5B	protein_coding
ENSCSAG00000002855	1.49585	194.717036516626,0.223671374163787,6.68772916233794	2.2666e-11	4.01821e-10	1	USP30	protein_coding
ENSCSAG00000001603	1.49556	108.956543063594,0.272199049480889,5.4943597518651	3.9213e-08	4.09292e-07	1	ZNF8	protein_coding
ENSCSAG00000003707	1.49513	1253.65347122188,0.172833285134828,8.65069838820216	5.11852e-18	2.16382e-16	1	PLEKHM1	protein_coding
ENSCSAG00000015192	1.49492	132.249781771111,0.258486337090617,5.78334438932906	7.32299e-09	8.78203e-08	1	VCPKMT	protein_coding
ENSCSAG00000003124	1.49471	755.360298038698,0.169420293182832,8.82247260515253	1.1196e-18	5.05418e-17	1	SH3RF1	protein_coding
ENSCSAG00000015033	1.49394	396.132377705648,0.197094813986734,7.57978978757922	3.46115e-14	9.36809e-13	1	SPATA2	protein_coding
ENSCSAG00000016986	1.4934	46.6423953716518,0.369776396743723,4.03864668370786	5.37605e-05	0.000288182	1	SH3RF3	protein_coding
ENSCSAG00000014787	1.49308	25.0299761412692,0.506381063579176,2.94852157916816	0.00319298	0.0102852	1	SNAI2	protein_coding
ENSCSAG00000014763	1.49116	737.90890775784,0.180738470320524,8.25035143908766	1.57929e-16	5.62318e-15	1	CEP68	protein_coding
ENSCSAG00000010075	1.49082	93.7389912833613,0.289358649424995,5.15215050840776	2.57516e-07	2.28101e-06	1	HILPDA	protein_coding
ENSCSAG00000008334	1.4895	16006.5789016337,0.16100034642561,9.25154795637629	2.21265e-20	1.19521e-18	1	SQSTM1	protein_coding
ENSCSAG00000009096	1.48817	638.140018851078,0.18620873745901,7.99196865972863	1.32801e-15	4.23889e-14	1	CNOT4	protein_coding
ENSCSAG00000018771	1.48787	47.043855790912,0.398993428325772,3.72906016126943	0.000192195	0.000884892	1	FZD5	protein_coding
ENSCSAG00000016289	1.48599	917.903631896604,0.180532245415173,8.23114038592321	1.85439e-16	6.52912e-15	1	TNFRSF10B	protein_coding
ENSCSAG00000007990	1.48569	393.566677479786,0.21338856350702,6.96237405558265	3.34586e-12	6.7775e-11	1	ZNF280C	protein_coding
ENSCSAG00000006330	1.48549	8996.54144620584,0.138215673287012,10.7476577908586	6.07856e-27	5.86511e-25	1	ATF4	protein_coding
ENSCSAG00000004018	1.48434	671.807811594237,0.185421793046995,8.00520085519976	1.19272e-15	3.83612e-14	1	SLC12A4	protein_coding
ENSCSAG00000007173	1.48026	156.692102371199,0.250733587388003,5.90373193846181	3.55369e-09	4.49187e-08	1	MAMLD1	protein_coding
ENSCSAG00000015769	1.4771	50.0429823300412,0.395857083096594,3.73139411220345	0.000190423	0.000878448	1	SS18L1	protein_coding
ENSCSAG00000012048	1.4766	280.221081044155,0.195753891230921,7.54315207620023	4.58746e-14	1.23111e-12	1	ensembl	protein_coding
ENSCSAG00000006552	1.47617	290.315029361158,0.196011798382484,7.53105147103524	5.03333e-14	1.34506e-12	1	PLCXD2	protein_coding
ENSCSAG00000014171	1.47594	122.388353993434,0.252968653866172,5.83449482163704	5.39538e-09	6.6147e-08	1	SIX4	protein_coding
ENSCSAG00000015425	1.47514	5.79120198330039,1.16789058081748,1.26308055556481	0.20656	0.320831	0	ensembl	protein_coding
ENSCSAG00000016708	1.47464	386.65635310772,0.189702322895244,7.77345219552685	7.63755e-15	2.25558e-13	1	SNRK	protein_coding
ENSCSAG00000002091	1.47427	9.78929132258038,0.799665511190872,1.84360738080409	0.0652404	0.128575	0	CCDC62	protein_coding
ENSCSAG00000013786	1.47361	7.7218833309951,0.93914001646466,1.56910759911141	0.116623	0.204966	0	COL9A1	protein_coding
ENSCSAG00000001548	1.47094	134.132994066543,0.255395491450943,5.75946029970924	8.43833e-09	9.98694e-08	1	ATXN7L2	protein_coding
ENSCSAG00000000257	1.46946	723.166788128133,0.161417396637865,9.10350103178912	8.74659e-20	4.51252e-18	1	PPP1R15B	protein_coding
ENSCSAG00000007176	1.46752	171.226445750444,0.242658359586212,6.04768401650794	1.46943e-09	1.96131e-08	1	ensembl	protein_coding
ENSCSAG00000018024	1.46715	1290.72551454456,0.154037796703965,9.5245914037776	1.65692e-21	1.04718e-19	1	SMAD7	protein_coding
ENSCSAG00000019317	1.46667	100.441348196507,0.279627420248364,5.2450867031648	1.56209e-07	1.46911e-06	1	BDNF	protein_coding
ENSCSAG00000015294	1.46457	5306.58504818781,0.145932724822252,10.0359580730471	1.05926e-23	7.78433e-22	1	INHBA	protein_coding
ENSCSAG00000008530	1.46212	137.435793598577,0.260964286082949,5.60274160528409	2.10988e-08	2.30699e-07	1	CLCF1	protein_coding
ENSCSAG00000003748	1.4614	572.529707599557,0.232110039016296,6.29614123181938	3.05146e-10	4.56996e-09	1	USP53	protein_coding
ENSCSAG00000006754	1.46136	450.397292855975,0.186733887588223,7.8259079266787	5.04006e-15	1.51682e-13	1	FAN1	protein_coding
ENSCSAG00000001643	1.45282	364.181495864962,0.185290751688001,7.84073254737172	4.47926e-15	1.36428e-13	1	ZNF304	protein_coding
ENSCSAG00000005714	1.45225	368.725692263689,0.192647741992874,7.53836001184926	4.75918e-14	1.27449e-12	1	ENTPD7	protein_coding
ENSCSAG00000003396	1.45106	34.6372621761394,0.418919765565968,3.46380767384087	0.000532587	0.00218002	1	IRGQ	protein_coding
ENSCSAG00000008481	1.45057	974.701858029152,0.179002318564237,8.10365178945526	5.33336e-16	1.77404e-14	1	ensembl	protein_coding
ENSCSAG00000004304	1.45036	341.865086339154,0.215681338703354,6.7245630380166	1.7612e-11	3.18478e-10	1	FAM160A2	protein_coding
ENSCSAG00000001628	1.44998	95.5744930176376,0.277750398026859,5.22042667031789	1.78511e-07	1.65667e-06	1	ZNF416	protein_coding
ENSCSAG00000005047	1.44966	1909.93369734222,0.167181098457813,8.67121258522771	4.27543e-18	1.83191e-16	1	UBE2O	protein_coding
ENSCSAG00000009735	1.44877	1356.88695643622,0.160692379510087,9.015818686737	1.95405e-19	9.6106e-18	1	IFNAR2	protein_coding
ENSCSAG00000019058	1.44841	53.4258485739368,0.380784727035763,3.80373992256544	0.000142528	0.000681116	1	OTUD1	protein_coding
ENSCSAG00000006941	1.44814	68.5872084257828,0.33835559389574,4.27994798401404	1.86937e-05	0.00011109	1	ZBTB20	protein_coding
ENSCSAG00000006255	1.4463	537.506208059047,0.18845192677101,7.67462994773126	1.65897e-14	4.69113e-13	1	CCNT1	protein_coding
ENSCSAG00000006133	1.44609	177.579842004173,0.244901011827813,5.90480288644299	3.53069e-09	4.46725e-08	1	KCTD13	protein_coding
ENSCSAG00000008454	1.44554	502.62245198092,0.17492694167668,8.26365254500577	1.41281e-16	5.04463e-15	1	ETS2	protein_coding
ENSCSAG00000004166	1.445	40.7886057643599,0.410178163003428,3.52285078576686	0.000426932	0.00180181	1	ZNF875	protein_coding
ENSCSAG00000017016	1.44445	34.7675059838432,0.46038441281069,3.1374809217278	0.00170406	0.00597652	1	SLC1A3	protein_coding
ENSCSAG00000018635	1.44374	297.779675140881,0.248597383058619,5.80753627573399	6.33988e-09	7.69061e-08	1	TIGD5	protein_coding
ENSCSAG00000006489	1.44355	1051.6534403236,0.155301222229816,9.29514859557681	1.47001e-20	8.22163e-19	1	RBM33	protein_coding
ENSCSAG00000018613	1.44208	255.758018258636,0.206583405184474,6.98061395148146	2.93893e-12	6.0013e-11	1	ZHX2	protein_coding
ENSCSAG00000017779	1.44062	444.522788717071,0.208927536871038,6.89528921076244	5.37553e-12	1.05337e-10	1	NUFIP1	protein_coding
ENSCSAG00000006757	1.44055	1049.41345288413,0.157336148008663,9.15588401105954	5.39146e-20	2.8395e-18	1	MAFF	protein_coding
ENSCSAG00000010441	1.44008	713.132844547845,0.165766862027655,8.68740853300237	3.70801e-18	1.61618e-16	1	NDEL1	protein_coding
ENSCSAG00000017260	1.43894	386.049966681597,0.185642100872377,7.75116368386098	9.10542e-15	2.65803e-13	1	RETREG1	protein_coding
ENSCSAG00000004006	1.43692	865.501661825037,0.174317930171699,8.24309379764346	1.67814e-16	5.94165e-15	1	TET2	protein_coding
ENSCSAG00000003779	1.43653	2932.62297890793,0.144658528575877,9.93049293780117	3.06735e-23	2.166e-21	1	KANSL1	protein_coding
ENSCSAG00000010024	1.43536	178.719023178296,0.224138534553417,6.40390757289596	1.5145e-10	2.36337e-09	1	KIF24	protein_coding
ENSCSAG00000012077	1.43399	938.167545292604,0.162706756247971,8.81336357920896	1.21446e-18	5.44353e-17	1	CCNL1	protein_coding
ENSCSAG00000007924	1.43383	960.803865968918,0.178710532227411,8.02319621559518	1.03029e-15	3.33918e-14	1	FAM83G	protein_coding
ENSCSAG00000013717	1.43318	85.5037677597778,0.301957525777874,4.74628720009834	2.07184e-06	1.53326e-05	1	ZNF79	protein_coding
ENSCSAG00000002031	1.43304	1118.31484664368,0.153299291908191,9.34797602424913	8.93409e-21	5.20401e-19	1	YY1AP1	protein_coding
ENSCSAG00000003346	1.43207	181.850496207914,0.239581158283543,5.97740338743467	2.26722e-09	2.93624e-08	1	TAF1C	protein_coding
ENSCSAG00000007060	1.43205	507.186134959955,0.172552973584504,8.29919148668638	1.04822e-16	3.81831e-15	1	ID2	protein_coding
ENSCSAG00000006325	1.43173	552.916747219027,0.216421584711304,6.61547102749799	3.70371e-11	6.36071e-10	1	RPS19BP1	protein_coding
ENSCSAG00000004711	1.43118	29.1135433855428,0.484469055169799,2.95412575104089	0.00313556	0.0101364	1	SETD6	protein_coding
ENSCSAG00000011204	1.43059	229.173342226631,0.223439086381637,6.40260888153875	1.52744e-10	2.38062e-09	1	ZNF189	protein_coding
ENSCSAG00000013514	1.42941	41.9924275801574,0.389741199411179,3.66758208693141	0.000244855	0.00109712	1	BMP2	protein_coding
ENSCSAG00000019619	1.4287	244.758285669455,0.240674543328543,5.93623488455874	2.91642e-09	3.7387e-08	1	ZNF526	protein_coding
ENSCSAG00000014401	1.4282	1742.10819726753,0.153971488033248,9.27572581647615	1.76414e-20	9.78013e-19	1	RBM5	protein_coding
ENSCSAG00000008556	1.42789	8.21824171880193,0.876398243926611,1.62926834050863	0.103256	0.185814	0	GPRC5D	protein_coding
ENSCSAG00000018137	1.42632	1021.990191573,0.193558479457095,7.36894629477966	1.71982e-13	4.26245e-12	1	HSPB1	protein_coding
ENSCSAG00000004029	1.42502	647.173451750028,0.19322645165112,7.37486954866334	1.64506e-13	4.10129e-12	1	CEP95	protein_coding
ENSCSAG00000011002	1.42501	29.145343323341,0.489020097747921,2.91400754383621	0.00356821	0.0113206	1	NEXMIF	protein_coding
ENSCSAG00000017668	1.424	140.688222655594,0.268840518134561,5.29683333569149	1.17828e-07	1.13431e-06	1	FBXL18	protein_coding
ENSCSAG00000019406	1.42339	1219.62937087227,0.159494340194959,8.92440441985233	4.48104e-19	2.11344e-17	1	MGAT2	protein_coding
ENSCSAG00000017807	1.42297	363.445964168309,0.197161570612197,7.21726883305363	5.30421e-13	1.23245e-11	1	ZSCAN25	protein_coding
ENSCSAG00000015895	1.42287	202.550494777938,0.221744700135587,6.4167004670035	1.3926e-10	2.19208e-09	1	MAST4	protein_coding
ENSCSAG00000000559	1.42262	7.57555242497125,0.908023839987246,1.56671688974174	0.117181	0.205743	0	ensembl	protein_coding
ENSCSAG00000007861	1.42107	26.458843361626,0.474819666608469,2.99286201657634	0.00276375	0.00911157	1	EPHA4	protein_coding
ENSCSAG00000016084	1.41977	389.81592473127,0.215318851089101,6.59381428423132	4.28668e-11	7.26322e-10	1	TRAF2	protein_coding
ENSCSAG00000009043	1.41869	678.74898753827,0.195404985255793,7.26025414342612	3.86364e-13	9.17977e-12	1	ANKS3	protein_coding
ENSCSAG00000003289	1.41792	405.438715554429,0.203098113555473,6.98146679400297	2.92114e-12	5.98431e-11	1	ensembl	protein_coding
ENSCSAG00000015971	1.41772	184.613803023791,0.227332084768147,6.23632354279549	4.47974e-10	6.54612e-09	1	TRMT44	protein_coding
ENSCSAG00000015499	1.41692	1105.1900252447,0.186194399676929,7.6099117060929	2.74283e-14	7.5042e-13	1	UTP15	protein_coding
ENSCSAG00000012638	1.41648	1387.0205371541,0.181603582751313,7.79984391270432	6.19838e-15	1.84782e-13	1	STAM	protein_coding
ENSCSAG00000012938	1.41424	3106.67811456129,0.173907649360431,8.13215279040585	4.21733e-16	1.42532e-14	1	IGDCC4	protein_coding
ENSCSAG00000011790	1.41269	273.443362188469,0.204519261101865,6.90736189513843	4.93749e-12	9.73633e-11	1	TASP1	protein_coding
ENSCSAG00000019144	1.41186	39.44181205628,0.402933161108372,3.50396231874543	0.00045839	0.0019116	1	TMEM140	protein_coding
ENSCSAG00000017693	1.41161	768.167537284613,0.166631663438393,8.47142867719288	2.42401e-17	9.45665e-16	1	INTS6	protein_coding
ENSCSAG00000002199	1.41023	244.893705810416,0.239850884824296,5.87961088460913	4.11232e-09	5.11612e-08	1	MAFG	protein_coding
ENSCSAG00000013500	1.40976	406.254349396168,0.179895462163598,7.83652793727532	4.63175e-15	1.40691e-13	1	JPH1	protein_coding
ENSCSAG00000004278	1.40816	413.178062819444,0.215095343609256,6.54665717957206	5.88392e-11	9.68395e-10	1	ZNF23	protein_coding
ENSCSAG00000013605	1.40605	1105.10782393164,0.157367174706268,8.93486757451702	4.07666e-19	1.93718e-17	1	GOLGA1	protein_coding
ENSCSAG00000019413	1.40483	11.2243628563818,0.754256818054375,1.86253361872436	0.0625279	0.124406	0	GPR135	protein_coding
ENSCSAG00000003038	1.40383	281.124541915473,0.270595584753023,5.18791135210291	2.12666e-07	1.92833e-06	1	RNF166	protein_coding
ENSCSAG00000014535	1.40326	106.862408238988,0.264623092408427,5.30284437938985	1.14012e-07	1.09925e-06	1	GRAMD2B	protein_coding
ENSCSAG00000003321	1.40274	150.20017397276,0.282375202908919,4.96763123700147	6.77757e-07	5.53414e-06	1	ensembl	protein_coding
ENSCSAG00000004160	1.4026	28.6286536349432,0.486698073875607,2.88187263400034	0.00395319	0.0123654	1	ZNF570	protein_coding
ENSCSAG00000008149	1.40056	16.7759665549108,0.594426740187707,2.35614846892768	0.0184655	0.0459277	1	SPTBN5	protein_coding
ENSCSAG00000004070	1.39901	38.3438955252198,0.492312990684772,2.84171431972123	0.00448717	0.0138	1	RELT	protein_coding
ENSCSAG00000003070	1.3989	136.082032523963,0.270653671390157,5.16860890170957	2.35843e-07	2.11422e-06	1	VEGFC	protein_coding
ENSCSAG00000000757	1.39866	2376.01475042199,0.165779906462059,8.43684446302963	3.2602e-17	1.25637e-15	1	ERRFI1	protein_coding
ENSCSAG00000010844	1.39834	135.39556260604,0.242882829988756,5.7572664333411	8.54869e-09	1.00986e-07	1	ensembl	protein_coding
ENSCSAG00000013034	1.39722	1620.35082836258,0.161534142081405,8.64966216063678	5.16521e-18	2.17628e-16	1	DCP1A	protein_coding
ENSCSAG00000004214	1.39706	853.119422113067,0.205101245435895,6.81158350221521	9.65302e-12	1.8103e-10	1	FRS2	protein_coding
ENSCSAG00000007538	1.39699	691.687841205265,0.182640038008189,7.64886905973572	2.02755e-14	5.64497e-13	1	RPUSD2	protein_coding
ENSCSAG00000004376	1.39545	50.4689626412571,0.374178052236091,3.72937803904024	0.000191953	0.000884835	1	ZNF215	protein_coding
ENSCSAG00000002675	1.39235	83.1571281105469,0.31630751705845,4.40188869035877	1.07313e-05	6.78555e-05	1	CACNB1	protein_coding
ENSCSAG00000017614	1.39026	2459.76836309249,0.182240844134045,7.62868660744021	2.37157e-14	6.55945e-13	1	PIBF1	protein_coding
ENSCSAG00000008761	1.38985	351.659332214851,0.198324218177007,7.00796719961601	2.41805e-12	5.01875e-11	1	LIMK2	protein_coding
ENSCSAG00000006016	1.38981	216.333348658609,0.24702589549365,5.62616786609594	1.84257e-08	2.03763e-07	1	ASB1	protein_coding
ENSCSAG00000004326	1.38892	98.1251526660122,0.28787436414677,4.82474479735548	1.40183e-06	1.07194e-05	1	ensembl	protein_coding
ENSCSAG00000004553	1.3881	306.247476525553,0.200969903445861,6.90698540020872	4.95061e-12	9.74699e-11	1	LRIG3	protein_coding
ENSCSAG00000013861	1.38797	737.48527253417,0.21628314586701,6.41739587510841	1.38625e-10	2.18481e-09	1	FAM135A	protein_coding
ENSCSAG00000013418	1.38698	884.321588978052,0.189537960580303,7.31769421584287	2.52268e-13	6.14134e-12	1	ZNF451	protein_coding
ENSCSAG00000008158	1.38618	466.256886705727,0.185861789741949,7.45811891633647	8.77664e-14	2.24568e-12	1	TRIM39	protein_coding
ENSCSAG00000018321	1.38445	153.884846353865,0.25918977623431,5.341445418395	9.22084e-08	9.06309e-07	1	ZFY	protein_coding
ENSCSAG00000014504	1.38419	86.826923175601,0.305912309807429,4.52479864917535	6.0453e-06	4.05157e-05	1	GOLT1A	protein_coding
ENSCSAG00000017386	1.38371	240.169577207346,0.20403714729369,6.78165997022659	1.18803e-11	2.19222e-10	1	RWDD2A	protein_coding
ENSCSAG00000005120	1.38096	1091.21613338296,0.160092890906448,8.62600518559126	6.35321e-18	2.65032e-16	1	BRD1	protein_coding
ENSCSAG00000014795	1.3793	109.431581722169,0.293528135296389,4.69902530775084	2.61406e-06	1.89242e-05	1	MEIS1	protein_coding
ENSCSAG00000014360	1.37839	114.574174819955,0.273182965019616,5.04567449399965	4.51924e-07	3.79809e-06	1	CREB5	protein_coding
ENSCSAG00000007688	1.37809	108.431030043312,0.270395691489404,5.09656311123808	3.45875e-07	2.97406e-06	1	ZNF266	protein_coding
ENSCSAG00000012102	1.37519	1275.26753156851,0.184860967723274,7.43903627839113	1.01422e-13	2.5691e-12	1	ITCH	protein_coding
ENSCSAG00000015272	1.3745	334.040701908387,0.21077411522396,6.52121566111678	6.97398e-11	1.13159e-09	1	LRR1	protein_coding
ENSCSAG00000003207	1.37438	467.236516135617,0.183557103457946,7.48748730266434	7.02047e-14	1.82776e-12	1	FNIP2	protein_coding
ENSCSAG00000002892	1.37433	262.203226488189,0.197944341868366,6.94301183856494	3.83827e-12	7.72544e-11	1	SIK2	protein_coding
ENSCSAG00000018399	1.37401	194.187215424986,0.227676267993253,6.03491026218963	1.59051e-09	2.11399e-08	1	ensembl	protein_coding
ENSCSAG00000013047	1.37382	56.6210567046512,0.339657546222027,4.04473335212962	5.23827e-05	0.000281273	1	SUSD6	protein_coding
ENSCSAG00000015779	1.37323	611.876487456862,0.191114206936947,7.1854141743063	6.70038e-13	1.53151e-11	1	SNAPC4	protein_coding
ENSCSAG00000009524	1.37293	141.738420261219,0.255856221734485,5.36603106280473	8.04881e-08	7.97311e-07	1	RGS7	protein_coding
ENSCSAG00000002140	1.37283	35.0397485669406,0.462567227570224,2.96785178266792	0.00299889	0.009757	1	IGSF9B	protein_coding
ENSCSAG00000011884	1.37192	422.243452678882,0.251569694447719,5.45345563221451	4.94003e-08	5.03971e-07	1	ensembl	protein_coding
ENSCSAG00000012909	1.36998	1469.93426164196,0.168672791861714,8.12211522658261	4.58128e-16	1.54009e-14	1	IVNS1ABP	protein_coding
ENSCSAG00000005251	1.36881	655.273437575561,0.193235287690157,7.08362684479428	1.4043e-12	3.04465e-11	1	DDX49	protein_coding
ENSCSAG00000005877	1.3667	1859.04019650054,0.164974297012588,8.28431802803288	1.18788e-16	4.28994e-15	1	RRP12	protein_coding
ENSCSAG00000011462	1.36604	111.785080761256,0.271689464048657,5.02794149711706	4.95773e-07	4.14182e-06	1	ZNF555	protein_coding
ENSCSAG00000019749	1.36422	152.724455946691,0.250689470998413,5.44186102733044	5.27268e-08	5.35745e-07	1	LCMT2	protein_coding
ENSCSAG00000003577	1.36283	6.15731543828862,0.965223294115385,1.41193030835406	0.15797	0.260027	0	ITGA2B	protein_coding
ENSCSAG00000018091	1.36264	12.8878851098738,0.666024966838599,2.04593019606209	0.0407632	0.0880806	0	ensembl	protein_coding
ENSCSAG00000011078	1.36159	656.603980124916,0.167232714975581,8.14187008289947	3.89219e-16	1.32607e-14	1	ALG2	protein_coding
ENSCSAG00000006675	1.36132	9.12510329848989,0.794931927756107,1.71249831140733	0.0868049	0.161735	0	ensembl	protein_coding
ENSCSAG00000011166	1.36056	115.432250601329,0.29929258421038,4.54591373853584	5.46974e-06	3.70711e-05	1	ZNF248	protein_coding
ENSCSAG00000011557	1.35896	410.953606985503,0.207444317189504,6.55096010517921	5.71683e-11	9.44585e-10	1	SERP1	protein_coding
ENSCSAG00000000567	1.35845	67.6033473552947,0.31618336336289,4.29641175672199	1.73585e-05	0.000104233	1	KCTD11	protein_coding
ENSCSAG00000008728	1.35802	355.39482357205,0.200109031187903,6.78640103003797	1.14965e-11	2.13386e-10	1	FAM193B	protein_coding
ENSCSAG00000000824	1.35798	804.124464322345,0.16950903223399,8.01126268151126	1.13537e-15	3.67034e-14	1	PRDM2	protein_coding
ENSCSAG00000003979	1.35717	448.144166673272,0.176463787663497,7.69090083509977	1.46103e-14	4.17814e-13	1	ensembl	protein_coding
ENSCSAG00000019324	1.35652	19.5012210967728,0.563572255663093,2.40699866981142	0.0160842	0.0408078	1	KCNJ11	protein_coding
ENSCSAG00000002511	1.35648	31.6513781276494,0.438286271147253,3.09497034879126	0.00196833	0.0067571	1	TTLL6	protein_coding
ENSCSAG00000003329	1.35612	180.835898759309,0.220812711918745,6.14148178841465	8.17552e-10	1.13559e-08	1	ZNF226	protein_coding
ENSCSAG00000002472	1.3549	246.714307699702,0.209079793343987,6.48032037946928	9.15281e-11	1.47378e-09	1	TLCD5	protein_coding
ENSCSAG00000013225	1.35441	211.618038324508,0.264191146146326,5.12662770265641	2.94978e-07	2.57851e-06	1	SNX16	protein_coding
ENSCSAG00000003336	1.35168	57.4687855564581,0.359382524094495,3.76112610871148	0.00016915	0.000790409	1	ZNF284	protein_coding
ENSCSAG00000006819	1.35061	61.8307506956561,0.328269416920581,4.11433193305515	3.88302e-05	0.000215458	1	BAIAP2L2	protein_coding
ENSCSAG00000015889	1.35031	706.956245149861,0.171373144270362,7.87935120824628	3.29085e-15	1.01703e-13	1	TANC1	protein_coding
ENSCSAG00000008796	1.35012	825.601256604753,0.165861111257811,8.14007233802904	3.95042e-16	1.34229e-14	1	LSG1	protein_coding
ENSCSAG00000017943	1.34769	5640.89979842809,0.177429263180592,7.59563960556692	3.06276e-14	8.30757e-13	1	HSPH1	protein_coding
ENSCSAG00000017804	1.34718	2901.0451990192,0.189372225885167,7.11391689450772	1.12795e-12	2.47094e-11	1	ZNF655	protein_coding
ENSCSAG00000004132	1.34572	56.8237196921973,0.338924543678149,3.97055502693493	7.17054e-05	0.00037222	1	DPF1	protein_coding
ENSCSAG00000004344	1.34424	515.110326129078,0.173875704343292,7.73103617029252	1.06675e-14	3.0997e-13	1	ARHGAP24	protein_coding
ENSCSAG00000005931	1.34239	327.108812298893,0.213068572175389,6.30029422720126	2.97081e-10	4.45446e-09	1	C3orf38	protein_coding
ENSCSAG00000016138	1.34204	232.083437922301,0.224412463522842,5.98023817709574	2.22812e-09	2.89152e-08	1	PDE4D	protein_coding
ENSCSAG00000003778	1.34094	212.613131085475,0.227806346381622,5.88632738771436	3.94872e-09	4.93199e-08	1	DUSP6	protein_coding
ENSCSAG00000005833	1.33978	1049.66025894886,0.161549699395572,8.29328169217478	1.10166e-16	3.98997e-15	1	FNBP4	protein_coding
ENSCSAG00000001620	1.33947	77.6482299957348,0.310705475733479,4.31106766426907	1.62468e-05	9.83053e-05	1	ZNF671	protein_coding
ENSCSAG00000011176	1.33594	8.4494922129511,0.812372755258161,1.64449286554713	0.100074	0.181224	0	NOXO1	protein_coding
ENSCSAG00000018070	1.33567	785.461293251696,0.192333261748795,6.94453874867187	3.79699e-12	7.66676e-11	1	MBD1	protein_coding
ENSCSAG00000019395	1.33555	203.247923443729,0.226684280051985,5.8916548396257	3.82347e-09	4.79514e-08	1	ZNF672	protein_coding
ENSCSAG00000000965	1.33412	226.355785941079,0.277164259716944,4.81346525819668	1.48335e-06	1.12746e-05	1	PDIK1L	protein_coding
ENSCSAG00000019216	1.3335	18.5790133254919,0.562460590465331,2.37083299301157	0.017748	0.0444669	1	ZNF837	protein_coding
ENSCSAG00000002038	1.33283	287.422381066208,0.198466269738189,6.71563350986853	1.87251e-11	3.362e-10	1	ensembl	protein_coding
ENSCSAG00000012839	1.3321	95.5318613836174,0.27375142100888,4.86610371465115	1.1382e-06	8.85888e-06	1	PPP1R3F	protein_coding
ENSCSAG00000013347	1.32822	100.316316375333,0.288790766085538,4.59925550615777	4.24003e-06	2.94959e-05	1	DHTKD1	protein_coding
ENSCSAG00000006917	1.32819	484.621026831203,0.172951478357588,7.67956709932418	1.59627e-14	4.53413e-13	1	SSH2	protein_coding
ENSCSAG00000014710	1.32807	2050.98104732252,0.173504611651297,7.65436614112471	1.94268e-14	5.43263e-13	1	PELI1	protein_coding
ENSCSAG00000017258	1.32776	57.1701545717476,0.34210627975452,3.88113521237159	0.00010397	0.00051821	1	ULBP1	protein_coding
ENSCSAG00000006527	1.32699	12590.8254570952,0.141176590393329,9.3995027358925	5.48215e-21	3.31552e-19	1	CALR	protein_coding
ENSCSAG00000011317	1.3262	54.993580745703,0.367718696727103,3.60655149526202	0.000310293	0.00135105	1	ensembl	protein_coding
ENSCSAG00000010187	1.32513	388.479384703418,0.228377962986787,5.80233322921512	6.53984e-09	7.90283e-08	1	RNF139	protein_coding
ENSCSAG00000005526	1.32226	857.600509246971,0.169098176828447,7.81947544880238	5.30439e-15	1.59258e-13	1	TTC17	protein_coding
ENSCSAG00000007300	1.3216	449.670821786888,0.188670009746774,7.004797102549	2.47344e-12	5.10021e-11	1	PDXP	protein_coding
ENSCSAG00000004049	1.31994	1104.50922160775,0.150493182765531,8.77073605790133	1.77502e-18	7.81751e-17	1	NFKB1	protein_coding
ENSCSAG00000011948	1.31886	53.1013249520195,0.354089377555007,3.724664742378	0.000195575	0.000897628	1	WDR27	protein_coding
ENSCSAG00000017998	1.31855	10.0730505992654,0.782311891510787,1.68544849328789	0.0919021	0.169336	0	ACHE	protein_coding
ENSCSAG00000003845	1.31772	60.1544478066625,0.331306211677842,3.97733857141761	6.96909e-05	0.000362956	1	ALX1	protein_coding
ENSCSAG00000001039	1.31654	7.13930335830741,0.875343394488569,1.50402191750329	0.132576	0.226791	0	ensembl	protein_coding
ENSCSAG00000003738	1.31639	386.79820460897,0.186475944876509,7.05932231317017	1.67317e-12	3.58454e-11	1	GOSR2	protein_coding
ENSCSAG00000003379	1.31548	97.461276741869,0.285284632616664,4.61111312217463	4.00518e-06	2.79699e-05	1	ANKRD49	protein_coding
ENSCSAG00000010801	1.31321	436.65316424238,0.208243523124706,6.30614060762471	2.86079e-10	4.29969e-09	1	ALOXE3	protein_coding
ENSCSAG00000013275	1.31272	1210.20358977545,0.177792599721012,7.38345167268793	1.54238e-13	3.86052e-12	1	SMAD3	protein_coding
ENSCSAG00000004990	1.31216	11.2738374998226,0.70975903676364,1.8487430461557	0.0644949	0.127457	0	MYO1A	protein_coding
ENSCSAG00000018504	1.31188	87.7738832064591,0.301752386010126,4.34752157306101	1.37685e-05	8.45232e-05	1	ensembl	protein_coding
ENSCSAG00000017327	1.30922	634.233997464707,0.171790273586313,7.62104366843348	2.51633e-14	6.9295e-13	1	PNRC1	protein_coding
ENSCSAG00000003938	1.30863	181.513749209669,0.229544738509929,5.70098724726364	1.19116e-08	1.35886e-07	1	ensembl	protein_coding
ENSCSAG00000001403	1.30859	550.915267483136,0.255145901666779,5.12879818039001	2.91598e-07	2.55426e-06	1	DNAJB4	protein_coding
ENSCSAG00000008823	1.30856	301.638627227872,0.195884109696218,6.68028198860558	2.38483e-11	4.21598e-10	1	USP37	protein_coding
ENSCSAG00000009087	1.30831	169.188711967276,0.233236535605605,5.60938007616759	2.03053e-08	2.22794e-07	1	ZNF557	protein_coding
ENSCSAG00000016819	1.30702	200.185173847365,0.275050417512799,4.75193000397145	2.01484e-06	1.49545e-05	1	ARAP2	protein_coding
ENSCSAG00000003761	1.30668	66.7292142502864,0.340385556680377,3.83881309781471	0.00012363	0.000602425	1	ZNF780A	protein_coding
ENSCSAG00000013256	1.3064	14.2051576669567,0.739267747621836,1.76716071507802	0.0772013	0.14725	0	BMP5	protein_coding
ENSCSAG00000017801	1.30527	42.1865072032071,0.396126883104336,3.29507754471657	0.000983945	0.00371531	1	HRH4	protein_coding
ENSCSAG00000000112	1.30512	79.2279059633921,0.296825861519189,4.39692162451722	1.09797e-05	6.92532e-05	1	AMER1	protein_coding
ENSCSAG00000004843	1.3043	1709.9941656263,0.194050649823632,6.72144333173531	1.79933e-11	3.24444e-10	1	KIFC3	protein_coding
ENSCSAG00000014113	1.30384	2386.09214973479,0.156417975018706,8.33560178284055	7.7105e-17	2.86649e-15	1	ensembl	protein_coding
ENSCSAG00000002741	1.30348	221.171415115626,0.210605398820212,6.18921260934856	6.04655e-10	8.65553e-09	1	MMAB	protein_coding
ENSCSAG00000007449	1.30346	350.163099484284,0.205886978975283,6.3309389006621	2.43674e-10	3.70197e-09	1	NRBF2	protein_coding
ENSCSAG00000006278	1.30147	68.865500594259,0.332094318865198,3.91896507409374	8.893e-05	0.000451074	1	ZNF641	protein_coding
ENSCSAG00000004686	1.30109	184.132349167249,0.22650379756786,5.74421780963912	9.23469e-09	1.0798e-07	1	KCTD2	protein_coding
ENSCSAG00000012680	1.30094	286.454287957427,0.212236364596308,6.1296967268016	8.80467e-10	1.21497e-08	1	PHC3	protein_coding
ENSCSAG00000001622	1.30053	107.136460992275,0.271156817358918,4.79622024111701	1.61688e-06	1.22233e-05	1	ZNF551	protein_coding
ENSCSAG00000001977	1.3004	937.761904607345,0.161565549945108,8.04874624970353	8.36465e-16	2.72498e-14	1	DHX37	protein_coding
ENSCSAG00000019306	1.30028	222.099170239586,0.209890462179827,6.19503879610876	5.82707e-10	8.36029e-09	1	ZBTB9	protein_coding
ENSCSAG00000000801	1.30025	501.587288665015,0.177729671598056,7.31590533168314	2.55652e-13	6.17866e-12	1	CLCN6	protein_coding
ENSCSAG00000017340	1.29951	474.30716851914,0.1823642812764,7.12591672966897	1.0339e-12	2.28072e-11	1	AKIRIN2	protein_coding
ENSCSAG00000018519	1.29816	726.073776253078,0.169099341354029,7.67692595907762	1.62952e-14	4.61818e-13	1	ensembl	protein_coding
ENSCSAG00000011977	1.29806	303.954081080769,0.195882405240316,6.62672953901345	3.43206e-11	5.94263e-10	1	ATXN7	protein_coding
ENSCSAG00000012320	1.29798	1582.06280384559,0.160042078572646,8.11026631836368	5.05089e-16	1.69346e-14	1	DHX57	protein_coding
ENSCSAG00000000807	1.29768	87.1623459066392,0.328878833822175,3.94576109534512	7.95469e-05	0.000408231	1	MIIP	protein_coding
ENSCSAG00000008227	1.2976	542.799656846574,0.196333293288401,6.60918740378409	3.86435e-11	6.60966e-10	1	ARHGAP39	protein_coding
ENSCSAG00000016920	1.29678	12.9414641178111,0.665507179830081,1.94856205228592	0.0513477	0.106138	0	ensembl	protein_coding
ENSCSAG00000005969	1.2967	827.991093022101,0.188061109798841,6.89508978740434	5.38308e-12	1.05337e-10	1	MRTFA	protein_coding
ENSCSAG00000003913	1.29658	12.3949305354221,0.683372770698889,1.89733084116573	0.0577843	0.116732	0	PTPRQ	protein_coding
ENSCSAG00000007890	1.29501	190.186367280007,0.219412359647282,5.90217503468312	3.5874e-09	4.52543e-08	1	TMC7	protein_coding
ENSCSAG00000015001	1.29445	370.040464725366,0.188945976817182,6.85088572582734	7.33941e-12	1.40988e-10	1	ensembl	protein_coding
ENSCSAG00000015341	1.29356	1722.30794591809,0.181492252497194,7.12737663485255	1.023e-12	2.26061e-11	1	TOGARAM1	protein_coding
ENSCSAG00000001112	1.29132	348.708823273536,0.181963540631188,7.09657969591598	1.27882e-12	2.78499e-11	1	C1orf109	protein_coding
ENSCSAG00000007731	1.29015	12.2811941499612,0.691086717420412,1.86683818476108	0.0619242	0.123384	0	GPLD1	protein_coding
ENSCSAG00000012176	1.2899	56.5898090814861,0.352232163281204,3.66208742869393	0.000250168	0.00111894	1	RPP14	protein_coding
ENSCSAG00000005871	1.28883	405.139242639724,0.179647883806545,7.1742182259849	7.27215e-13	1.65622e-11	1	ZNF689	protein_coding
ENSCSAG00000007979	1.28781	4362.85429183709,0.142384925431681,9.04459851411706	1.50216e-19	7.47532e-18	1	ensembl	protein_coding
ENSCSAG00000005345	1.28725	292.917461537567,0.226436942543333,5.6848240580108	1.30947e-08	1.48579e-07	1	ELL	protein_coding
ENSCSAG00000009990	1.28686	1932.16869549314,0.165996124501787,7.75235299620995	9.02052e-15	2.63934e-13	1	NOL6	protein_coding
ENSCSAG00000009688	1.2866	8.1737060292387,0.819328852715723,1.57030905485352	0.116343	0.204621	0	ACER1	protein_coding
ENSCSAG00000002847	1.28535	534.483248621885,0.194233916323083,6.61751149170826	3.65296e-11	6.29065e-10	1	GRWD1	protein_coding
ENSCSAG00000005674	1.28429	316.906022274028,0.197120865208126,6.51522763511031	7.25795e-11	1.17616e-09	1	DNMBP	protein_coding
ENSCSAG00000007165	1.28423	250.906850408932,0.204910291951003,6.267269109975	3.67435e-10	5.41934e-09	1	FGD3	protein_coding
ENSCSAG00000018436	1.28384	221.689973234832,0.234240959495298,5.48084537050311	4.23298e-08	4.38565e-07	1	ADO	protein_coding
ENSCSAG00000015305	1.2828	438.728512677882,0.195760579083614,6.55290423867234	5.64287e-11	9.34808e-10	1	RCOR3	protein_coding
ENSCSAG00000014466	1.28248	5.74456951743317,1.11140559714378,1.15392594261181	0.248531	0.369623	0	MST1R	protein_coding
ENSCSAG00000010963	1.28224	618.642990075263,0.205937451191905,6.22636358628703	4.77385e-10	6.93581e-09	1	CSGALNACT2	protein_coding
ENSCSAG00000003014	1.28177	67.1394432676986,0.316466896633938,4.05024086933388	5.11649e-05	0.000275202	1	STOX2	protein_coding
ENSCSAG00000008839	1.28008	42.6590787022901,0.404217865254333,3.16680031267658	0.00154126	0.00547696	1	ensembl	protein_coding
ENSCSAG00000011988	1.27995	153.894777858808,0.231174841980166,5.53671921390297	3.0819e-08	3.28736e-07	1	GPATCH2L	protein_coding
ENSCSAG00000001631	1.2794	155.541042906906,0.232224298009588,5.50932877143782	3.60205e-08	3.78469e-07	1	ZNF549	protein_coding
ENSCSAG00000000410	1.2793	102.386980376857,0.276939796301992,4.61942494866063	3.84805e-06	2.6947e-05	1	TIGD2	protein_coding
ENSCSAG00000007455	1.27802	1371.49765909904,0.189081510488082,6.75907759431775	1.38873e-11	2.54031e-10	1	JMJD1C	protein_coding
ENSCSAG00000015800	1.27766	226.609785972947,0.216789087345516,5.89355102809261	3.77983e-09	4.74921e-08	1	NRG1	protein_coding
ENSCSAG00000007410	1.27751	2129.97626618925,0.166508273029529,7.67232319867621	1.68909e-14	4.76564e-13	1	ARID5B	protein_coding
ENSCSAG00000003797	1.27715	38.9895205951549,0.414969797505187,3.07768360230222	0.00208616	0.00709992	1	GAB2	protein_coding
ENSCSAG00000018679	1.27669	30.8414163892886,0.472496108509323,2.70201788538119	0.00689201	0.0199211	1	FAM110A	protein_coding
ENSCSAG00000012273	1.27618	29.8675874710145,0.456518335290656,2.79545930595457	0.0051826	0.015624	1	AGPAT4	protein_coding
ENSCSAG00000018064	1.27588	1172.52489005376,0.174360536297603,7.3174909144978	2.5265e-13	6.14134e-12	1	MCL1	protein_coding
ENSCSAG00000019288	1.27585	779.310091752347,0.173006575409713,7.37458030632646	1.64864e-13	4.10212e-12	1	ZBED4	protein_coding
ENSCSAG00000019660	1.2749	23.7049994624152,0.553956416008132,2.30145319892626	0.021366	0.0518064	0	TRAPPC2B	protein_coding
ENSCSAG00000017799	1.27446	411.873448773192,0.177949462780641,7.16191265252535	7.95591e-13	1.79576e-11	1	ZNF394	protein_coding
ENSCSAG00000008576	1.2744	104.106841057159,0.289273342422706,4.40553333813361	1.05524e-05	6.68583e-05	1	TTC19	protein_coding
ENSCSAG00000007656	1.27407	361.889070910398,0.207401106840684,6.14303206749447	8.09609e-10	1.12579e-08	1	ZNF561	protein_coding
ENSCSAG00000015546	1.27399	74.5393749117642,0.315713480395578,4.035284349969	5.45362e-05	0.000291598	1	FIGN	protein_coding
ENSCSAG00000008152	1.27386	15.7445002394456,0.599884013886536,2.12351086423814	0.0337111	0.0753773	0	ensembl	protein_coding
ENSCSAG00000008527	1.27248	354.078261753463,0.217038242389546,5.8629332162357	4.54761e-09	5.62444e-08	1	ATF7IP2	protein_coding
ENSCSAG00000015027	1.27221	5.82291336286314,0.9948119855501,1.27884698046845	0.200951	0.314398	0	GPM6B	protein_coding
ENSCSAG00000015558	1.2717	21.4174893179069,0.53137234433473,2.39324205686403	0.0167002	0.0422196	1	SLC16A10	protein_coding
ENSCSAG00000010866	1.2711	360.584910321412,0.201697002098497,6.30202894762171	2.93774e-10	4.4101e-09	1	MSL2	protein_coding
ENSCSAG00000015654	1.27088	212.228318246867,0.214926754828693,5.91308115888388	3.35767e-09	4.25686e-08	1	PCGF1	protein_coding
ENSCSAG00000003561	1.26869	8.62967797571539,0.874728866093745,1.45037786998052	0.146953	0.245602	0	ensembl	protein_coding
ENSCSAG00000008290	1.26824	585.213215214869,0.205368733302422,6.17544861290702	6.59759e-10	9.32813e-09	1	ATAD2B	protein_coding
ENSCSAG00000009893	1.26806	292.593819014836,0.190598237002257,6.65304213822949	2.87096e-11	4.99847e-10	1	NRF1	protein_coding
ENSCSAG00000017344	1.26747	2118.04560427392,0.173294945908985,7.31393476862672	2.59431e-13	6.25803e-12	1	ICE1	protein_coding
ENSCSAG00000019578	1.26732	243.396123020998,0.243270064797843,5.20949948698297	1.89351e-07	1.74192e-06	1	GPR68	protein_coding
ENSCSAG00000018835	1.26573	13.3494062481433,0.641689585586508,1.97250232994936	0.0485523	0.101606	0	S1PR2	protein_coding
ENSCSAG00000001817	1.26272	472.144352828031,0.204793244454858,6.16583146042474	7.01137e-10	9.86902e-09	1	ZNF84	protein_coding
ENSCSAG00000012963	1.26114	101.250036846172,0.289445568412199,4.35709757501944	1.31799e-05	8.13841e-05	1	ensembl	protein_coding
ENSCSAG00000012582	1.2604	1003.9558640889,0.185143044316349,6.80769708292476	9.91734e-12	1.85163e-10	1	MED15	protein_coding
ENSCSAG00000007639	1.25811	353.02530407667,0.203340316796791,6.18720008172354	6.12422e-10	8.73704e-09	1	FBXL12	protein_coding
ENSCSAG00000013662	1.25635	2149.40230818722,0.178651308284077,7.0323903121113	2.03025e-12	4.25578e-11	1	TASOR2	protein_coding
ENSCSAG00000002995	1.25473	129.848508155716,0.269677915845707,4.65268647103217	3.27638e-06	2.33709e-05	1	SLC41A2	protein_coding
ENSCSAG00000017475	1.25379	544.407419286404,0.168499572987602,7.4409121993963	9.99924e-14	2.53796e-12	1	EFNB2	protein_coding
ENSCSAG00000001789	1.25312	32.2702818546547,0.426717091729798,2.93665093071764	0.00331777	0.010633	1	LYSMD1	protein_coding
ENSCSAG00000018403	1.25308	175.093647663906,0.2278804530663,5.49884447673805	3.82288e-08	3.99679e-07	1	ensembl	protein_coding
ENSCSAG00000007020	1.25299	100.144652701261,0.266612295547715,4.6996635472191	2.6059e-06	1.88868e-05	1	ZNF425	protein_coding
ENSCSAG00000014936	1.25171	194.833570938683,0.25474934442034,4.91349757551657	8.94658e-07	7.09886e-06	1	TBX20	protein_coding
ENSCSAG00000008216	1.25114	140.481713181911,0.236160215676741,5.29783514595374	1.17184e-07	1.12896e-06	1	ZNF34	protein_coding
ENSCSAG00000010134	1.25089	1207.20310878001,0.166142202915384,7.52902575530402	5.11203e-14	1.36321e-12	1	EAF1	protein_coding
ENSCSAG00000006119	1.25044	667.624684061526,0.191279340822803,6.53725235372938	6.26593e-11	1.0246e-09	1	CCNJ	protein_coding
ENSCSAG00000015102	1.24979	380.676913290529,0.185026475455419,6.75466172527843	1.43169e-11	2.61511e-10	1	CEMIP	protein_coding
ENSCSAG00000007502	1.24924	365.704317644024,0.205620515272626,6.07547887171762	1.23618e-09	1.66227e-08	1	ensembl	protein_coding
ENSCSAG00000012012	1.24885	530.436112614032,0.182369558672911,6.84791589466433	7.49336e-12	1.43292e-10	1	SLC33A1	protein_coding
ENSCSAG00000014239	1.24799	487.225949781429,0.175574054158935,7.1080635827023	1.17682e-12	2.56909e-11	1	EDC3	protein_coding
ENSCSAG00000005276	1.24732	3038.90984695455,0.163011776355619,7.65172641376226	1.98299e-14	5.53311e-13	1	UPF1	protein_coding
ENSCSAG00000000899	1.24676	39.5874430074299,0.40397461062238,3.08622257545108	0.00202717	0.00692712	1	SH2D5	protein_coding
ENSCSAG00000019565	1.24613	167.311418954287,0.243678715483712,5.11383148101673	3.15689e-07	2.73684e-06	1	ensembl	protein_coding
ENSCSAG00000019566	1.24613	167.311418954287,0.243678715483712,5.11383148101673	3.15689e-07	2.73684e-06	1	ensembl	protein_coding
ENSCSAG00000018838	1.24391	1031.68009550865,0.179953950203901,6.91235870708168	4.76661e-12	9.42878e-11	1	JUNB	protein_coding
ENSCSAG00000004738	1.24389	83.199454811516,0.308364941589627,4.03382710569048	5.48757e-05	0.000292918	1	MTHFD2L	protein_coding
ENSCSAG00000015360	1.24343	57.8002500219394,0.341078702517979,3.64558717171396	0.000266782	0.00118237	1	ADAMTS13	protein_coding
ENSCSAG00000007141	1.24317	309.361694706973,0.243377012469122,5.10800121441864	3.25585e-07	2.8149e-06	1	MOSMO	protein_coding
ENSCSAG00000014340	1.24306	54.4682628931951,0.358239802385985,3.46990883353341	0.000520635	0.00213525	1	FAM219B	protein_coding
ENSCSAG00000013793	1.24252	106.250344511935,0.282338485052871,4.40083010037769	1.07838e-05	6.81193e-05	1	ZBTB25	protein_coding
ENSCSAG00000017771	1.24239	781.672606720653,0.163339334931281,7.6061977316007	2.82277e-14	7.67309e-13	1	SMURF1	protein_coding
ENSCSAG00000000852	1.24099	975.080758894047,0.158253918786251,7.84173927767623	4.44348e-15	1.35666e-13	1	FBXO42	protein_coding
ENSCSAG00000002008	1.23989	55.4010497648805,0.340061595470983,3.64607787732506	0.000266273	0.00118095	1	ZNF577	protein_coding
ENSCSAG00000002143	1.23901	1077.07530185068,0.158951559525604,7.79489509049311	6.4462e-15	1.91718e-13	1	MEF2D	protein_coding
ENSCSAG00000001755	1.23885	286.048468001476,0.221673633116046,5.58860428250235	2.28902e-08	2.48354e-07	1	ensembl	protein_coding
ENSCSAG00000005646	1.2382	19.4720272169209,0.560216803693452,2.21021377849966	0.0270903	0.0629567	0	KRT2	protein_coding
ENSCSAG00000001616	1.23734	108.62926200839,0.271994225121554,4.54914843668613	5.38634e-06	3.6545e-05	1	ensembl	protein_coding
ENSCSAG00000010518	1.23723	193.639876031912,0.233233829942634,5.30466890965451	1.12878e-07	1.09081e-06	1	IFFO1	protein_coding
ENSCSAG00000006898	1.23651	192.0116151544,0.229034991311422,5.39877224842413	6.70985e-08	6.69396e-07	1	TIMM29	protein_coding
ENSCSAG00000001747	1.23641	316.928961224584,0.202218033382943,6.11422100203478	9.70298e-10	1.33021e-08	1	BRSK1	protein_coding
ENSCSAG00000014511	1.23516	203.10753997448,0.213538531066799,5.78424060968184	7.28406e-09	8.74364e-08	1	CNKSR2	protein_coding
ENSCSAG00000010146	1.23453	510.969268874624,0.174213823397127,7.08626404899666	1.37781e-12	2.99235e-11	1	TRAF3	protein_coding
ENSCSAG00000002109	1.23407	1201.39501665469,0.172563784870394,7.15140905288455	8.58916e-13	1.92154e-11	1	FOXK2	protein_coding
ENSCSAG00000002083	1.23316	1402.01465391307,0.154993953346976,7.95615600378976	1.77467e-15	5.60795e-14	1	VPS37B	protein_coding
ENSCSAG00000007961	1.23298	2133.7973864095,0.148580344282562,8.29841075821892	1.05513e-16	3.83244e-15	1	RRP1B	protein_coding
ENSCSAG00000001326	1.23295	395.166055975396,0.21031641745366,5.86235084225571	4.56359e-09	5.63869e-08	1	MYSM1	protein_coding
ENSCSAG00000015174	1.23262	541.563304334282,0.191645559109503,6.43175542443223	1.26139e-10	1.99548e-09	1	FOXO3	protein_coding
ENSCSAG00000015418	1.23144	24.9134809332028,0.539689539488984,2.28176418953535	0.0225033	0.0540249	0	CASS4	protein_coding
ENSCSAG00000002927	1.2311	881.005362469944,0.168276351022991,7.31591870061181	2.55626e-13	6.17866e-12	1	CRY1	protein_coding
ENSCSAG00000019273	1.23058	29.6421179905266,0.445253487642726,2.76378184697626	0.00571357	0.0169769	1	TSSK2	protein_coding
ENSCSAG00000003155	1.22964	10.2082376586056,0.754931820948583,1.62880896349968	0.103353	0.185963	0	DDX60	protein_coding
ENSCSAG00000009438	1.22933	1995.53797264577,0.147990849866989,8.30680859151846	9.83103e-17	3.61233e-15	1	SCAF4	protein_coding
ENSCSAG00000011306	1.22923	767.866070264886,0.167018470814497,7.35983145018435	1.84143e-13	4.54602e-12	1	BYSL	protein_coding
ENSCSAG00000017802	1.22863	381.13436813605,0.179514722448269,6.84415053528577	7.6931e-12	1.46447e-10	1	ZKSCAN5	protein_coding
ENSCSAG00000011274	1.22712	58.3262628228374,0.341053280499009,3.59803818444965	0.000320627	0.0013903	1	TFEB	protein_coding
ENSCSAG00000011789	1.22693	311.691461562733,0.198498267646305,6.18107964450139	6.36647e-10	9.05199e-09	1	KLHL20	protein_coding
ENSCSAG00000006231	1.22692	180.444116219815,0.271101669995773,4.52569211659229	6.01982e-06	4.04092e-05	1	SENP7	protein_coding
ENSCSAG00000001767	1.22685	258.198491642041,0.226328599909007,5.42065166451161	5.93822e-08	5.97129e-07	1	RDH13	protein_coding
ENSCSAG00000006592	1.22453	22.6281161671322,0.510485440753172,2.39875192568519	0.0164511	0.0416559	1	C3orf52	protein_coding
ENSCSAG00000009868	1.22444	136.559678803966,0.241448200976606,5.07124611985416	3.95219e-07	3.34824e-06	1	RANBP17	protein_coding
ENSCSAG00000001863	1.22379	11.402498048477,0.732015652654761,1.67181338986578	0.0945611	0.1733	0	GALNT9	protein_coding
ENSCSAG00000018850	1.2229	126.477953638172,0.26303258195568,4.64925129328715	3.33142e-06	2.37101e-05	1	TMEM186	protein_coding
ENSCSAG00000016305	1.22274	1031.75019731736,0.190390058566322,6.42228408836434	1.34245e-10	2.12106e-09	1	ARFGAP1	protein_coding
ENSCSAG00000015505	1.22262	18.6236860796694,0.575146797992214,2.12576146517339	0.0335231	0.0751006	0	ACTG2	protein_coding
ENSCSAG00000001541	1.22239	15.8234479775028,0.604461083809224,2.02227757416734	0.0431477	0.0922682	0	ELAPOR1	protein_coding
ENSCSAG00000017399	1.22236	1289.57744415021,0.196634482193199,6.2164199697238	5.08626e-10	7.34746e-09	1	SLC12A7	protein_coding
ENSCSAG00000010059	1.22212	574.058543653504,0.212455984219312,5.75233716246546	8.8018e-09	1.03589e-07	1	TRMT61A	protein_coding
ENSCSAG00000003704	1.22185	34.3464584443919,0.491158452482127,2.48769769707612	0.0128573	0.0336682	1	RAB30	protein_coding
ENSCSAG00000012373	1.22148	69.5719293374598,0.353786639519628,3.45258222392754	0.000555248	0.00225743	1	ZFP37	protein_coding
ENSCSAG00000015529	1.21918	219.661219576049,0.247499335766133,4.92598597628726	8.3936e-07	6.72339e-06	1	ensembl	pseudogene
ENSCSAG00000015750	1.21888	48.0135666080509,0.364805034651387,3.34118453942906	0.000834218	0.00322659	1	LYPLAL1	protein_coding
ENSCSAG00000015492	1.218	3837.17987178111,0.145255218759515,8.38521945952951	5.06312e-17	1.93347e-15	1	ARHGEF28	protein_coding
ENSCSAG00000004155	1.21661	8.99308568786836,0.788083452839266,1.54376335958754	0.122646	0.21315	0	PTPRR	protein_coding
ENSCSAG00000001092	1.21632	181.341698614717,0.23822966492224,5.1056445815587	3.29669e-07	2.84438e-06	1	AGO3	protein_coding
ENSCSAG00000016099	1.21576	11.2591021760209,0.716877112530509,1.69591167859534	0.0899026	0.166136	0	SEPTIN14	protein_coding
ENSCSAG00000009739	1.21557	823.469169838452,0.172308259972002,7.05461092727126	1.73084e-12	3.68314e-11	1	NECAP1	protein_coding
ENSCSAG00000009585	1.2151	698.639930996969,0.167369902707889,7.25994726297297	3.87241e-13	9.18336e-12	1	MTMR3	protein_coding
ENSCSAG00000012784	1.21501	307.645396336561,0.203373285263217,5.97429622162274	2.31086e-09	2.98663e-08	1	DHX33	protein_coding
ENSCSAG00000016266	1.21493	1339.57881613898,0.155039493910153,7.83626468856377	4.64147e-15	1.40691e-13	1	YTHDF1	protein_coding
ENSCSAG00000001625	1.21436	395.878461057493,0.183248014006894,6.62686699910627	3.42886e-11	5.94263e-10	1	ZNF134	protein_coding
ENSCSAG00000011406	1.21379	896.316217428025,0.161236475321986,7.52803440115394	5.15098e-14	1.3707e-12	1	ZNF462	protein_coding
ENSCSAG00000009321	1.21259	2462.59209933428,0.158056471301753,7.67187196620665	1.69504e-14	4.77179e-13	1	PPIF	protein_coding
ENSCSAG00000009779	1.21157	628.192844552082,0.165545686712254,7.31865863251923	2.50462e-13	6.11166e-12	1	IFNGR2	protein_coding
ENSCSAG00000015606	1.21078	246.942496013307,0.207600350314824,5.83227711855977	5.4676e-09	6.69027e-08	1	TUBE1	protein_coding
ENSCSAG00000019096	1.20979	258.662807908041,0.203924211002027,5.93253711119119	2.98289e-09	3.81231e-08	1	H1-2	protein_coding
ENSCSAG00000013582	1.2077	33.2050739180339,0.468787832610223,2.57621054199367	0.00998898	0.0272525	1	ZNF81	protein_coding
ENSCSAG00000018897	1.20686	176.888813342515,0.234098115631883,5.15534577000364	2.53163e-07	2.25034e-06	1	ZBTB39	protein_coding
ENSCSAG00000010191	1.20675	1058.7862773568,0.155831225755301,7.74396356112266	9.63646e-15	2.80656e-13	1	BRPF3	protein_coding
ENSCSAG00000011960	1.20611	246.280844946252,0.222926372887978,5.41035644642137	6.28994e-08	6.30491e-07	1	PRICKLE2	protein_coding
ENSCSAG00000012887	1.20489	162.165429029501,0.258656764792688,4.65825085086193	3.18907e-06	2.27997e-05	1	IGDCC3	protein_coding
ENSCSAG00000003702	1.20373	1659.43451946979,0.164855936010024,7.30172609126448	2.84099e-13	6.81407e-12	1	PCF11	protein_coding
ENSCSAG00000009170	1.20344	981.600358552639,0.167084636987751,7.2025696243931	5.90883e-13	1.36291e-11	1	ZNF503	protein_coding
ENSCSAG00000014409	1.2024	966.28319784234,0.194568578117602,6.17982630175326	6.41722e-10	9.11389e-09	1	ensembl	protein_coding
ENSCSAG00000018467	1.20114	210.98457142869,0.219161911159496,5.48059733228716	4.23892e-08	4.3882e-07	1	PDP2	protein_coding
ENSCSAG00000014034	1.20101	2475.83854736915,0.144626801185463,8.30420054738006	1.00494e-16	3.68186e-15	1	TRA2B	protein_coding
ENSCSAG00000012014	1.20084	41.8148450064244,0.438412337521675,2.73907044871869	0.00616132	0.0181072	1	FRMD1	protein_coding
ENSCSAG00000018288	1.2007	1083.89537467372,0.168889749272983,7.10939197755609	1.16555e-12	2.54889e-11	1	CRCP	protein_coding
ENSCSAG00000008427	1.20033	386.392606939812,0.216594755802036,5.54183091154337	2.99325e-08	3.20091e-07	1	PC	protein_coding
ENSCSAG00000008476	1.19864	2736.47847417048,0.143589773981046,8.34763692264807	6.96423e-17	2.60437e-15	1	KDM2A	protein_coding
ENSCSAG00000012854	1.19861	3483.40155593622,0.150604517541969,7.95866778318905	1.73901e-15	5.50906e-14	1	ensembl	protein_coding
ENSCSAG00000008704	1.19856	97.3593337388983,0.268728540055495,4.46013008789789	8.19099e-06	5.33406e-05	1	RFX3	protein_coding
ENSCSAG00000007022	1.1981	42.4672802172999,0.382299511425982,3.13393995562215	0.00172476	0.00603738	1	ZNF169	protein_coding
ENSCSAG00000008058	1.19607	199.200332808676,0.245070032710852,4.88052266496195	1.05805e-06	8.30668e-06	1	WDR4	protein_coding
ENSCSAG00000018671	1.19404	739.013997878689,0.185416550738224,6.43976988494269	1.19655e-10	1.90313e-09	1	FLRT3	protein_coding
ENSCSAG00000013956	1.19312	443.433979396299,0.207269969742785,5.7563508357927	8.59517e-09	1.01441e-07	1	NUP42	protein_coding
ENSCSAG00000001411	1.19199	279.457783020214,0.237063370725342,5.02815585717371	4.95219e-07	4.13993e-06	1	TTLL7	protein_coding
ENSCSAG00000011429	1.19193	119.729665699106,0.25809931034821,4.61811858400719	3.87235e-06	2.70872e-05	1	KLF4	protein_coding
ENSCSAG00000001871	1.19145	20.0069469014548,0.534276412024852,2.23001971645123	0.0257461	0.0603931	0	ensembl	protein_coding
ENSCSAG00000009149	1.19063	99.0943877451055,0.282262485169537,4.21816930115477	2.46294e-05	0.000143397	1	CYREN	protein_coding
ENSCSAG00000015454	1.18882	1006.02696648808,0.159715962532256,7.44330940857041	9.81937e-14	2.49732e-12	1	URGCP	protein_coding
ENSCSAG00000010457	1.18871	254.338604724262,0.20812514166855,5.71150599309817	1.11981e-08	1.28559e-07	1	TBC1D22B	protein_coding
ENSCSAG00000019718	1.18802	49.5557059286236,0.35484061341369,3.34804208131358	0.000813847	0.00315746	1	TIGD6	protein_coding
ENSCSAG00000004447	1.18731	10.0885788013555,0.758170942233992,1.5660136259264	0.117345	0.205949	0	ensembl	protein_coding
ENSCSAG00000013820	1.18641	187.432619285345,0.239224601161735,4.95941263156366	7.07066e-07	5.75117e-06	1	DPH1	protein_coding
ENSCSAG00000002784	1.18599	1653.70754741815,0.164312456543959,7.21789837681704	5.27971e-13	1.22902e-11	1	CDC6	protein_coding
ENSCSAG00000019411	1.18583	736.728210003903,0.162853677348009,7.28157183446591	3.29953e-13	7.89887e-12	1	FBXO34	protein_coding
ENSCSAG00000016775	1.1856	41.702551693269,0.380252235663173,3.11792169254726	0.00182131	0.00633138	1	NIM1K	protein_coding
ENSCSAG00000003023	1.18543	265.029687266578,0.219182861646389,5.40838850110023	6.35944e-08	6.36951e-07	1	CTU2	protein_coding
ENSCSAG00000002040	1.18371	87.919461364662,0.315200543189215,3.75542133061157	0.00017305	0.000806844	1	ensembl	protein_coding
ENSCSAG00000012288	1.18329	137.635348334582,0.270856620386587,4.36869042990562	1.24994e-05	7.76374e-05	1	CBARP	protein_coding
ENSCSAG00000009794	1.18321	983.115563841157,0.18899627143972,6.2604836624246	3.83785e-10	5.64075e-09	1	TMEM50B	protein_coding
ENSCSAG00000005967	1.18243	1826.20015837817,0.208900849475454,5.66024328174031	1.51159e-08	1.69084e-07	1	LARP4	protein_coding
ENSCSAG00000014076	1.18241	746.2498078383,0.180035834335384,6.56766198325403	5.11114e-11	8.52306e-10	1	ELF3	protein_coding
ENSCSAG00000008667	1.18197	421.298191522145,0.208252417126965,5.67566590738211	1.3815e-08	1.56179e-07	1	CDK2AP2	protein_coding
ENSCSAG00000011674	1.18148	2101.70301198296,0.207274123095155,5.70009271045315	1.19742e-08	1.36478e-07	1	SUCO	protein_coding
ENSCSAG00000018042	1.18128	294.811913601597,0.200250158303121,5.89902849951629	3.65648e-09	4.60338e-08	1	TNFRSF19	protein_coding
ENSCSAG00000016428	1.18086	378.988851810965,0.194015763038214,6.08642949060121	1.15456e-09	1.56249e-08	1	GMEB2	protein_coding
ENSCSAG00000009757	1.18086	896.522775335175,0.165745040179271,7.12455221802444	1.0442e-12	2.29941e-11	1	NR1D2	protein_coding
ENSCSAG00000003909	1.17992	5236.10358664346,0.16014982366243,7.36761589738464	1.73706e-13	4.29677e-12	1	SERPINH1	protein_coding
ENSCSAG00000016033	1.17989	1144.63695382124,0.17412687987128,6.77603626763841	1.23518e-11	2.27258e-10	1	PTPN23	protein_coding
ENSCSAG00000012128	1.1792	295.133302240807,0.223887076504156,5.26696102819718	1.38701e-07	1.31917e-06	1	CEP43	protein_coding
ENSCSAG00000000774	1.17825	74.6502589887494,0.311340762570677,3.78444778100025	0.00015405	0.000728196	1	NMNAT1	protein_coding
ENSCSAG00000009654	1.17769	629.62303314306,0.193173699704142,6.09650953565254	1.08409e-09	1.47344e-08	1	SYNJ1	protein_coding
ENSCSAG00000010915	1.17767	9.38242059327879,0.769403063046385,1.53063332193082	0.12586	0.217481	0	ANO2	protein_coding
ENSCSAG00000012060	1.17703	2274.1960390519,0.185309277444411,6.35172834607825	2.12909e-10	3.25936e-09	1	TIPARP	protein_coding
ENSCSAG00000009027	1.1762	125.854895690058,0.256947621394468,4.5776047347495	4.7033e-06	3.22746e-05	1	STK19	protein_coding
ENSCSAG00000002327	1.17501	46.852651843792,0.395156575723285,2.97352981185934	0.00294396	0.00960548	1	SLC26A11	protein_coding
ENSCSAG00000004963	1.17424	117.626159688713,0.256372906808664,4.58021054311854	4.64508e-06	3.19444e-05	1	USP46	protein_coding
ENSCSAG00000004202	1.17383	16.0109575111228,0.587644157849105,1.99751113511555	0.0457697	0.0967055	0	IL18BP	protein_coding
ENSCSAG00000018529	1.17313	32.4057947674866,0.459577628166509,2.55262656259348	0.0106914	0.0288171	1	SDHAF1	protein_coding
ENSCSAG00000003475	1.17288	497.774057327104,0.182825429694511,6.41528527989748	1.40559e-10	2.20979e-09	1	DEDD2	protein_coding
ENSCSAG00000012977	1.17287	419.266619779112,0.199846083461393,5.86885640686968	4.38811e-09	5.44315e-08	1	ZNF639	protein_coding
ENSCSAG00000002875	1.17221	13.7882643991282,0.65194081468426,1.79802638157062	0.0721728	0.139811	0	CBFA2T3	protein_coding
ENSCSAG00000001605	1.17141	55.5635171138949,0.357884797627677,3.27314118927714	0.00106359	0.00396339	1	ensembl	protein_coding
ENSCSAG00000007383	1.16991	1022.80076429205,0.16097343451204,7.26769881909148	3.65663e-13	8.70429e-12	1	SSR1	protein_coding
ENSCSAG00000001633	1.16952	69.140203395293,0.326416438265008,3.58290822353678	0.00033979	0.00146535	1	ensembl	protein_coding
ENSCSAG00000017904	1.16945	82.5221095530143,0.317838163534753,3.67937643723149	0.000233805	0.00105058	1	ZNF397	protein_coding
ENSCSAG00000003426	1.16933	548.24594071362,0.187877035318324,6.22388651998258	4.84988e-10	7.0301e-09	1	MED17	protein_coding
ENSCSAG00000018778	1.16715	7.57457003217435,0.976245695820944,1.19554719960667	0.231873	0.350207	0	GPBAR1	protein_coding
ENSCSAG00000003315	1.16639	642.107065753806,0.193349027199342,6.03258051841817	1.61362e-09	2.14245e-08	1	AMOTL1	protein_coding
ENSCSAG00000010356	1.16618	1214.56782235536,0.174675205797735,6.67629466178858	2.45059e-11	4.32015e-10	1	RUSC2	protein_coding
ENSCSAG00000015808	1.1658	273.915877080879,0.197586362802616,5.90019095308166	3.63081e-09	4.57562e-08	1	ATRIP	protein_coding
ENSCSAG00000002551	1.16573	376.60382590034,0.194912484011719,5.98078514484588	2.22065e-09	2.88775e-08	1	PEA15	protein_coding
ENSCSAG00000005380	1.1644	714.957832120342,0.1700483824191,6.84745182820446	7.5177e-12	1.43324e-10	1	NT5C2	protein_coding
ENSCSAG00000001795	1.16437	1374.35568215996,0.156225471552029,7.45313090933352	9.11508e-14	2.32757e-12	1	PIP5K1A	protein_coding
ENSCSAG00000017567	1.16312	424.607918329993,0.224884992799019,5.17205848215131	2.31529e-07	2.08294e-06	1	MICALL2	protein_coding
ENSCSAG00000001213	1.16311	232.977398306382,0.207463949216512,5.60633034505055	2.06661e-08	2.2636e-07	1	TOE1	protein_coding
ENSCSAG00000009553	1.16299	9.83489524053017,0.778046109519921,1.49475170014795	0.134979	0.229783	0	FMN2	protein_coding
ENSCSAG00000015189	1.16195	23.6210161624806,0.493271943320751,2.3555990823172	0.0184929	0.0459775	1	MTX3	protein_coding
ENSCSAG00000014520	1.16187	143.747759297853,0.255413587350813,4.5489821295957	5.3906e-06	3.65543e-05	1	MIGA2	protein_coding
ENSCSAG00000007660	1.16173	77.7068403857253,0.321106292460831,3.61788979351926	0.000297015	0.00129861	1	RNF144B	protein_coding
ENSCSAG00000014096	1.16152	393.76841988487,0.1826596622123,6.35893904384532	2.03152e-10	3.12389e-09	1	DOCK3	protein_coding
ENSCSAG00000019278	1.16059	1386.98659548812,0.168605793417854,6.88348158292257	5.84072e-12	1.13579e-10	1	H1-0	protein_coding
ENSCSAG00000017146	1.16053	13.0207845565031,0.724041067901225,1.60285463411516	0.108967	0.194238	0	PEX11A	protein_coding
ENSCSAG00000014051	1.16026	692.700317307445,0.165960051884053,6.9911990201484	2.72547e-12	5.60161e-11	1	TRA2A	protein_coding
ENSCSAG00000010179	1.1591	146.007338525578,0.245160856387489,4.72790806743302	2.26845e-06	1.66318e-05	1	ensembl	protein_coding
ENSCSAG00000010815	1.15896	156.678765820824,0.240270773664119,4.8235665077115	1.41014e-06	1.07699e-05	1	FAM126B	protein_coding
ENSCSAG00000013215	1.15774	867.3846541961,0.15442935277298,7.49688553716758	6.5352e-14	1.71736e-12	1	C20orf194	protein_coding
ENSCSAG00000015704	1.15647	146.855625986791,0.240928285715192,4.80005679859979	1.58621e-06	1.19986e-05	1	ensembl	protein_coding
ENSCSAG00000012317	1.15615	1001.8363295439,0.192008826247912,6.02135302967694	1.72965e-09	2.2893e-08	1	SBNO2	protein_coding
ENSCSAG00000013073	1.15592	70.0612463301874,0.306772332281824,3.76800185117243	0.000164559	0.000771682	1	PAPPA	protein_coding
ENSCSAG00000013628	1.15557	77.4840234672737,0.311651290705027,3.70788252352686	0.000209	0.000953702	1	ANKEF1	protein_coding
ENSCSAG00000007204	1.15518	28.8380301218213,0.458603743034717,2.51891369028893	0.0117718	0.0312529	1	PDE4A	protein_coding
ENSCSAG00000010767	1.15449	1612.61218366412,0.157679983886275,7.32172344703633	2.44806e-13	5.9968e-12	1	GEMIN5	protein_coding
ENSCSAG00000001006	1.1542	672.70785170513,0.177608650026283,6.49858387112344	8.10796e-11	1.31054e-09	1	EYA3	protein_coding
ENSCSAG00000006700	1.15417	184.57338303929,0.231126735432978,4.99368727080116	5.92373e-07	4.88427e-06	1	ZNF367	protein_coding
ENSCSAG00000011296	1.15391	458.991202002604,0.172427813426203,6.69210510366708	2.19983e-11	3.90531e-10	1	SYBU	protein_coding
ENSCSAG00000008187	1.15364	279.84865362309,0.197228812196821,5.84923539131896	4.93838e-09	6.07209e-08	1	ZNF16	protein_coding
ENSCSAG00000004234	1.15348	185.089178893126,0.218338400703033,5.2829978233356	1.27087e-07	1.21788e-06	1	FAM13A	protein_coding
ENSCSAG00000015851	1.15323	101.722779532827,0.279474671420777,4.12643593379648	3.68429e-05	0.000205604	1	DUSP4	protein_coding
ENSCSAG00000015737	1.15322	515.448755699879,0.177902629223014,6.48231435046242	9.03262e-11	1.45628e-09	1	STRN3	protein_coding
ENSCSAG00000008274	1.15212	124.018829113748,0.272892245003663,4.22189197542887	2.4226e-05	0.000141244	1	RASGEF1C	protein_coding
ENSCSAG00000016843	1.1516	603.320784503198,0.163870164468794,7.0275104704302	2.10251e-12	4.38543e-11	1	SELENOS	protein_coding
ENSCSAG00000000394	1.15121	129.103497505014,0.289248369501301,3.97998879288608	6.89185e-05	0.000359377	1	BBS12	protein_coding
ENSCSAG00000005242	1.15064	13.5872305837278,0.641708039545702,1.79309601685862	0.0729576	0.141007	0	ensembl	protein_coding
ENSCSAG00000007217	1.15051	14.2529120372482,0.650339449996353,1.76909587085326	0.0768779	0.146892	0	MEIS2	protein_coding
ENSCSAG00000008352	1.15004	94.2046838164482,0.272051939165207,4.22726338808931	2.36551e-05	0.000138234	1	GID4	protein_coding
ENSCSAG00000003484	1.14943	135.641063010315,0.265117744183517,4.335556214511	1.45392e-05	8.88233e-05	1	TMEM101	protein_coding
ENSCSAG00000006762	1.14923	1682.79333325707,0.172914593970052,6.64622238638698	3.00711e-11	5.22831e-10	1	MTMR10	protein_coding
ENSCSAG00000014541	1.14915	14.1232722684409,0.65460546615173,1.75548646799189	0.0791761	0.150127	0	SCN5A	protein_coding
ENSCSAG00000003638	1.14893	314.680494752897,0.196790911886691,5.8383257398123	5.2728e-09	6.4707e-08	1	FGD6	protein_coding
ENSCSAG00000019664	1.14875	100.09199535607,0.26651179199292,4.31032842383603	1.63012e-05	9.85873e-05	1	ensembl	protein_coding
ENSCSAG00000013294	1.14661	126.02384495856,0.270624433418199,4.23690943152971	2.26617e-05	0.000133095	1	UBOX5	protein_coding
ENSCSAG00000006410	1.1464	55.9429173133829,0.340759751874483,3.36425590819662	0.000767503	0.00299514	1	AOPEP	protein_coding
ENSCSAG00000007250	1.14451	7.01213496769884,0.938805971842018,1.21910869698561	0.222803	0.340042	0	PYGM	protein_coding
ENSCSAG00000005636	1.14444	1572.79411567861,0.154731486452944,7.39632199599324	1.40008e-13	3.52531e-12	1	ARFGAP3	protein_coding
ENSCSAG00000010111	1.14435	321.559407896848,0.185605610006291,6.16550799114278	7.02572e-10	9.87821e-09	1	CREB1	protein_coding
ENSCSAG00000019719	1.14411	29.7033447215515,0.491922198155884,2.32579411042657	0.0200295	0.0491408	1	SMIM3	protein_coding
ENSCSAG00000009042	1.14352	512.588266925387,0.167181564721809,6.84001030758791	7.91875e-12	1.50064e-10	1	ensembl	protein_coding
ENSCSAG00000014523	1.14263	1046.2824423533,0.178538288659347,6.39992550734771	1.55453e-10	2.41688e-09	1	ATF2	protein_coding
ENSCSAG00000015514	1.14262	441.812428665156,0.174736894360066,6.53910351944379	6.18887e-11	1.01462e-09	1	TET3	protein_coding
ENSCSAG00000012015	1.14209	1001.5149805531,0.162079180703438,7.046520504791	1.83447e-12	3.88404e-11	1	RNF111	protein_coding
ENSCSAG00000017972	1.14166	191.319422792899,0.218689643802072,5.2204638758989	1.78476e-07	1.65667e-06	1	C18orf25	protein_coding
ENSCSAG00000000298	1.14118	17.3244073990953,0.609830526028015,1.87130187546873	0.0613033	0.122451	0	CCDC160	protein_coding
ENSCSAG00000009875	1.14049	16.820078365329,0.578339507120985,1.97200446228769	0.0486091	0.10167	0	TAF1L	protein_coding
ENSCSAG00000011970	1.13978	290.148667520125,0.227076310858618,5.01938773434708	5.18364e-07	4.31913e-06	1	ARVCF	protein_coding
ENSCSAG00000017352	1.13961	2159.05903820067,0.14464828337723,7.87847298601113	3.31406e-15	1.0217e-13	1	KANSL3	protein_coding
ENSCSAG00000008972	1.13909	286.585563800834,0.222281128274164,5.12455552617656	2.9824e-07	2.60522e-06	1	ensembl	protein_coding
ENSCSAG00000008664	1.13752	2842.93105762964,0.169363271968673,6.71645896064313	1.86194e-11	3.34778e-10	1	C16orf72	protein_coding
ENSCSAG00000003237	1.13696	33.4325003875658,0.433799536875158,2.62093575884983	0.00876888	0.0244623	1	STAB2	protein_coding
ENSCSAG00000019415	1.13616	110.33609306311,0.256046400804289,4.43732485053794	9.10838e-06	5.85903e-05	1	ENC1	protein_coding
ENSCSAG00000010243	1.13606	285.390744807271,0.198739680484826,5.71631432335734	1.08859e-08	1.25207e-07	1	WDR20	protein_coding
ENSCSAG00000017156	1.13592	378.871350275141,0.190548732799589,5.96130961344475	2.50224e-09	3.23068e-08	1	TICRR	protein_coding
ENSCSAG00000007048	1.13585	132.401711320766,0.332205271140813,3.41911354211369	0.000628255	0.00251335	1	DKK1	protein_coding
ENSCSAG00000001582	1.13584	776.315130803028,0.17986264938884,6.31505965459473	2.70057e-10	4.07342e-09	1	DDX20	protein_coding
ENSCSAG00000006455	1.13519	1234.50749281173,0.149197285672703,7.60862130138627	2.77035e-14	7.56312e-13	1	GIGYF2	protein_coding
ENSCSAG00000001425	1.134	298.388244382045,0.221793421564342,5.1128528653862	3.17329e-07	2.74917e-06	1	SYDE2	protein_coding
ENSCSAG00000016692	1.13389	1391.0413835006,0.147559519508875,7.68428388986662	1.53855e-14	4.38309e-13	1	PELO	protein_coding
ENSCSAG00000005918	1.13274	551.77247840495,0.172176128590858,6.57893675564891	4.73824e-11	7.9537e-10	1	LETMD1	protein_coding
ENSCSAG00000013753	1.13256	879.552108062529,0.158001530277504,7.16805790174012	7.60691e-13	1.72006e-11	1	PARP6	protein_coding
ENSCSAG00000012746	1.13246	27.5949016585415,0.463796708844763,2.44171392484925	0.0146177	0.0375316	1	CUBN	protein_coding
ENSCSAG00000014528	1.13203	157.836183589587,0.232679625952438,4.86519575689535	1.14344e-06	8.89417e-06	1	DOLPP1	protein_coding
ENSCSAG00000001739	1.13114	9.0463393259206,0.876963815845545,1.28983796326775	0.197107	0.309687	0	TMEM190	protein_coding
ENSCSAG00000019409	1.131	286.586476806358,0.236003960489054,4.79230718943922	1.64874e-06	1.24493e-05	1	SOCS4	protein_coding
ENSCSAG00000017872	1.13065	46.2504349226359,0.376352063896072,3.00424152006669	0.00266244	0.00881667	1	SMAD9	protein_coding
ENSCSAG00000001563	1.13048	111.965290954443,0.259865938223794,4.35025171057744	1.35981e-05	8.36808e-05	1	RBM15	protein_coding
ENSCSAG00000016042	1.13007	738.905646050491,0.164004726671662,6.8904974547225	5.55976e-12	1.08617e-10	1	KLHL18	protein_coding
ENSCSAG00000003393	1.12973	140.297874053254,0.23937519393818,4.71951251546242	2.36411e-06	1.72431e-05	1	ZNF576	protein_coding
ENSCSAG00000006755	1.12856	5.93161286454822,0.942780386328383,1.19705703765966	0.231284	0.349442	0	ELAVL3	protein_coding
ENSCSAG00000001531	1.12799	1296.55467121674,0.159409840098248,7.07602986799981	1.48343e-12	3.19975e-11	1	PRPF38B	protein_coding
ENSCSAG00000015999	1.12704	270.770787070947,0.224957797631908,5.01001850106639	5.44248e-07	4.5199e-06	1	SH3TC1	protein_coding
ENSCSAG00000010278	1.12662	4502.5025448816,0.171836967845812,6.55631831476361	5.51524e-11	9.18481e-10	1	FOSL2	protein_coding
ENSCSAG00000006109	1.12654	757.786076313545,0.159629092769698,7.05725504174388	1.69824e-12	3.62597e-11	1	TADA2A	protein_coding
ENSCSAG00000005587	1.12654	141.297115229878,0.242922607439678,4.63745437716266	3.52726e-06	2.49774e-05	1	DGKE	protein_coding
ENSCSAG00000001116	1.12629	852.840926665062,0.155786341151902,7.22972626457213	4.83969e-13	1.13284e-11	1	YRDC	protein_coding
ENSCSAG00000006298	1.12576	240.584927414235,0.205782556411207,5.47062816379324	4.48443e-08	4.62343e-07	1	VPS37C	protein_coding
ENSCSAG00000017682	1.12548	357.251517776145,0.243325830356869,4.62539564941175	3.73884e-06	2.63164e-05	1	ZNF12	protein_coding
ENSCSAG00000017986	1.12439	344.878327164515,0.221093193570945,5.08557932532907	3.66506e-07	3.13016e-06	1	ensembl	protein_coding
ENSCSAG00000009187	1.12374	6.97030629235489,0.888655046326367,1.26454271100493	0.206035	0.320212	0	MAP3K7CL	protein_coding
ENSCSAG00000001819	1.12365	126.250332017771,0.249219962564338,4.50866478991854	6.52369e-06	4.34074e-05	1	ZNF26	protein_coding
ENSCSAG00000001638	1.12272	164.048758695913,0.236930306541893,4.73862535315444	2.15173e-06	1.58959e-05	1	ensembl	protein_coding
ENSCSAG00000007367	1.12211	3011.6007574335,0.177165491778157,6.33365800337178	2.39416e-10	3.64166e-09	1	CDC42EP1	protein_coding
ENSCSAG00000013208	1.1212	740.396570501911,0.158522196155978,7.07281048040033	1.51827e-12	3.26376e-11	1	ZFYVE26	protein_coding
ENSCSAG00000017751	1.12063	371.527578826645,0.209605179571095,5.34636127839636	8.974e-08	8.82734e-07	1	TECPR1	protein_coding
ENSCSAG00000001952	1.12023	450.04328983409,0.186586517888176,6.00379741632784	1.92755e-09	2.53267e-08	1	ZNF160	protein_coding
ENSCSAG00000010734	1.1201	2428.26848272206,0.149147603049223,7.5100160343168	5.91201e-14	1.56008e-12	1	SETD5	protein_coding
ENSCSAG00000012187	1.12001	571.794657244096,0.169293349663473,6.61578667665171	3.69581e-11	6.35579e-10	1	EIF2B2	protein_coding
ENSCSAG00000017874	1.11984	288.881874163008,0.219850191638087,5.09364009135962	3.51253e-07	3.0121e-06	1	RFXAP	protein_coding
ENSCSAG00000004598	1.11838	119.609247011925,0.274782628564121,4.07007046192428	4.69989e-05	0.000254636	1	ZNF302	protein_coding
ENSCSAG00000008055	1.11771	444.806198356796,0.22714907205307,4.92062299652659	8.62692e-07	6.87109e-06	1	FOSL1	protein_coding
ENSCSAG00000004599	1.11699	94.9112141457981,0.274503970392694,4.06913435450894	4.71881e-05	0.000255442	1	ensembl	protein_coding
ENSCSAG00000001812	1.1166	8.52661867107168,0.858897337932933,1.30004446178556	0.193586	0.305674	0	CELF3	protein_coding
ENSCSAG00000004351	1.1154	133.462989522214,0.267568471455152,4.16865593853219	3.06401e-05	0.000175483	1	LIN37	protein_coding
ENSCSAG00000001074	1.11512	60.7519925118189,0.346165875813039,3.22135230470762	0.00127587	0.00465057	1	ZSCAN20	protein_coding
ENSCSAG00000017283	1.11457	82.5382011963911,0.289776794295869,3.8463035626836	0.000119913	0.000586572	1	ensembl	protein_coding
ENSCSAG00000002438	1.11431	1027.65599736536,0.169366261981918,6.57930541319	4.72651e-11	7.94456e-10	1	SLC35B1	protein_coding
ENSCSAG00000012609	1.11355	176.296091840629,0.253299482093356,4.39617014311362	1.10178e-05	6.9424e-05	1	RBM48	protein_coding
ENSCSAG00000014293	1.11335	673.035681294389,0.161860073978838,6.87850274753274	6.04849e-12	1.17439e-10	1	BCL2L13	protein_coding
ENSCSAG00000012397	1.11198	994.063586511607,0.161892922194129,6.86858583688113	6.48415e-12	1.2532e-10	1	KIAA1217	protein_coding
ENSCSAG00000001334	1.1119	16.9859476600469,0.625419307421136,1.77785338610726	0.0754279	0.144851	0	ensembl	protein_coding
ENSCSAG00000005486	1.1117	295.308773688186,0.190547043144973,5.83423653795169	5.40374e-09	6.61854e-08	1	TRAF6	protein_coding
ENSCSAG00000019171	1.11063	10.0953857360433,0.740729068304708,1.49937355950736	0.133777	0.228371	0	TIGD3	protein_coding
ENSCSAG00000018798	1.11034	154.285714316818,0.267508660541217,4.15067869440566	3.31491e-05	0.000187777	1	HTD2	protein_coding
ENSCSAG00000018100	1.11032	370.178566128873,0.226734355919297,4.8970236588769	9.72991e-07	7.68663e-06	1	ZMYM5	protein_coding
ENSCSAG00000008413	1.11028	96.7394869286192,0.304837567228581,3.64221486383721	0.000270302	0.00119546	1	PTAR1	protein_coding
ENSCSAG00000005819	1.11027	884.208100029454,0.203347211481884,5.45999335315319	4.76152e-08	4.87728e-07	1	ATG101	protein_coding
ENSCSAG00000015422	1.10974	215.773712665363,0.258373654970039,4.29509148563189	1.74621e-05	0.000104756	1	SLC2A6	protein_coding
ENSCSAG00000004989	1.10964	5.36185593047698,1.02801255750677,1.07940119611326	0.280409	0.40397	0	ensembl	protein_coding
ENSCSAG00000002027	1.10915	1896.02210933782,0.167865287254212,6.60739168107139	3.9115e-11	6.67225e-10	1	ASH1L	protein_coding
ENSCSAG00000009951	1.10913	642.158143120019,0.217006543408286,5.11104516816229	3.20381e-07	2.77181e-06	1	CCDC117	protein_coding
ENSCSAG00000001653	1.10866	40.0252695841225,0.394677528027116,2.80901737523196	0.0049693	0.0150773	1	DENND2C	protein_coding
ENSCSAG00000016137	1.10846	74.8285332088652,0.317170016874647,3.49483463050405	0.000474356	0.00196973	1	TBC1D32	protein_coding
ENSCSAG00000007163	1.10679	1441.33142010317,0.16163289261563,6.84752682674111	7.51376e-12	1.43324e-10	1	KLF11	protein_coding
ENSCSAG00000006704	1.10668	115.654432446669,0.285350764430782,3.87831645152197	0.000105182	0.000523425	1	ZNF441	protein_coding
ENSCSAG00000004649	1.10644	328.202304523703,0.211385601385106,5.23423369902516	1.65671e-07	1.54773e-06	1	HID1	protein_coding
ENSCSAG00000009566	1.10612	8.41288228561084,0.867445098704599,1.27514487359802	0.202258	0.315856	0	CDHR1	protein_coding
ENSCSAG00000008790	1.10609	350.455516789587,0.224548271467311,4.92582655110681	8.40045e-07	6.72462e-06	1	CDC37L1	protein_coding
ENSCSAG00000017690	1.10447	513.840850317274,0.177774885776836,6.2127373070975	5.20695e-10	7.50465e-09	1	ZNF316	protein_coding
ENSCSAG00000019705	1.10429	5.36050400968935,1.05900659245315,1.04276446389928	0.297057	0.421793	0	ADRA2C	protein_coding
ENSCSAG00000019055	1.10358	298.740595545556,0.197630215420569,5.58407123054465	2.34952e-08	2.54481e-07	1	RPP38	protein_coding
ENSCSAG00000019618	1.10222	454.633342133173,0.207068957518301,5.32296756855845	1.02088e-07	9.93373e-07	1	ZNF574	protein_coding
ENSCSAG00000016034	1.10186	388.569892275427,0.196318182730078,5.61261095349412	1.99296e-08	2.19243e-07	1	ZSWIM6	protein_coding
ENSCSAG00000001671	1.1017	5.30729580112679,0.998376917047232,1.10348868986808	0.269815	0.392323	0	ensembl	protein_coding
ENSCSAG00000001881	1.1016	403.036710106163,0.178357773719775,6.17636535827915	6.55941e-10	9.28454e-09	1	GATAD2B	protein_coding
ENSCSAG00000011804	1.1012	50.4302040839861,0.363880858600087,3.02626079871629	0.00247599	0.00826855	1	ARHGEF37	protein_coding
ENSCSAG00000001398	1.1011	1221.89301559462,0.172465256333731,6.38444674073182	1.72018e-10	2.66133e-09	1	ZZZ3	protein_coding
ENSCSAG00000007396	1.10101	769.94353097553,0.177906458016856,6.18867720327403	6.06712e-10	8.66535e-09	1	RIOK1	protein_coding
ENSCSAG00000004076	1.10073	137.333160046226,0.243802410270195,4.51484618965883	6.33627e-06	4.22864e-05	1	SLC7A6OS	protein_coding
ENSCSAG00000019366	1.0998	198.508665788821,0.210982884048137,5.21275710951332	1.86054e-07	1.71659e-06	1	EXOC8	protein_coding
ENSCSAG00000002590	1.09971	1142.08841352467,0.157214750153639,6.99498385908865	2.65289e-12	5.46133e-11	1	ATXN2	protein_coding
ENSCSAG00000012107	1.099	435.805771043552,0.180308947717108,6.09509273487887	1.09374e-09	1.48177e-08	1	MAD2L1BP	protein_coding
ENSCSAG00000015350	1.09877	160.548935439328,0.226488434453213,4.85134329548652	1.22628e-06	9.50932e-06	1	RGMB	protein_coding
ENSCSAG00000015287	1.09828	1110.53431928483,0.158488854732282,6.92970434098656	4.21721e-12	8.43442e-11	1	ZNF217	protein_coding
ENSCSAG00000014884	1.09809	18.5420288467712,0.59328465968221,1.85085819826101	0.06419	0.127029	0	FBXO48	protein_coding
ENSCSAG00000001361	1.09791	60.8771013090651,0.328668303848045,3.34048762834356	0.000836314	0.00323272	1	SLC35D1	protein_coding
ENSCSAG00000017865	1.09593	1110.40585102912,0.158532160718844,6.91295554714751	4.74659e-12	9.4039e-11	1	SUPT20H	protein_coding
ENSCSAG00000013729	1.09554	480.853229287063,0.190421959214346,5.75321303480069	8.7563e-09	1.0315e-07	1	TOP3B	protein_coding
ENSCSAG00000010029	1.09473	122.149698792362,0.252134821814328,4.34182556482716	1.41304e-05	8.66188e-05	1	ZNF174	protein_coding
ENSCSAG00000011209	1.09447	42.2247847739247,0.381900800458799,2.865861761906	0.00415876	0.0129602	1	ensembl	protein_coding
ENSCSAG00000012358	1.09436	130.542665606763,0.244780371455121,4.47079303765829	7.79301e-06	5.0869e-05	1	SNX30	protein_coding
ENSCSAG00000014223	1.09372	506.266451714696,0.169557332467383,6.45043537269137	1.11529e-10	1.78673e-09	1	KLHL12	protein_coding
ENSCSAG00000017200	1.09284	643.934421256649,0.187638328279533,5.82416613699433	5.73985e-09	6.9963e-08	1	REV1	protein_coding
ENSCSAG00000004347	1.09194	8.46100818090797,0.790522117992592,1.38128361552993	0.167192	0.272529	0	ensembl	protein_coding
ENSCSAG00000000809	1.09181	80.0910145051481,0.298637082531146,3.65596125942522	0.00025622	0.00114277	1	TNFRSF1B	protein_coding
ENSCSAG00000018216	1.09134	11.1424712588472,0.762442378116916,1.43136723686661	0.152325	0.252847	0	CCDC102B	protein_coding
ENSCSAG00000019445	1.0905	408.728947946745,0.19214122975248,5.67552650734193	1.38263e-08	1.56179e-07	1	SERTAD2	protein_coding
ENSCSAG00000003353	1.08951	67.551057107987,0.316125281342098,3.44644536646826	0.000568013	0.00229971	1	ZNF283	protein_coding
ENSCSAG00000017336	1.08932	943.178314452747,0.165821293526725,6.56924909020562	5.05696e-11	8.45861e-10	1	TENT4A	protein_coding
ENSCSAG00000001352	1.08931	1345.23564473274,0.152703178637796,7.13353641693524	9.78224e-13	2.16925e-11	1	DNAJC6	protein_coding
ENSCSAG00000018758	1.08879	222.28576550751,0.225332057487152,4.83191455580468	1.35226e-06	1.03654e-05	1	PRNP	protein_coding
ENSCSAG00000015124	1.08844	56.0234950618775,0.349540393425156,3.11391152188833	0.00184625	0.0064006	1	ZNF732	protein_coding
ENSCSAG00000005614	1.08782	69.7911443553528,0.330336307588019,3.29307595431847	0.000990977	0.00373686	1	SLC5A2	protein_coding
ENSCSAG00000010791	1.08711	720.864653095343,0.160286356082836,6.78233006245059	1.18253e-11	2.18526e-10	1	FBXO10	protein_coding
ENSCSAG00000018761	1.08669	145.243438549369,0.256592081874766,4.23510454845815	2.28445e-05	0.000133931	1	ZCCHC3	protein_coding
ENSCSAG00000007611	1.08633	739.894623859848,0.191562021065933,5.67091864199968	1.42034e-08	1.6001e-07	1	VPS18	protein_coding
ENSCSAG00000000803	1.08607	65.5116364487747,0.34524345302742,3.14579940859978	0.00165634	0.00582367	1	NPPB	protein_coding
ENSCSAG00000019459	1.08561	9.33872506223932,0.865924318832729,1.25370468439155	0.209949	0.325096	0	UCN	protein_coding
ENSCSAG00000015203	1.08495	266.695605930626,0.2439795066392,4.44689396307657	8.71208e-06	5.63854e-05	1	ensembl	protein_coding
ENSCSAG00000008453	1.08432	1017.68412009572,0.162385965273969,6.67742510398984	2.43177e-11	4.29295e-10	1	ITSN2	protein_coding
ENSCSAG00000008938	1.08304	79.1356081744078,0.320182005219248,3.38258628184202	0.000718067	0.00283017	1	ZNF707	protein_coding
ENSCSAG00000012936	1.08259	253.603981279863,0.202857977966274,5.33666651313367	9.46709e-08	9.2691e-07	1	PANK2	protein_coding
ENSCSAG00000004175	1.08228	25.7472238112669,0.47330956981671,2.28661150032136	0.0222185	0.0534766	0	ZNF585A	protein_coding
ENSCSAG00000003423	1.08122	5.26681904657048,1.03219900528961,1.04749039429212	0.294873	0.419588	0	VSTM5	protein_coding
ENSCSAG00000009292	1.08027	966.427317644769,0.157493711065804,6.8591587627132	6.92672e-12	1.33466e-10	1	POLR3A	protein_coding
ENSCSAG00000008711	1.07967	354.512246726175,0.208692588432396,5.1734814863012	2.29772e-07	2.0686e-06	1	ensembl	protein_coding
ENSCSAG00000006412	1.07958	205.326714805088,0.210304325736364,5.13344030938992	2.84493e-07	2.49376e-06	1	TMEM216	protein_coding
ENSCSAG00000004630	1.0783	42.7706644438995,0.440148710813521,2.44986272719603	0.0142911	0.0368125	1	USH1G	protein_coding
ENSCSAG00000004235	1.07808	38.0583515890839,0.427493206941514,2.52186601275322	0.0116734	0.031044	1	ZNF565	protein_coding
ENSCSAG00000019635	1.07804	119.137518022624,0.26387149098057,4.08549024275988	4.39838e-05	0.000240569	1	FKRP	protein_coding
ENSCSAG00000003612	1.07739	203.402699805853,0.224021011992803,4.80932897712545	1.51438e-06	1.14965e-05	1	USP44	protein_coding
ENSCSAG00000017949	1.07696	22.9635864709443,0.510511300255921,2.10957311836532	0.0348951	0.0775311	0	ensembl	protein_coding
ENSCSAG00000011595	1.07649	1008.92794290878,0.180723772819412,5.95653704841937	2.57639e-09	3.31287e-08	1	MITF	protein_coding
ENSCSAG00000012797	1.07645	3632.07932772951,0.164584790002417,6.54038164729137	6.1362e-11	1.00729e-09	1	FNDC3B	protein_coding
ENSCSAG00000011692	1.07599	794.47761472882,0.16285924106902,6.6068852556661	3.9249e-11	6.68608e-10	1	ZBTB4	protein_coding
ENSCSAG00000014575	1.0753	8.83355396868925,0.835798094459209,1.2865561765194	0.198249	0.3111	0	MAP7D2	protein_coding
ENSCSAG00000007632	1.07519	1451.6375854816,0.150649065109831,7.13707916610486	9.53349e-13	2.11781e-11	1	INO80	protein_coding
ENSCSAG00000003140	1.07503	88.4070861039347,0.281339773099639,3.82110916938521	0.000132853	0.000641184	1	NT5DC3	protein_coding
ENSCSAG00000018888	1.07461	365.538449907498,0.199572613181706,5.38456678671485	7.26193e-08	7.21059e-07	1	ensembl	protein_coding
ENSCSAG00000010131	1.07399	17.2599630672164,0.593319871860992,1.81013895653905	0.0702742	0.136656	0	CNTFR	protein_coding
ENSCSAG00000013878	1.07333	486.463742408734,0.192908185723136,5.5639312882084	2.63764e-08	2.83984e-07	1	KDM6A	protein_coding
ENSCSAG00000010414	1.07291	745.47496593496,0.171267954283285,6.26451984851736	3.73976e-10	5.50939e-09	1	KDM4B	protein_coding
ENSCSAG00000010034	1.07221	81.1350229063803,0.290125936669798,3.69568780041667	0.000219292	0.000994566	1	ZSCAN32	protein_coding
ENSCSAG00000016052	1.07194	512.459198130638,0.17583997381817,6.09611530895648	1.08677e-09	1.47549e-08	1	HOMEZ	protein_coding
ENSCSAG00000006719	1.07161	116.395894687056,0.261796530363936,4.09329567121234	4.25285e-05	0.000233823	1	ZNF627	protein_coding
ENSCSAG00000012540	1.07141	89.9134592614274,0.347183745770976,3.08601559510732	0.00202858	0.0069282	1	ARID3A	protein_coding
ENSCSAG00000003885	1.07124	374.857256393744,0.201652283312289,5.31230481417488	1.08247e-07	1.05007e-06	1	EMSY	protein_coding
ENSCSAG00000008779	1.07009	455.707741686032,0.189141354625372,5.65762279649372	1.53484e-08	1.71533e-07	1	ZNF142	protein_coding
ENSCSAG00000012502	1.06882	1080.65813140476,0.175843506023415,6.07822302754441	1.21522e-09	1.63698e-08	1	MLLT10	protein_coding
ENSCSAG00000019499	1.06881	57.4607107027326,0.334229053704025,3.1978382948932	0.00138462	0.00498621	1	ensembl	protein_coding
ENSCSAG00000009894	1.06879	882.827956207618,0.178713073206249,5.98046299545089	2.22504e-09	2.8905e-08	1	PHF20L1	protein_coding
ENSCSAG00000000747	1.06873	1334.2780513145,0.165797065751687,6.44600943451365	1.14834e-10	1.8327e-09	1	KLHL21	protein_coding
ENSCSAG00000010870	1.06823	574.024884567169,0.165685700266893,6.44734274438127	1.13828e-10	1.81895e-09	1	EDEM1	protein_coding
ENSCSAG00000007895	1.06809	319.741933975803,0.18845904932875,5.66747059758875	1.44921e-08	1.62972e-07	1	MAPK7	protein_coding
ENSCSAG00000012555	1.06689	555.921878078517,0.176783854854607,6.03497273172312	1.5899e-09	2.11399e-08	1	KIAA0753	protein_coding
ENSCSAG00000000834	1.06669	210.055339233982,0.210994624808491,5.05550868906294	4.29245e-07	3.61952e-06	1	DNAJC16	protein_coding
ENSCSAG00000005463	1.06651	17.2505899970756,0.576244425097599,1.85078784155696	0.0642001	0.127029	0	PAMR1	protein_coding
ENSCSAG00000004387	1.06625	982.171260578918,0.188165863290226,5.66652089771609	1.45726e-08	1.63731e-07	1	KMT2B	protein_coding
ENSCSAG00000003420	1.06591	7.70999018476696,0.911458370527272,1.16945721553261	0.242219	0.362112	0	CD177	protein_coding
ENSCSAG00000005450	1.06545	1802.30702568837,0.15401377079942,6.91791072129566	4.58353e-12	9.10941e-11	1	GBF1	protein_coding
ENSCSAG00000004597	1.0631	676.954411847819,0.166184575224379,6.39709531523347	1.5836e-10	2.45604e-09	1	SHROOM3	protein_coding
ENSCSAG00000004004	1.06303	44.4500899966151,0.436509173889294,2.43529616950814	0.0148796	0.0380648	1	LIPT2	protein_coding
ENSCSAG00000000206	1.06243	52.9763385603345,0.365970300297315,2.90303627594595	0.00369564	0.0116491	1	ensembl	protein_coding
ENSCSAG00000000570	1.05993	106.630286653129,0.286854263150679,3.69501107045552	0.000219877	0.000996503	1	ZFP3	protein_coding
ENSCSAG00000006235	1.05769	741.722815212448,0.17030928464803,6.2104052802675	5.28481e-10	7.6082e-09	1	SH3BP4	protein_coding
ENSCSAG00000017031	1.05725	171.544883650752,0.22862589237086,4.62435669139051	3.75763e-06	2.64309e-05	1	CLN8	protein_coding
ENSCSAG00000017243	1.05701	1200.95739470835,0.151298058415007,6.98624877786674	2.82333e-12	5.79333e-11	1	ZNF592	protein_coding
ENSCSAG00000014733	1.05668	104.335268246647,0.272915754403311,3.87180973808216	0.00010803	0.000535701	1	PDK1	protein_coding
ENSCSAG00000018517	1.05608	231.347809938505,0.208087728717695,5.07516454201443	3.87161e-07	3.28879e-06	1	CEBPG	protein_coding
ENSCSAG00000013054	1.0556	296.943548712157,0.211471647321512,4.9916751369087	5.98579e-07	4.92901e-06	1	SUV39H2	protein_coding
ENSCSAG00000009998	1.05545	348.250213402747,0.202327501134355,5.21653235472879	1.82304e-07	1.68568e-06	1	LYST	protein_coding
ENSCSAG00000014120	1.05455	364.141471745834,0.183759588835275,5.73877511634364	9.53637e-09	1.10928e-07	1	DIP2C	protein_coding
ENSCSAG00000011234	1.05445	730.369349731135,0.180049925505823,5.85645613890732	4.72848e-09	5.82534e-08	1	GOLGA5	protein_coding
ENSCSAG00000017829	1.0544	338.433175744542,0.189229187324489,5.57209921013504	2.51688e-08	2.71445e-07	1	ZKSCAN1	protein_coding
ENSCSAG00000018127	1.05438	1719.30066041184,0.147531597004664,7.14681330969274	8.88155e-13	1.98344e-11	1	ensembl	protein_coding
ENSCSAG00000004040	1.05401	637.978261352574,0.17567578814006,5.99976050908807	1.97609e-09	2.58837e-08	1	GNA13	protein_coding
ENSCSAG00000000911	1.05317	584.664496635688,0.171511159610136,6.14055400450743	8.22342e-10	1.14099e-08	1	ZBTB40	protein_coding
ENSCSAG00000000219	1.05302	8.79578295696821,0.799686065347145,1.31678641541433	0.18791	0.298578	0	H2BC21	protein_coding
ENSCSAG00000018471	1.05268	386.331287696271,0.180703455681885,5.82544755099429	5.69597e-09	6.94953e-08	1	ATXN1L	protein_coding
ENSCSAG00000011129	1.05203	1003.87301284733,0.190921075809419,5.51028232147837	3.58259e-08	3.76738e-07	1	ZNF598	protein_coding
ENSCSAG00000006581	1.05154	1961.56536403474,0.153514360669882,6.84976602552287	7.39709e-12	1.4188e-10	1	KMT2C	protein_coding
ENSCSAG00000010276	1.051	845.483022216179,0.203500240608087,5.1645954860991	2.40959e-07	2.15703e-06	1	TNFRSF12A	protein_coding
ENSCSAG00000009906	1.05097	93.1300816592246,0.29267862069068,3.59087790455174	0.000329566	0.00142466	1	XRCC3	protein_coding
ENSCSAG00000017120	1.05035	417.206769602368,0.182257015942758,5.76302346056906	8.26203e-09	9.82428e-08	1	FBXO30	protein_coding
ENSCSAG00000006632	1.0496	131.953622598117,0.248684422482789,4.22059826431836	2.43655e-05	0.000141992	1	ZNF791	protein_coding
ENSCSAG00000014738	1.04891	152.000249044473,0.245217066481971,4.27748381792162	1.89018e-05	0.000112221	1	SCML2	protein_coding
ENSCSAG00000015649	1.04857	873.491077660862,0.203837879010908,5.14414124748027	2.68747e-07	2.36722e-06	1	BDP1	protein_coding
ENSCSAG00000010127	1.04853	69.6430869771609,0.314975738611122,3.32890929543521	0.000871868	0.00335069	1	ZNF213	protein_coding
ENSCSAG00000010425	1.04702	471.604424082177,0.192201199413772,5.44750069203811	5.10825e-08	5.19455e-07	1	ERCC6	protein_coding
ENSCSAG00000012098	1.0467	70.177211449054,0.31900000493722,3.28118051004621	0.00103374	0.00387104	1	VEPH1	protein_coding
ENSCSAG00000014958	1.04585	872.852485997486,0.156837188758301,6.66835364416862	2.58689e-11	4.54143e-10	1	GTF3C4	protein_coding
ENSCSAG00000008781	1.04567	222.523716726292,0.217609821099711,4.80526122642529	1.5455e-06	1.17117e-05	1	ensembl	protein_coding
ENSCSAG00000013711	1.04533	198.660541166977,0.23699332518398,4.41080128397871	1.02989e-05	6.54818e-05	1	FAM131A	protein_coding
ENSCSAG00000006055	1.04497	187.521883784939,0.233532570812051,4.47460352045023	7.65532e-06	5.01105e-05	1	MRM1	protein_coding
ENSCSAG00000002005	1.04477	80.6003325630932,0.298936645645234,3.49495875151194	0.000474135	0.00196946	1	ZNF350	protein_coding
ENSCSAG00000008094	1.044	444.986255582623,0.180261385596711,5.79156722871928	6.97326e-09	8.39448e-08	1	DNAJB2	protein_coding
ENSCSAG00000011153	1.04399	256.678887722327,0.224289634848235,4.65467236656472	3.24496e-06	2.31731e-05	1	GFER	protein_coding
ENSCSAG00000003645	1.04309	113.855584026968,0.256905390034323,4.06022442826557	4.90256e-05	0.000264032	1	ensembl	protein_coding
ENSCSAG00000000133	1.04274	8.22625911614945,0.819527316310517,1.27236855923793	0.203242	0.316963	0	ensembl	protein_coding
ENSCSAG00000011351	1.04204	209.394311349093,0.255390786558355,4.08017519713192	4.50018e-05	0.000245288	1	TYW5	protein_coding
ENSCSAG00000000768	1.04198	337.40389686166,0.203514008125683,5.11992347829263	3.0566e-07	2.66267e-06	1	SLC25A33	protein_coding
ENSCSAG00000009635	1.04181	106.767620699629,0.273920522475809,3.80334559684354	0.000142755	0.000681686	1	ensembl	protein_coding
ENSCSAG00000017651	1.04165	675.170343467669,0.234648232305836,4.43920787063195	9.02906e-06	5.81392e-05	1	ESCO1	protein_coding
ENSCSAG00000012804	1.04159	29.7786537022554,0.466181355999591,2.23429525586035	0.0254637	0.0598588	0	APBB3	protein_coding
ENSCSAG00000004558	1.0408	645.269193281564,0.211049778528992,4.93154653267672	8.15811e-07	6.54305e-06	1	IKZF5	protein_coding
ENSCSAG00000007994	1.04076	158.437504454048,0.28619207905132,3.63656127245408	0.000276302	0.00121773	1	AP5B1	protein_coding
ENSCSAG00000016838	1.04061	45.1426753829242,0.386242552161804,2.69417685832607	0.00705627	0.0203401	1	C4orf19	protein_coding
ENSCSAG00000004822	1.04052	532.140714468852,0.183560046095133,5.66857692304103	1.43988e-08	1.62067e-07	1	ZNF507	protein_coding
ENSCSAG00000010192	1.04046	11.3238263525403,0.690406219887646,1.50702452368034	0.131804	0.225685	0	ensembl	protein_coding
ENSCSAG00000014090	1.03996	92.1875387226863,0.301695141154602,3.4470523855798	0.000566739	0.00229566	1	STOML1	protein_coding
ENSCSAG00000011419	1.03956	7.23321893405713,0.907031852849657,1.1461129539718	0.251748	0.373486	0	NLGN3	protein_coding
ENSCSAG00000017312	1.03925	98.0588136052351,0.32776768331266,3.1707007390924	0.00152072	0.00541156	1	ANKRD33B	protein_coding
ENSCSAG00000018615	1.03911	136.832597974909,0.25443398843437,4.08399966091662	4.42671e-05	0.000241909	1	TRMT12	protein_coding
ENSCSAG00000006748	1.03854	799.401808598946,0.174716807190529,5.94414694829101	2.779e-09	3.56615e-08	1	STX5	protein_coding
ENSCSAG00000004152	1.0378	805.329704178884,0.179639571773653,5.77714796792595	7.59775e-09	9.07277e-08	1	HELZ	protein_coding
ENSCSAG00000001596	1.03743	50.8827672558644,0.353954514329579,2.93096835295139	0.00337907	0.0108021	1	ZNF132	protein_coding
ENSCSAG00000016140	1.03701	9.63749833173741,0.838770241723152,1.23634461052321	0.21633	0.332167	0	RAB3C	protein_coding
ENSCSAG00000018362	1.03689	23.057971405843,0.493393944137128,2.10154468035598	0.0355932	0.0786535	0	ensembl	protein_coding
ENSCSAG00000015095	1.03608	6.61379969278235,0.953868482142573,1.08618840949682	0.277396	0.400764	0	TRIM9	protein_coding
ENSCSAG00000017539	1.0354	377.595956953248,0.225825860690761,4.58493203560397	4.54134e-06	3.13504e-05	1	TGDS	protein_coding
ENSCSAG00000017794	1.03531	518.191076487708,0.184643453582175,5.60705819447767	2.05794e-08	2.25606e-07	1	ensembl	protein_coding
ENSCSAG00000004417	1.03526	49.5693172216227,0.39693899472287,2.60809900587614	0.00910466	0.0252707	1	ensembl	protein_coding
ENSCSAG00000017985	1.03499	132.251515606721,0.258167881014573,4.00896860769147	6.09845e-05	0.000322125	1	RASL11A	protein_coding
ENSCSAG00000002647	1.03468	205.956335872741,0.208818879358577,4.95491880959151	7.23605e-07	5.86306e-06	1	PPTC7	protein_coding
ENSCSAG00000012296	1.03464	1766.24972386376,0.177683596040803,5.82290764965414	5.78325e-09	7.04242e-08	1	SRSF7	protein_coding
ENSCSAG00000000792	1.03451	883.662367916687,0.170098801874455,6.08180366398122	1.18838e-09	1.60311e-08	1	UBIAD1	protein_coding
ENSCSAG00000007245	1.03402	80.7387352262725,0.327877280511539,3.15366598565877	0.00161234	0.00568636	1	RASGRP1	protein_coding
ENSCSAG00000017663	1.0339	94.1614469342939,0.284012054794984,3.64034190299207	0.000272276	0.00120293	1	GATA6	protein_coding
ENSCSAG00000015982	1.03377	17.9443389483871,0.588418141261328,1.75686394552134	0.078941	0.149777	0	DNAH6	protein_coding
ENSCSAG00000016905	1.03367	32.8949223414607,0.453918719061444,2.27721623523194	0.0227733	0.0545529	0	ensembl	protein_coding
ENSCSAG00000002288	1.03351	306.587074628721,0.211916832481761,4.87697117777815	1.07727e-06	8.44186e-06	1	TEPSIN	protein_coding
ENSCSAG00000012281	1.03325	121.285027911998,0.24870058074671,4.15460411442181	3.25851e-05	0.000184864	1	CBFA2T2	protein_coding
ENSCSAG00000011541	1.03302	7.10866337977524,0.896230369462544,1.15262355364162	0.249065	0.3702	0	NLRC4	protein_coding
ENSCSAG00000011873	1.03185	182.618842900926,0.236333511408034,4.36606603387619	1.26504e-05	7.84215e-05	1	RIMS2	protein_coding
ENSCSAG00000004610	1.03114	6.61244777199472,0.96833651366009,1.06486214767151	0.286938	0.410887	0	RRAD	protein_coding
ENSCSAG00000007524	1.03051	33.7758548266311,0.415754063563085,2.47864715963752	0.0131882	0.0344134	1	PHACTR1	protein_coding
ENSCSAG00000006564	1.02978	6.10559748651194,0.969511747711556,1.06216594619133	0.28816	0.412217	0	RTBDN	protein_coding
ENSCSAG00000008655	1.0295	496.898802502808,0.19973234198963,5.15440697108259	2.54435e-07	2.26005e-06	1	PISD	protein_coding
ENSCSAG00000003119	1.0291	42.3200996012117,0.380705919555165,2.70313919959046	0.0068688	0.0198631	1	KCNH4	protein_coding
ENSCSAG00000012027	1.02877	138.400852782378,0.250101336674891,4.11339623446687	3.8988e-05	0.00021586	1	KIF25	protein_coding
ENSCSAG00000017432	1.02809	89.5469746244864,0.287266717941109,3.57887141517962	0.000345081	0.00148513	1	AHRR	protein_coding
ENSCSAG00000003362	1.02801	125.434904639369,0.257212595519873,3.99674393578864	6.42197e-05	0.000338224	1	DCLK2	protein_coding
ENSCSAG00000014692	1.02725	40.7497961243336,0.390686076368805,2.62935072613089	0.00855481	0.0239474	1	ISL2	protein_coding
ENSCSAG00000008480	1.02646	667.904795192461,0.166430004267455,6.16751875641963	6.93699e-10	9.7752e-09	1	RUBCN	protein_coding
ENSCSAG00000018268	1.02572	267.467739409303,0.213070831258652,4.81400453785348	1.47935e-06	1.12509e-05	1	AUTS2	protein_coding
ENSCSAG00000019286	1.02547	191.625414090102,0.234862410038562,4.36627032373055	1.26386e-05	7.83866e-05	1	RTL6	protein_coding
ENSCSAG00000007398	1.02497	52.1448745195859,0.376313104044826,2.72370393932208	0.00645543	0.0188097	1	FGD4	protein_coding
ENSCSAG00000019627	1.02465	122.328615843038,0.284080272825683,3.60689421639639	0.000309884	0.0013506	1	FBXO46	protein_coding
ENSCSAG00000015911	1.02342	333.921108180385,0.194341106510621,5.26608812160187	1.39361e-07	1.32446e-06	1	NOP9	protein_coding
ENSCSAG00000002733	1.02297	6.05103735716175,0.978213726886184,1.04575426010045	0.295675	0.420255	0	FAM222A	protein_coding
ENSCSAG00000006672	1.02185	409.367311179419,0.214865223938621,4.75578579431629	1.97676e-06	1.46978e-05	1	NEPRO	protein_coding
ENSCSAG00000008159	1.02184	240.620895732108,0.243069422906104,4.2039059416606	2.62348e-05	0.000151974	1	ERCC4	protein_coding
ENSCSAG00000010085	1.01995	1373.6515276194,0.148149038053649,6.88463999412156	5.79339e-12	1.12833e-10	1	IRF2BP2	protein_coding
ENSCSAG00000015240	1.01921	7.12139483378149,0.855955663851194,1.19072906981927	0.23376	0.352256	0	KLHDC1	protein_coding
ENSCSAG00000016240	1.01917	564.96367252735,0.187039105538844,5.44895474409778	5.06667e-08	5.15642e-07	1	HSF2	protein_coding
ENSCSAG00000004444	1.01906	208.237549686102,0.21305644222221,4.78305088750562	1.72654e-06	1.30134e-05	1	ensembl	protein_coding
ENSCSAG00000011826	1.01901	400.985407314938,0.180616164299438,5.64187441665928	1.68209e-08	1.86997e-07	1	POMT2	protein_coding
ENSCSAG00000016863	1.01804	1270.07130171424,0.148341068991964,6.86286351067761	6.74937e-12	1.30247e-10	1	AMMECR1L	protein_coding
ENSCSAG00000016340	1.01801	786.073695096079,0.158167570699416,6.43625196707232	1.2246e-10	1.93971e-09	1	ACBD3	protein_coding
ENSCSAG00000008293	1.01788	3112.6658702628,0.154615590577574,6.58326238823533	4.60236e-11	7.75651e-10	1	IER3	protein_coding
ENSCSAG00000006974	1.01692	124.202823364259,0.270060540911334,3.76553301141838	0.000166194	0.000778035	1	ZNF484	protein_coding
ENSCSAG00000014339	1.01686	55.9665077629485,0.334447107117464,3.04040864100401	0.00236257	0.0079233	1	RPH3AL	protein_coding
ENSCSAG00000018708	1.01667	1805.77302997214,0.177405010849077,5.7308065454026	9.99542e-09	1.16017e-07	1	NRIP1	protein_coding
ENSCSAG00000010968	1.01632	1919.52614333652,0.181071396673306,5.61281977013494	1.99056e-08	2.1917e-07	1	PHRF1	protein_coding
ENSCSAG00000003055	1.01457	30.3690192504222,0.442580378009554,2.29239880131701	0.0218826	0.0527755	0	ODAD4	protein_coding
ENSCSAG00000010038	1.0142	969.912264687139,0.157447696183841,6.44148129967607	1.18313e-10	1.88585e-09	1	AAR2	protein_coding
ENSCSAG00000011690	1.01393	77.6841228674087,0.312499069500061,3.24458525674412	0.00117622	0.00433452	1	CSF1R	protein_coding
ENSCSAG00000014830	1.0122	78.142283866822,0.29322431217393,3.45197637955622	0.000556496	0.00226177	1	ZNF334	protein_coding
ENSCSAG00000015086	1.0117	4486.02150734338,0.148117962158345,6.83039400792501	8.46817e-12	1.59997e-10	1	FRMD6	protein_coding
ENSCSAG00000002078	1.01117	917.403994549268,0.191308958474518,5.28554582904705	1.2533e-07	1.20287e-06	1	METRNL	protein_coding
ENSCSAG00000012912	1.01073	11.1074495181911,0.721263514068175,1.40132730391571	0.161116	0.264276	0	NAALADL2	protein_coding
ENSCSAG00000014959	1.01019	153.153231718126,0.271548995354056,3.72010482051846	0.00019914	0.000912335	1	STARD4	protein_coding
ENSCSAG00000010837	1.0088	311.81088470554,0.19299202904739,5.22713355843524	1.72158e-07	1.60478e-06	1	DCAF10	protein_coding
ENSCSAG00000015465	1.00858	18.2180270844115,0.55369655208601,1.82154704640106	0.0685237	0.13387	0	CSRNP3	protein_coding
ENSCSAG00000012799	1.00832	1671.97926849721,0.159723640435659,6.31292074345914	2.73818e-10	4.12522e-09	1	ITPRID2	protein_coding
ENSCSAG00000006308	1.00832	731.710173461189,0.188448606510317,5.35061933558383	8.76537e-08	8.6423e-07	1	NLE1	protein_coding
ENSCSAG00000013458	1.00746	431.595137450755,0.195834765401615,5.1444625445475	2.68288e-07	2.36482e-06	1	KIN	protein_coding
ENSCSAG00000011518	1.00741	258.807787326795,0.19726711811194,5.10682560519736	3.27616e-07	2.83053e-06	1	RYBP	protein_coding
ENSCSAG00000001995	1.00715	80.5093962916776,0.302898809175995,3.32505343959323	0.000884016	0.00339119	1	ZNF841	protein_coding
ENSCSAG00000003048	1.00672	351.64812747515,0.191346038141871,5.26123556640397	1.43091e-07	1.35786e-06	1	MSANTD4	protein_coding
ENSCSAG00000013149	1.00634	88.2519360511247,0.290638150463491,3.46251303661138	0.000535156	0.00218909	1	PIM2	protein_coding
ENSCSAG00000016004	1.00421	21.114558604142,0.524959752694441,1.91292704275674	0.0557574	0.113618	0	ensembl	protein_coding
ENSCSAG00000000613	1.0036	131.690564307474,0.276879268323812,3.62467372541808	0.000289326	0.00126938	1	CREBZF	protein_coding
ENSCSAG00000019623	1.00357	14.5745333309029,0.625094732120307,1.60547612775503	0.108389	0.193399	0	NKPD1	protein_coding
ENSCSAG00000011944	1.00325	369.729621823251,0.208335416734795,4.81557093267223	1.4678e-06	1.11765e-05	1	VASH1	protein_coding
ENSCSAG00000001766	1.00292	13.4699002405274,0.687405430866519,1.45899169490041	0.144567	0.242191	0	NUDT17	protein_coding
ENSCSAG00000005609	1.0025	10.6039139420748,0.754090148551188,1.3294140500946	0.183711	0.293381	0	KRT3	protein_coding
ENSCSAG00000002426	1.00229	288.0970368505,0.205473822709745,4.87794843043869	1.07195e-06	8.40536e-06	1	RITA1	protein_coding
ENSCSAG00000017195	1.00217	535.003936994445,0.214933159756968,4.66272656506592	3.12047e-06	2.23472e-05	1	C5orf22	protein_coding
ENSCSAG00000006714	1.00073	146.840728301549,0.242432048461059,4.12785815585068	3.66158e-05	0.000204699	1	ZNF823	protein_coding
ENSCSAG00000000733	1.00007	79.0810880180651,0.28878694314102,3.46298636578345	0.000534215	0.00218598	1	CHD5	protein_coding
ENSCSAG00000001670	0.998981	60.6777461567502,0.341500790441035,2.92526636135757	0.00344162	0.010977	0	ZNF582	protein_coding
ENSCSAG00000017879	0.997891	324.066607234239,0.207527737354433,4.8084713767342	1.52089e-06	1.1539e-05	0	GAREM1	protein_coding
ENSCSAG00000014259	0.997361	271.630651568373,0.222037178126081,4.49186306291411	7.06028e-06	4.65869e-05	0	ZBTB2	protein_coding
ENSCSAG00000017115	0.996907	31.6758018110891,0.438618535096074,2.2728348135145	0.0230361	0.0550741	0	IL18R1	protein_coding
ENSCSAG00000014726	0.996282	1520.96603291619,0.182771128509792,5.45098178389144	5.00925e-08	5.10209e-07	0	AFTPH	protein_coding
ENSCSAG00000001597	0.996255	264.143155812278,0.203363816451894,4.89888236639403	9.63833e-07	7.61904e-06	0	ZNF584	protein_coding
ENSCSAG00000007844	0.996197	59.2085377782837,0.33987240913447,2.93109207679215	0.00337773	0.0108005	0	ZNF558	protein_coding
ENSCSAG00000005122	0.996072	249.95763103234,0.2216529954612,4.49383411814176	6.99521e-06	4.62902e-05	0	MAU2	protein_coding
ENSCSAG00000009256	0.995895	682.525898712163,0.177818323848719,5.60063012737826	2.13574e-08	2.33124e-07	0	DNAJA3	protein_coding
ENSCSAG00000005548	0.994819	504.106544955389,0.178636183990148,5.56896776181704	2.56253e-08	2.76133e-07	0	TWNK	protein_coding
ENSCSAG00000005717	0.993778	223.439616134264,0.20397563079383,4.87204433317	1.10449e-06	8.63164e-06	0	SLC25A28	protein_coding
ENSCSAG00000010469	0.993132	335.321758445573,0.192306290668496,5.16432643538643	2.41306e-07	2.15861e-06	0	KCTD5	protein_coding
ENSCSAG00000001668	0.992666	151.173259492479,0.255345499292918,3.88753998083419	0.000101265	0.000505203	0	ZNF667	protein_coding
ENSCSAG00000002104	0.992593	662.403389026608,0.163615389724665,6.06662610052468	1.30625e-09	1.74905e-08	0	SLC25A44	protein_coding
ENSCSAG00000019562	0.99252	96.438274541503,0.291732492708336,3.40215897240614	0.000668557	0.00265825	0	ensembl	protein_coding
ENSCSAG00000001191	0.992447	475.158091143552,0.188504300700096,5.26484878518583	1.40305e-07	1.33242e-06	0	DPH2	protein_coding
ENSCSAG00000010992	0.992144	881.186688622385,0.181478488205463,5.46700517990101	4.57703e-08	4.71121e-07	0	ARMC8	protein_coding
ENSCSAG00000018280	0.991984	272.597857255301,0.193643224317403,5.12273851232527	3.0113e-07	2.62865e-06	0	KCTD7	protein_coding
ENSCSAG00000018970	0.991788	487.22354544539,0.173189175949954,5.72661438899379	1.02455e-08	1.1881e-07	0	RNF146	protein_coding
ENSCSAG00000013377	0.991469	368.763396436351,0.214486510474014,4.62252357678002	3.791e-06	2.6636e-05	0	PROSER2	protein_coding
ENSCSAG00000017719	0.990739	522.974016206718,0.167279063400886,5.92266973850463	3.16757e-09	4.02797e-08	0	USP42	protein_coding
ENSCSAG00000007832	0.990587	993.291621706481,0.178736293350526,5.54216785126052	2.9875e-08	3.19746e-07	0	MGA	protein_coding
ENSCSAG00000008240	0.988815	65.4554906302679,0.434720228033719,2.27460177870342	0.0229298	0.0548615	0	LRRC14	protein_coding
ENSCSAG00000002654	0.98858	701.096294967051,0.166688726463422,5.93069701266084	3.01651e-09	3.85139e-08	0	CWC25	protein_coding
ENSCSAG00000007802	0.988254	502.623326027152,0.194349799402946,5.08492394888059	3.67773e-07	3.13886e-06	0	AKAP10	protein_coding
ENSCSAG00000003847	0.987846	1939.83738457949,0.165237306916391,5.97834816815319	2.25412e-09	2.92226e-08	0	TLK2	protein_coding
ENSCSAG00000003455	0.987749	1008.48981463909,0.164329683228936,6.01077421637797	1.84639e-09	2.43362e-08	0	USP38	protein_coding
ENSCSAG00000010174	0.987193	72.0038068454476,0.299870517892523,3.29206264113682	0.000994555	0.00374923	0	ZSCAN10	protein_coding
ENSCSAG00000013822	0.986413	93.7535034368229,0.29623167319761,3.32986935134008	0.000868867	0.00334207	0	SLC22A5	protein_coding
ENSCSAG00000005878	0.986343	1202.77554550868,0.155706723336178,6.33462077130644	2.37926e-10	3.62335e-09	0	ZNF768	protein_coding
ENSCSAG00000017604	0.986022	630.058568005832,0.175373941793228,5.62239870076387	1.88324e-08	2.08078e-07	0	LPIN2	protein_coding
ENSCSAG00000003680	0.985788	1243.71480511324,0.172157993167567,5.7260675725165	1.02785e-08	1.19036e-07	0	MAP3K14	protein_coding
ENSCSAG00000010484	0.98547	1988.70341125847,0.149280887596608,6.60144552160894	4.07168e-11	6.92679e-10	0	NOP2	protein_coding
ENSCSAG00000004507	0.985291	663.545919758687,0.169347311349836,5.818169579158	5.94955e-09	7.23795e-08	0	ZRANB1	protein_coding
ENSCSAG00000018187	0.985037	484.529770658006,0.170368433488191,5.78180366620828	7.39039e-09	8.84608e-08	0	ZCCHC2	protein_coding
ENSCSAG00000018417	0.984373	631.729093780084,0.189334277924444,5.19912895509845	2.00225e-07	1.82711e-06	0	ZNF22	protein_coding
ENSCSAG00000012003	0.983883	178.126961242076,0.217408832613876,4.52549898026292	6.02532e-06	4.04246e-05	0	TGFB3	protein_coding
ENSCSAG00000010096	0.983558	417.487186308116,0.192099473383312,5.12004500646385	3.05463e-07	2.66267e-06	0	ZNF200	protein_coding
ENSCSAG00000004137	0.983154	592.062293409306,0.171105250860756,5.74590312181066	9.14316e-09	1.07108e-07	0	NIP7	protein_coding
ENSCSAG00000008924	0.982737	712.773859859072,0.177725335977757,5.52952737209269	3.21095e-08	3.41349e-07	0	SH3BP5L	protein_coding
ENSCSAG00000017331	0.981341	171.602838435484,0.247931338151667,3.95811664437249	7.55431e-05	0.000388947	0	FASTKD3	protein_coding
ENSCSAG00000004982	0.981064	773.590161269959,0.180935511252979,5.42217456359705	5.88783e-08	5.93006e-07	0	NEMP1	protein_coding
ENSCSAG00000009185	0.980772	355.120112490627,0.200923877004,4.88131035419466	1.05383e-06	8.27871e-06	0	IGHMBP2	protein_coding
ENSCSAG00000009028	0.980619	514.163299681285,0.171628016444768,5.71363186683424	1.1059e-08	1.27078e-07	0	COX10	protein_coding
ENSCSAG00000009101	0.97905	583.005504645255,0.17030234003403,5.74889479198627	8.98287e-09	1.05426e-07	0	UIMC1	protein_coding
ENSCSAG00000009222	0.978935	40.3606451306803,0.389560568625709,2.51292103517539	0.0119736	0.0316757	0	ADPRM	protein_coding
ENSCSAG00000009838	0.978632	715.191965153334,0.158982179764141,6.15560653553144	7.47907e-10	1.0469e-08	0	ST3GAL1	protein_coding
ENSCSAG00000017151	0.978088	966.451298295012,0.178813579771226,5.46987692800809	4.50348e-08	4.63928e-07	0	KIF7	protein_coding
ENSCSAG00000000211	0.977892	446.636011202744,0.249678895543892,3.91659711569741	8.98076e-05	0.000454177	0	LIG4	protein_coding
ENSCSAG00000017292	0.976481	2061.15707207856,0.1465657060224,6.66240990003682	2.69373e-11	4.72244e-10	0	ensembl	protein_coding
ENSCSAG00000001162	0.976238	976.02982727894,0.185597512696191,5.25997499546217	1.44075e-07	1.36486e-06	0	FOXJ3	protein_coding
ENSCSAG00000016229	0.974975	159.138559929595,0.245283189798513,3.97489653213149	7.04099e-05	0.000366247	0	NKX3-1	protein_coding
ENSCSAG00000004126	0.97455	539.821316185116,0.189414217310221,5.14507466464611	2.67414e-07	2.35877e-06	0	ensembl	protein_coding
ENSCSAG00000008052	0.974529	306.256280349366,0.207165031506437,4.70411847606821	2.54965e-06	1.8511e-05	0	ZFP62	protein_coding
ENSCSAG00000017683	0.974177	427.5235966429,0.176936941430643,5.50578773256961	3.67521e-08	3.85516e-07	0	RMC1	protein_coding
ENSCSAG00000017148	0.973804	13.88246039888,0.657997864049556,1.47994975274546	0.138887	0.234728	0	IL1R2	protein_coding
ENSCSAG00000008250	0.97338	145.835471212065,0.251437055822887,3.87126588386855	0.000108272	0.000536688	0	KLHL29	protein_coding
ENSCSAG00000012923	0.9731	866.025801836214,0.183857919659723,5.29267401357668	1.20541e-07	1.15954e-06	0	AXIN1	protein_coding
ENSCSAG00000014353	0.971892	1668.52504576102,0.160704904029187,6.04768399997573	1.46943e-09	1.96131e-08	0	NFE2L2	protein_coding
ENSCSAG00000013012	0.971466	320.163592495929,0.194277561460106,5.00040062031275	5.72113e-07	4.72957e-06	0	SERAC1	protein_coding
ENSCSAG00000015766	0.970513	822.199180515296,0.157768828413351,6.15148448913202	7.6761e-10	1.07211e-08	0	FAM193A	protein_coding
ENSCSAG00000016639	0.969424	34.2225920389653,0.411104670622973,2.3580959637991	0.0183689	0.0457054	0	ensembl	protein_coding
ENSCSAG00000012539	0.969198	328.412891164664,0.191297884848725,5.0664350320009	4.05335e-07	3.42705e-06	0	MECOM	protein_coding
ENSCSAG00000011760	0.969124	2746.09155794001,0.152835673683254,6.34095514087057	2.28345e-10	3.48585e-09	0	PALM2AKAP2	protein_coding
ENSCSAG00000006776	0.969079	140.992442456561,0.261635347111719,3.70393148123197	0.000212284	0.000967017	0	IFIT2	protein_coding
ENSCSAG00000004684	0.968963	420.763875444063,0.182584294850247,5.30693357037157	1.11485e-07	1.07982e-06	0	BTBD10	protein_coding
ENSCSAG00000013246	0.968692	385.290699162905,0.206626202672027,4.68813557979388	2.75705e-06	1.99138e-05	0	TBC1D25	protein_coding
ENSCSAG00000007564	0.968067	347.523141709229,0.186597750755911,5.18798877829696	2.12577e-07	1.92833e-06	0	PDIA5	protein_coding
ENSCSAG00000004405	0.967399	304.297149139044,0.208598198869344,4.63761957331077	3.52445e-06	2.49714e-05	0	HELQ	protein_coding
ENSCSAG00000006019	0.967159	412.042559154801,0.208679214078371,4.63466810667026	3.57511e-06	2.52737e-05	0	FILIP1L	protein_coding
ENSCSAG00000011806	0.965213	566.091390413123,0.189179853445503,5.10209141704429	3.3592e-07	2.89239e-06	0	NEURL4	protein_coding
ENSCSAG00000001174	0.965174	36.1040293558501,0.419081611867687,2.30307003647979	0.0212749	0.0516349	0	ZNF691	protein_coding
ENSCSAG00000008190	0.965039	2133.50280894955,0.14109791315324,6.83950185722853	7.9469e-12	1.50373e-10	0	EHD4	protein_coding
ENSCSAG00000014267	0.964692	346.82612594703,0.187781923925869,5.13730058115003	2.78713e-07	2.44818e-06	0	HOXA3	protein_coding
ENSCSAG00000008115	0.964149	110.281327685597,0.268282694495975,3.59378084770531	0.000325914	0.00141177	0	TRPM6	protein_coding
ENSCSAG00000013686	0.964065	9.26476488019331,0.848883644328605,1.13568541693538	0.256088	0.37837	0	ANGPTL2	protein_coding
ENSCSAG00000013519	0.964019	75.0124852925707,0.32424019148614,2.97316293411445	0.00294748	0.00961449	0	ensembl	protein_coding
ENSCSAG00000010492	0.963811	276.480944033882,0.222531727711199,4.33111627981765	1.48355e-05	9.05025e-05	0	CADPS2	protein_coding
ENSCSAG00000006320	0.963604	49.9362640567542,0.361710503951118,2.66402077873116	0.00772128	0.0219785	0	ensembl	protein_coding
ENSCSAG00000002861	0.963564	10.8386598341893,0.720202596559542,1.33790637545186	0.180927	0.28974	0	C11orf52	protein_coding
ENSCSAG00000018034	0.961742	719.376108392919,0.159955778862129,6.01255132452079	1.82626e-09	2.41211e-08	0	SETDB1	protein_coding
ENSCSAG00000018441	0.961437	23.5535804941054,0.516774490330045,1.86045827969282	0.0628207	0.124891	0	FGFBP3	protein_coding
ENSCSAG00000008890	0.960469	734.430023189683,0.16069117887142,5.97711272814851	2.27127e-09	2.93847e-08	0	RIC1	protein_coding
ENSCSAG00000016609	0.960444	395.523044191367,0.194015262687149,4.95035421640925	7.40785e-07	5.98691e-06	0	ARFRP1	protein_coding
ENSCSAG00000008378	0.959478	6.84234444409626,0.907709982063499,1.05703148213204	0.290497	0.414855	0	DRC3	protein_coding
ENSCSAG00000016781	0.959139	769.559503303432,0.188838778529046,5.07914157424326	3.79144e-07	3.22285e-06	0	ZNF131	protein_coding
ENSCSAG00000017694	0.958456	1477.57552456426,0.150366590480525,6.37412852994949	1.84006e-10	2.83985e-09	0	NPC1	protein_coding
ENSCSAG00000010560	0.958047	899.201404167786,0.174171692118007,5.50058953715502	3.78523e-08	3.96071e-07	0	ATG2B	protein_coding
ENSCSAG00000003769	0.957887	20.6710818457751,0.541799817211435,1.76797241244799	0.0770655	0.147102	0	ZNF546	protein_coding
ENSCSAG00000008218	0.95738	220.355889132635,0.20826134314602,4.59701433615946	4.28588e-06	2.97657e-05	0	BRAF	protein_coding
ENSCSAG00000014385	0.956903	831.172316232152,0.189284647491919,5.05536765649797	4.29562e-07	3.61978e-06	0	KIAA0586	protein_coding
ENSCSAG00000006763	0.956883	69.2179760703067,0.321603887847131,2.97534753138023	0.00292657	0.00956108	0	PANK1	protein_coding
ENSCSAG00000001232	0.95683	179.864211810505,0.223557575274986,4.28001540261984	1.8688e-05	0.00011109	0	NSUN4	protein_coding
ENSCSAG00000005857	0.956419	2471.33148938625,0.15470676586648,6.18213879865157	6.32389e-10	9.00157e-09	0	ensembl	protein_coding
ENSCSAG00000011301	0.95641	1594.29013512729,0.183800290168448,5.20353037818751	1.95538e-07	1.79101e-06	0	TNIP1	protein_coding
ENSCSAG00000002787	0.955914	224.505769656811,0.242350084103595,3.9443503197509	8.00166e-05	0.000410142	0	ZNF276	protein_coding
ENSCSAG00000006472	0.955363	368.395334413693,0.194818452808346,4.90386523822186	9.3969e-07	7.43749e-06	0	ZKSCAN2	protein_coding
ENSCSAG00000003719	0.955298	1348.67200755838,0.211160649281012,4.52403385389604	6.0672e-06	4.06409e-05	0	EEA1	protein_coding
ENSCSAG00000012911	0.9551	577.03031297914,0.192205521055749,4.96915992220537	6.72436e-07	5.49424e-06	0	RIPK2	protein_coding
ENSCSAG00000015411	0.954653	590.101162660759,0.165687528498615,5.76176528846586	8.32387e-09	9.87922e-08	0	CSTF1	protein_coding
ENSCSAG00000003202	0.953897	1344.81660301549,0.167794458754718,5.68491477143164	1.30878e-08	1.48579e-07	0	RAPGEF2	protein_coding
ENSCSAG00000010910	0.953858	407.217122441552,0.183484011775133,5.19858938733996	2.00807e-07	1.82999e-06	0	TSTD2	protein_coding
ENSCSAG00000005981	0.953244	2481.56978253255,0.152077092639059,6.26816067889625	3.65338e-10	5.39471e-09	0	PPM1D	protein_coding
ENSCSAG00000027675	0.952541	38.8257834258428,0.390964223567862,2.43638846891504	0.0148347	0.0379577	0	ensembl	misc_RNA
ENSCSAG00000012489	0.952193	87.2475150308213,0.290330640644733,3.27968469966016	0.00103923	0.00388751	0	PKDCC	protein_coding
ENSCSAG00000005610	0.95088	492.195736302062,0.199323222739813,4.77054150329736	1.83731e-06	1.37499e-05	0	RUSF1	protein_coding
ENSCSAG00000008213	0.950346	207.099987024374,0.215609060308124,4.4077252557759	1.04462e-05	6.62518e-05	0	PRDM15	protein_coding
ENSCSAG00000016818	0.950095	6.85857319732782,0.871418934223016,1.09028542303602	0.275587	0.399063	0	ensembl	protein_coding
ENSCSAG00000004918	0.949834	12.6292082440167,0.720301719706098,1.31866150973717	0.187282	0.297767	0	STAC3	protein_coding
ENSCSAG00000015782	0.948901	135.194438173669,0.264881101752223,3.58236675527391	0.000340495	0.00146739	0	SH3BP2	protein_coding
ENSCSAG00000011717	0.9489	975.435786274049,0.173863607054278,5.45772534011008	4.82273e-08	4.93598e-07	0	SF3A2	protein_coding
ENSCSAG00000017770	0.946897	561.843658160413,0.168531906461375,5.61850078195045	1.92622e-08	2.12455e-07	0	SLC25A30	protein_coding
ENSCSAG00000004172	0.946817	58.5090539853373,0.360915910893801,2.62337386270378	0.00870637	0.0243147	0	PTPRB	protein_coding
ENSCSAG00000008701	0.946814	410.149031763208,0.189352583696415,5.0002694416503	5.72503e-07	4.72969e-06	0	SENP5	protein_coding
ENSCSAG00000002253	0.94675	106.246824183019,0.273925761871911,3.45622880852214	0.00054779	0.00223213	0	ST3GAL4	protein_coding
ENSCSAG00000002079	0.946267	60.0112217715459,0.340456128628486,2.77940958320943	0.00544578	0.0163077	0	OGFOD2	protein_coding
ENSCSAG00000004795	0.945988	2595.72692677764,0.159512645452093,5.93048755995752	3.02036e-09	3.85241e-08	0	PDZD8	protein_coding
ENSCSAG00000002060	0.945947	1201.28352876541,0.154617653009121,6.11797583134004	9.47714e-10	1.30208e-08	0	GON4L	protein_coding
ENSCSAG00000017563	0.945729	1645.15320464429,0.196318065560925,4.8173318929867	1.45491e-06	1.1085e-05	0	RBM26	protein_coding
ENSCSAG00000009640	0.945297	161.344655693973,0.240046215605008,3.93798050768016	8.21703e-05	0.000420329	0	CLBA1	protein_coding
ENSCSAG00000011709	0.945213	132.242128445256,0.272991344448636,3.46242935762238	0.000535322	0.00218909	0	UNKL	protein_coding
ENSCSAG00000000825	0.945091	163.516002295073,0.24175178592575,3.90934524006413	9.25466e-05	0.000466704	0	KAZN	protein_coding
ENSCSAG00000003895	0.945044	166.095159024164,0.250293873718792,3.77573679964562	0.000159535	0.000751034	0	ZDHHC1	protein_coding
ENSCSAG00000006914	0.943946	754.580886147232,0.182135301013213,5.18266202783601	2.18741e-07	1.97775e-06	0	QTRT2	protein_coding
ENSCSAG00000013744	0.943797	930.749362339189,0.188525212771672,5.00621322105321	5.55113e-07	4.60408e-06	0	RBM10	protein_coding
ENSCSAG00000005108	0.943544	1824.5938771547,0.229149007564696,4.11760169614745	3.82836e-05	0.000212986	0	SRSF2	protein_coding
ENSCSAG00000002732	0.94316	144.290385697663,0.239973305975885,3.93027147974621	8.485e-05	0.000431765	0	BUD13	protein_coding
ENSCSAG00000005402	0.94295	173.65462250007,0.235000177458723,4.0125495824897	6.00665e-05	0.000317408	0	ensembl	protein_coding
ENSCSAG00000017489	0.942897	19.3219556748563,0.614874444144549,1.5334784022956	0.125158	0.216653	0	NALCN	protein_coding
ENSCSAG00000000368	0.942811	26.2288878607337,0.494638396643325,1.90606065250622	0.0566423	0.11494	0	KLHL25	protein_coding
ENSCSAG00000005093	0.942733	439.987938539561,0.189843305921711,4.96584923820819	6.84011e-07	5.578e-06	0	E2F8	protein_coding
ENSCSAG00000018985	0.942024	265.284478674539,0.224543255452279,4.19528876201554	2.72524e-05	0.000157292	0	C6orf120	protein_coding
ENSCSAG00000014475	0.94107	14.6743278502121,0.652910554564801,1.44134546342475	0.149487	0.249211	0	HOXD13	protein_coding
ENSCSAG00000013315	0.940769	2344.44214051621,0.155037975258396,6.06799028331927	1.29521e-09	1.7361e-08	0	GNL3	protein_coding
ENSCSAG00000003380	0.940575	250.910547854729,0.196346566555792,4.79038411073765	1.66462e-06	1.25617e-05	0	RUNDC1	protein_coding
ENSCSAG00000005309	0.939416	230.744877024651,0.229587071391996,4.09176372706295	4.28105e-05	0.000235067	0	KLHL26	protein_coding
ENSCSAG00000018898	0.939261	94.6399326133775,0.307205174395652,3.05743907124227	0.00223237	0.00754268	0	RAP2B	protein_coding
ENSCSAG00000006043	0.93915	121.518180903483,0.30312102643583,3.09826822395552	0.00194655	0.00668962	0	ensembl	protein_coding
ENSCSAG00000008118	0.939132	641.717586556035,0.175216761321652,5.35983120648094	8.32997e-08	8.23872e-07	0	TOP3A	protein_coding
ENSCSAG00000008197	0.938712	561.814736582308,0.169953387083713,5.52335169792787	3.32593e-08	3.52683e-07	0	ZNF7	protein_coding
ENSCSAG00000001744	0.938155	51.9508351227585,0.377276819315817,2.48664906701375	0.0128953	0.0337606	0	KMT5C	protein_coding
ENSCSAG00000018608	0.937218	20.4402059535207,0.539507114195381,1.73717389567565	0.0823565	0.154893	0	TMEM74	protein_coding
ENSCSAG00000005252	0.936817	1477.57514358285,0.153275276118525,6.11198977640916	9.83965e-10	1.34749e-08	0	YTHDC1	protein_coding
ENSCSAG00000002014	0.936804	123.824352494704,0.270850322961127,3.45875337917447	0.000542682	0.0022156	0	ZNF175	protein_coding
ENSCSAG00000006039	0.936228	479.138199297122,0.181579409640146,5.15602671949978	2.52245e-07	2.24555e-06	0	ZNF48	protein_coding
ENSCSAG00000007001	0.936161	101.411357010841,0.277278177899939,3.3762518358411	0.000734806	0.00288535	0	ZNF783	protein_coding
ENSCSAG00000009294	0.935993	287.869210060787,0.203803814864274,4.59261940604031	4.37717e-06	3.03164e-05	0	CCDC174	protein_coding
ENSCSAG00000017597	0.935986	1689.33906948235,0.146205989566786,6.40182871204001	1.53527e-10	2.38988e-09	0	TGIF1	protein_coding
ENSCSAG00000000841	0.935627	2359.89267916303,0.143260104278434,6.53096846480194	6.53458e-11	1.06577e-09	0	SPEN	protein_coding
ENSCSAG00000003983	0.93517	12.647116189181,0.649020843616171,1.44089368610035	0.149615	0.249391	0	XRRA1	protein_coding
ENSCSAG00000014561	0.934925	185.066196898373,0.231167774096027,4.04435782367487	5.24667e-05	0.000281605	0	MDM4	protein_coding
ENSCSAG00000009211	0.934591	1131.33852145824,0.192849700890454,4.84621564046373	1.25839e-06	9.71656e-06	0	BACH1	protein_coding
ENSCSAG00000013106	0.93437	781.058223413281,0.197969947362004,4.71975772788617	2.36126e-06	1.72323e-05	0	MIOS	protein_coding
ENSCSAG00000014687	0.933773	27.7845047622131,0.45661501055461,2.0449890383179	0.0408559	0.0882014	0	GRIK2	protein_coding
ENSCSAG00000004331	0.93373	173.228340540904,0.236713958817068,3.94454993046113	7.995e-05	0.000410013	0	KLHL8	protein_coding
ENSCSAG00000016881	0.933014	1400.26473618883,0.160748000938577,5.80419972620689	6.46741e-09	7.82385e-08	0	UGGT1	protein_coding
ENSCSAG00000014432	0.932382	141.310339314732,0.261229542240335,3.56920658581299	0.000358064	0.00153473	0	MON1A	protein_coding
ENSCSAG00000005517	0.932299	749.958580081917,0.193364289198484,4.82146368829025	1.42509e-06	1.08644e-05	0	MBTD1	protein_coding
ENSCSAG00000015158	0.931981	116.896714051656,0.282712567205423,3.29656777408835	0.00097874	0.00369733	0	TGFA	protein_coding
ENSCSAG00000003663	0.931799	114.806446133115,0.282226094204556,3.30160492936697	0.000961334	0.00364684	0	CEP83	protein_coding
ENSCSAG00000015308	0.930968	403.206835281719,0.243025892874976,3.83073448920098	0.000127761	0.000619924	0	FANCM	protein_coding
ENSCSAG00000005383	0.930959	896.20941580059,0.166562434003006,5.58925098118069	2.28051e-08	2.47856e-07	0	NAT10	protein_coding
ENSCSAG00000015274	0.930954	169.297961787005,0.269933699859275,3.44882323563318	0.000563035	0.00228468	0	CEP57L1	protein_coding
ENSCSAG00000003586	0.930342	2649.68551058002,0.152126966937216,6.11556352426825	9.62163e-10	1.32049e-08	0	GPATCH8	protein_coding
ENSCSAG00000002962	0.930273	2074.77388162347,0.143782233365515,6.47001157191346	9.79954e-11	1.57591e-09	0	NUAK1	protein_coding
ENSCSAG00000016130	0.930218	1934.80595350884,0.172440601777854,5.39442621472372	6.87429e-08	6.8472e-07	0	SETD2	protein_coding
ENSCSAG00000004013	0.930107	220.542687095405,0.21645346638545,4.29702865464209	1.73103e-05	0.000103993	0	POLG2	protein_coding
ENSCSAG00000011628	0.929752	1621.00387500708,0.180324067601214,5.15600872173199	2.52269e-07	2.24555e-06	0	ZEB1	protein_coding
ENSCSAG00000006253	0.92971	524.936680352854,0.211720283232487,4.39121691403516	1.12718e-05	7.08481e-05	0	ZBTB11	protein_coding
ENSCSAG00000007479	0.929528	220.631252961801,0.221255454722219,4.20115189168269	2.6556e-05	0.000153694	0	POFUT2	protein_coding
ENSCSAG00000006537	0.929522	212.678629807414,0.214915425997396,4.32505937401837	1.52491e-05	9.28908e-05	0	PTCH1	protein_coding
ENSCSAG00000007670	0.929233	346.107646736898,0.190600350470188,4.87529364138843	1.08647e-06	8.50864e-06	0	FGFR1OP2	protein_coding
ENSCSAG00000004571	0.928073	7.17520693497129,0.933514600452744,0.994171273694371	0.320139	0.445117	0	FAM24A	protein_coding
ENSCSAG00000019616	0.927379	130.774976600169,0.266876972405439,3.47492938772423	0.000510988	0.00210182	0	SERTAD3	protein_coding
ENSCSAG00000018452	0.927175	37.3635704841185,0.419962343027455,2.20775628146575	0.0272613	0.0632842	0	ensembl	protein_coding
ENSCSAG00000003456	0.925137	4297.99481796537,0.138190248243532,6.69466111306524	2.16172e-11	3.84306e-10	0	DUSP3	protein_coding
ENSCSAG00000013764	0.925003	707.294301188711,0.179483870456047,5.15368583246094	2.55416e-07	2.26558e-06	0	PLEKHG3	protein_coding
ENSCSAG00000009847	0.92495	1083.56028218329,0.15769474543901,5.86544803549563	4.47922e-09	5.54528e-08	0	ARMCX4	protein_coding
ENSCSAG00000002113	0.924835	496.921366390706,0.171819366213839,5.38260273682351	7.34164e-08	7.28402e-07	0	RSRC2	protein_coding
ENSCSAG00000008997	0.92404	300.366862206267,0.193481201300217,4.77586570253507	1.78936e-06	1.34228e-05	0	KDM4C	protein_coding
ENSCSAG00000006261	0.924032	56.0357936645598,0.353955707710916,2.61058661634954	0.00903871	0.0251097	0	ZNF333	protein_coding
ENSCSAG00000013485	0.924022	780.189760267907,0.159625817715591,5.78867325626087	7.09445e-09	8.52917e-08	0	ensembl	protein_coding
ENSCSAG00000003330	0.923011	198.40827742916,0.224689349584793,4.10794128847391	3.99202e-05	0.000220626	0	EZH1	protein_coding
ENSCSAG00000005939	0.922521	325.949238880205,0.183499046567737,5.027388274624	4.97205e-07	4.15104e-06	0	SLC11A2	protein_coding
ENSCSAG00000007132	0.922484	195.706623237374,0.213116817661204,4.32853855465974	1.50102e-05	9.15239e-05	0	LRRC58	protein_coding
ENSCSAG00000016213	0.922379	640.896793351845,0.160728999982209,5.73872084023564	9.53943e-09	1.10928e-07	0	RBM23	protein_coding
ENSCSAG00000002670	0.921055	4253.19969810689,0.136823809353224,6.73168871444409	1.67705e-11	3.04131e-10	0	ATP2A2	protein_coding
ENSCSAG00000005676	0.920794	89.5944384398735,0.290282390803163,3.17206365210025	0.0015136	0.00539078	0	HARBI1	protein_coding
ENSCSAG00000018296	0.919937	29.8890753447413,0.471056295221991,1.95292357417953	0.0508287	0.105374	0	ensembl	protein_coding
ENSCSAG00000008832	0.919431	5.81852784873353,0.948367958408948,0.969487948799654	0.332302	0.457349	0	ensembl	protein_coding
ENSCSAG00000004495	0.919081	232.336429966517,0.208625430270471,4.40541369423181	1.05582e-05	6.68617e-05	0	C12orf66	protein_coding
ENSCSAG00000003841	0.917881	7.22683012949374,0.854569799728739,1.07408571870093	0.282784	0.406458	0	ensembl	protein_coding
ENSCSAG00000002068	0.916298	22.1494268822167,0.500399369177134,1.8311328867766	0.0670807	0.131478	0	C12orf65	protein_coding
ENSCSAG00000003859	0.91616	759.888234127453,0.161836956865212,5.66100684519264	1.50487e-08	1.68482e-07	0	CYB561	protein_coding
ENSCSAG00000013090	0.915729	795.679700904542,0.168414361889743,5.43735859312411	5.40762e-08	5.48482e-07	0	FRMD4A	protein_coding
ENSCSAG00000001292	0.915673	15.3139828586784,0.677330812290882,1.35188486230137	0.176412	0.284238	0	GLIS1	protein_coding
ENSCSAG00000006753	0.915184	156.389990113662,0.240837482822732,3.80000459350285	0.000144693	0.00068964	0	ZNF653	protein_coding
ENSCSAG00000010033	0.915123	903.667957835107,0.183581392463146,4.98483360398276	6.20152e-07	5.09669e-06	0	PIKFYVE	protein_coding
ENSCSAG00000009939	0.914642	335.863964533092,0.187233277973434,4.88504127596097	1.03407e-06	8.13865e-06	0	ZNRF3	protein_coding
ENSCSAG00000000875	0.91455	773.582124111081,0.162774086612456,5.61852279717042	1.92597e-08	2.12455e-07	0	EMC1	protein_coding
ENSCSAG00000018282	0.914375	167.283444008745,0.221126842896287,4.13506788051489	3.5485e-05	0.000199081	0	ensembl	protein_coding
ENSCSAG00000006965	0.913609	109.099235955227,0.302074019485762,3.02445353432801	0.00249083	0.00831153	0	ZNF658	protein_coding
ENSCSAG00000002522	0.913431	135.974823780002,0.249269246528207,3.66443698117881	0.000247883	0.0011099	0	HINFP	protein_coding
ENSCSAG00000016056	0.91309	851.310486392022,0.171463047853516,5.32528814308098	1.00793e-07	9.81529e-07	0	EGFR	protein_coding
ENSCSAG00000015057	0.912951	398.45280090641,0.175720151933507,5.19548397401768	2.04188e-07	1.85812e-06	0	RNF114	protein_coding
ENSCSAG00000006566	0.912238	331.320566806473,0.208739137590915,4.37022995365798	1.24116e-05	7.72819e-05	0	TUT1	protein_coding
ENSCSAG00000000752	0.911922	302.321974684982,0.216294072218596,4.21612106739039	2.4854e-05	0.000144572	0	CAMTA1	protein_coding
ENSCSAG00000004530	0.911774	223.545165785772,0.213513844319031,4.27032771268964	1.95186e-05	0.000115666	0	WEE1	protein_coding
ENSCSAG00000013102	0.911276	1187.50777979356,0.168351946572479,5.41292415895243	6.20038e-08	6.22006e-07	0	PELP1	protein_coding
ENSCSAG00000018678	0.911174	130.354299410094,0.239212024460041,3.80906515873447	0.000139493	0.000668636	0	NXT1	protein_coding
ENSCSAG00000017523	0.91112	1206.94910859215,0.209296019043043,4.35326036685322	1.34128e-05	8.27012e-05	0	MBNL2	protein_coding
ENSCSAG00000019283	0.911043	330.748575041006,0.196368076129542,4.6394650836696	3.49312e-06	2.47634e-05	0	TOB2	protein_coding
ENSCSAG00000009574	0.910967	422.542987735753,0.187137361632975,4.86790643264349	1.12787e-06	8.78388e-06	0	AGO2	protein_coding
ENSCSAG00000007194	0.910878	1381.82759932825,0.1529137736279,5.95680619440023	2.57215e-09	3.31079e-08	0	MCM3AP	protein_coding
ENSCSAG00000005032	0.910819	673.20391160573,0.202329864774782,4.50165247623542	6.74272e-06	4.47391e-05	0	TRABD	protein_coding
ENSCSAG00000017468	0.910505	88.7336483201472,0.298279965540049,3.05251910996213	0.00226929	0.00765311	0	RAB20	protein_coding
ENSCSAG00000011042	0.91028	15.3537603334773,0.60752914373911,1.49833205228885	0.134047	0.228658	0	CHIC1	protein_coding
ENSCSAG00000001593	0.90966	109.518604111236,0.257761818905032,3.52906999373653	0.000417023	0.00176352	0	ZNF446	protein_coding
ENSCSAG00000001967	0.909589	1281.05657201751,0.161462771354594,5.6334280946402	1.76662e-08	1.95878e-07	0	AACS	protein_coding
ENSCSAG00000001485	0.908423	128.065712357559,0.266165369848107,3.41300224022586	0.000642514	0.00256276	0	F3	protein_coding
ENSCSAG00000018018	0.908318	7.21521940428264,0.863365126402316,1.05206735974258	0.292769	0.417251	0	ZBTB7C	protein_coding
ENSCSAG00000011580	0.908268	484.855287287655,0.172438101381953,5.26721146655562	1.38512e-07	1.31836e-06	0	PTPN21	protein_coding
ENSCSAG00000015349	0.90813	423.862053475131,0.237352364900191,3.82608376190294	0.000130198	0.000629814	0	KLHL28	protein_coding
ENSCSAG00000013682	0.907802	1650.7177095779,0.157647132971953,5.75844135456498	8.48942e-09	1.0038e-07	0	AFF4	protein_coding
ENSCSAG00000007658	0.907756	1208.38306382886,0.160888902724233,5.64212784425241	1.67961e-08	1.86887e-07	0	MAP2K3	protein_coding
ENSCSAG00000004560	0.907013	36.8873594515371,0.408842259310832,2.21849129230757	0.0265214	0.0618391	0	AMPD3	protein_coding
ENSCSAG00000010333	0.90603	197.109656863004,0.21133722935445,4.28712801836048	1.80998e-05	0.000108273	0	WDR25	protein_coding
ENSCSAG00000000837	0.905899	886.262742124498,0.185678690477196,4.87885242262529	1.06705e-06	8.37213e-06	0	PLEKHM2	protein_coding
ENSCSAG00000008057	0.905813	1270.05513560986,0.149264742140718,6.06849848850419	1.29112e-09	1.73245e-08	0	TRIM27	protein_coding
ENSCSAG00000012594	0.905542	700.605076326253,0.158829148895597,5.70135793558874	1.18857e-08	1.35714e-07	0	WTAP	protein_coding
ENSCSAG00000016886	0.904986	1192.69020517257,0.188800145689893,4.79335309672215	1.64017e-06	1.23919e-05	0	HS6ST1	protein_coding
ENSCSAG00000010764	0.904772	215.692341015361,0.244709960374787,3.69732510325367	0.000217883	0.00098924	0	ING3	protein_coding
ENSCSAG00000001158	0.904001	21.4270904243021,0.624632347856314,1.44725253537762	0.147826	0.2468	0	EDN2	protein_coding
ENSCSAG00000002114	0.903379	5.77264150976669,1.03497883751347,0.872847862339895	0.382746	0.507651	0	GLB1L3	protein_coding
ENSCSAG00000014693	0.903327	660.753957848689,0.179931567698831,5.02039408048794	5.15656e-07	4.2994e-06	0	ZNF335	protein_coding
ENSCSAG00000017680	0.90324	1731.4353219413,0.17658887008521,5.11492944084522	3.13858e-07	2.7247e-06	0	RIOK3	protein_coding
ENSCSAG00000000903	0.903004	55.1023548438666,0.339065507188757,2.66321503853435	0.00773979	0.0220191	0	ALPL	protein_coding
ENSCSAG00000009685	0.901534	366.960764229704,0.212987576537401,4.23280247218239	2.30797e-05	0.000135184	0	SLC4A7	protein_coding
ENSCSAG00000007847	0.901488	332.643055630938,0.199305584735472,4.5231455245502	6.09273e-06	4.07687e-05	0	MAPKBP1	protein_coding
ENSCSAG00000001085	0.900345	603.347432363968,0.187373654528073,4.805078175058	1.54691e-06	1.17154e-05	0	NCDN	protein_coding
ENSCSAG00000002340	0.899765	1555.09512767288,0.150955557858091,5.96046377021057	2.51523e-09	3.24413e-08	0	MED13L	protein_coding
ENSCSAG00000001705	0.898887	1229.9757513151,0.174404527695413,5.15403731961277	2.54937e-07	2.26293e-06	0	WDR3	protein_coding
ENSCSAG00000004657	0.898742	5.77128958897906,1.00094782849818,0.89789094633861	0.369244	0.494988	0	CMTM1	protein_coding
ENSCSAG00000000677	0.898734	660.128319848403,0.165700519830092,5.42384620735243	5.83301e-08	5.87952e-07	0	UBE2J2	protein_coding
ENSCSAG00000016192	0.898507	185.034198766426,0.243982911107735,3.68266464605906	0.000230809	0.00103823	0	ACVR2A	protein_coding
ENSCSAG00000005808	0.898499	275.569303831356,0.221276628448975,4.06052449339436	4.89626e-05	0.000263805	0	R3HCC1L	protein_coding
ENSCSAG00000006705	0.89808	7.69068430996374,0.833485178992522,1.07749974773454	0.281257	0.405	0	HTR7	protein_coding
ENSCSAG00000007310	0.897932	356.63162652048,0.183222375685727,4.90077684481179	9.54584e-07	7.55065e-06	0	SECISBP2	protein_coding
ENSCSAG00000001931	0.89661	55.9132888777306,0.373794600562682,2.39866998095815	0.0164547	0.0416559	0	ensembl	protein_coding
ENSCSAG00000011716	0.895852	2608.27032507658,0.156542808527911,5.72272940070835	1.04826e-08	1.21226e-07	0	WAC	protein_coding
ENSCSAG00000004817	0.895633	2600.35773300595,0.158462649472107,5.65201611050385	1.58577e-08	1.76912e-07	0	ANKRD17	protein_coding
ENSCSAG00000002247	0.895043	253.769210995499,0.204950964901182,4.36710839153642	1.25902e-05	7.81633e-05	0	CCDC137	protein_coding
ENSCSAG00000017433	0.895016	100.189902858908,0.263503583273571,3.39659867389264	0.00068229	0.00270774	0	DCUN1D2	protein_coding
ENSCSAG00000009731	0.894971	2287.093034811,0.167946387069295,5.32891137079889	9.88032e-08	9.63636e-07	0	HEATR1	protein_coding
ENSCSAG00000007158	0.894469	91.5904465853309,0.275696618136063,3.24439473668406	0.00117701	0.00433615	0	GRHL1	protein_coding
ENSCSAG00000005417	0.894134	1339.45021135425,0.156813287989257,5.70190155532821	1.18478e-08	1.35404e-07	0	N4BP1	protein_coding
ENSCSAG00000018331	0.893786	213.032502954612,0.27086184437353,3.2997857311688	0.000967587	0.00366506	0	ensembl	protein_coding
ENSCSAG00000016014	0.893671	205.344919971302,0.244529172301396,3.65466005778859	0.000257523	0.00114755	0	TRIM35	protein_coding
ENSCSAG00000018795	0.892523	309.067661668102,0.235690293121884,3.78684460391072	0.000152572	0.000723103	0	ARL4C	protein_coding
ENSCSAG00000011320	0.892283	776.676528407236,0.159655039620386,5.58881997877685	2.28618e-08	2.48259e-07	0	TAF1	protein_coding
ENSCSAG00000009859	0.891812	268.473706838203,0.210078317337807,4.24514044422812	2.18457e-05	0.000128792	0	PPP1R13B	protein_coding
ENSCSAG00000009093	0.891637	129.24542055924,0.257870369903474,3.45769505072924	0.000544818	0.00222288	0	SAMD8	protein_coding
ENSCSAG00000011792	0.89123	163.051032611255,0.253534557716871,3.51522073909811	0.000439389	0.00184514	0	PPARGC1B	protein_coding
ENSCSAG00000016621	0.891167	184.843891612822,0.223043506701478,3.99548700738965	6.45614e-05	0.000339475	0	ZNF197	protein_coding
ENSCSAG00000014700	0.891065	261.51906043492,0.210380585166423,4.2354907404162	2.28053e-05	0.000133763	0	SCAPER	protein_coding
ENSCSAG00000007822	0.890989	1278.6425561142,0.171751697206198,5.18765892833841	2.12954e-07	1.92956e-06	0	SCYL1	protein_coding
ENSCSAG00000007954	0.890977	210.575488425915,0.244545596986899,3.64339867287758	0.000269062	0.00119122	0	ZNF184	protein_coding
ENSCSAG00000009815	0.890798	98.2969508959644,0.272745555947856,3.26603902758781	0.00109063	0.00405459	0	KHDRBS3	protein_coding
ENSCSAG00000004818	0.890659	145.185814085,0.251668672741476,3.53901550450421	0.000401622	0.00170472	0	DPY19L3	protein_coding
ENSCSAG00000015719	0.890568	1649.56074393789,0.154015673463435,5.78231769575373	7.36784e-09	8.82744e-08	0	CAMSAP1	protein_coding
ENSCSAG00000017927	0.890561	700.673210036813,0.161366128068149,5.51888406739903	3.41159e-08	3.59954e-07	0	FHOD3	protein_coding
ENSCSAG00000025986	0.890228	6.19704358532291,0.985885947614699,0.902972579537666	0.36654	0.492408	0	5S_rRNA	rRNA
ENSCSAG00000012202	0.889936	58.8841588376527,0.343549911426687,2.59041341083694	0.00958607	0.0263695	0	ensembl	protein_coding
ENSCSAG00000013198	0.889919	169.288967571277,0.227200132182362,3.91689269979618	8.96976e-05	0.000453874	0	E2F5	protein_coding
ENSCSAG00000009953	0.889744	404.7178434604,0.202611067287181,4.39138887894476	1.12629e-05	7.08273e-05	0	TOLLIP	protein_coding
ENSCSAG00000016009	0.889227	141.028482422722,0.244365073577622,3.63892864118343	0.000273775	0.00120828	0	ensembl	protein_coding
ENSCSAG00000000146	0.889035	175.654726088359,0.239106486408562,3.7181563003578	0.000200682	0.000917736	0	PARS2	protein_coding
ENSCSAG00000019624	0.888832	23.2463173459811,0.491735286780582,1.80754071908519	0.070678	0.137336	0	BLOC1S3	protein_coding
ENSCSAG00000016378	0.888444	1775.15219669481,0.160928639540264,5.52073082791893	3.37593e-08	3.57134e-07	0	RAB3GAP1	protein_coding
ENSCSAG00000017002	0.888069	295.116124418957,0.201604813127126,4.40499777074858	1.05785e-05	6.69565e-05	0	MCPH1	protein_coding
ENSCSAG00000002193	0.886653	140.640132210853,0.249291719916226,3.55668720687245	0.000375561	0.00160429	0	TMEM120B	protein_coding
ENSCSAG00000015132	0.8862	663.332772603243,0.214256785072608,4.13615764450255	3.5317e-05	0.000198227	0	ensembl	protein_coding
ENSCSAG00000015681	0.885912	38.3249004622773,0.417177034726354,2.1235870558006	0.0337047	0.0753764	0	NAT8L	protein_coding
ENSCSAG00000005101	0.88528	624.707133443905,0.167590346397483,5.28240441966053	1.27499e-07	1.22076e-06	0	JMJD6	protein_coding
ENSCSAG00000002736	0.884918	424.083577970749,0.190247209785563,4.65141041479052	3.29672e-06	2.34896e-05	0	ORMDL3	protein_coding
ENSCSAG00000003176	0.884639	23.6761290059479,0.485237011394904,1.82310795494127	0.068287	0.13349	0	ensembl	protein_coding
ENSCSAG00000004583	0.883712	38.0403502590782,0.413348608921627,2.13793364179788	0.0325221	0.0733154	0	ZNF792	protein_coding
ENSCSAG00000014450	0.883683	201.585530300866,0.218964008392964,4.0357463402123	5.4429e-05	0.000291395	0	PPP1R14C	protein_coding
ENSCSAG00000004012	0.883551	39.9993379637429,0.409770066635812,2.15621125966603	0.0310672	0.0704754	0	LCAT	protein_coding
ENSCSAG00000006937	0.882052	250.277640434944,0.20980591563598,4.20413386094177	2.62084e-05	0.000151891	0	PAPSS2	protein_coding
ENSCSAG00000018083	0.88184	99.9197649103692,0.306986827015,2.87256505292922	0.00407154	0.0127135	0	ALKBH4	protein_coding
ENSCSAG00000010313	0.881609	325.054063673985,0.218516717826015,4.03451566129844	5.4715e-05	0.000292183	0	SPRTN	protein_coding
ENSCSAG00000019589	0.881602	202.961806233201,0.243917486637142,3.61434600904226	0.000301107	0.00131422	0	CDCA4	protein_coding
ENSCSAG00000018202	0.881601	1000.00468930549,0.167752843946428,5.25535536979889	1.47739e-07	1.39464e-06	0	GTF2IRD1	protein_coding
ENSCSAG00000015930	0.881369	17.0652694206373,0.572932713485839,1.53834605890217	0.123964	0.215027	0	ACVR1C	protein_coding
ENSCSAG00000007487	0.880717	661.601462489402,0.171550281961412,5.13386879983743	2.83846e-07	2.48981e-06	0	E2F6	protein_coding
ENSCSAG00000010168	0.88062	56.4626638615479,0.400858480697879,2.19683406425159	0.0280323	0.0647057	0	MAP3K21	protein_coding
ENSCSAG00000004117	0.88057	38.5580633878809,0.414322387761792,2.12532555198239	0.0335595	0.0751446	0	SNTB2	protein_coding
ENSCSAG00000005770	0.880357	1959.04382356865,0.143173023869363,6.14890270922683	7.80208e-10	1.0873e-08	0	MTMR4	protein_coding
ENSCSAG00000011387	0.88015	712.52286632476,0.176341250693825,4.9911766662583	6.00126e-07	4.93853e-06	0	CCDC88C	protein_coding
ENSCSAG00000015029	0.880063	76.9917080893105,0.297919990277505,2.95402564872209	0.00313658	0.0101371	0	SLC9A8	protein_coding
ENSCSAG00000010461	0.87996	434.438139093513,0.177469799978276,4.95836697935974	7.10882e-07	5.77637e-06	0	JAGN1	protein_coding
ENSCSAG00000004329	0.879901	17.4223799128371,0.574129887854698,1.53258199272905	0.125379	0.216797	0	HYDIN	protein_coding
ENSCSAG00000002703	0.87939	505.50248564198,0.170151355871746,5.16828293768198	2.36254e-07	2.11641e-06	0	SIK3	protein_coding
ENSCSAG00000017074	0.878996	147.231584976719,0.263000880246609,3.34218017559504	0.000831231	0.00321777	0	C2orf49	protein_coding
ENSCSAG00000000938	0.878415	26.9207271201424,0.473450838889742,1.85534539772919	0.0635469	0.125997	0	IFNLR1	protein_coding
ENSCSAG00000008747	0.878136	112.226876994586,0.258741499894776,3.39387470710215	0.000689112	0.00273224	0	ensembl	protein_coding
ENSCSAG00000013908	0.876915	164.643059147882,0.224452321888968,3.90690919610454	9.34843e-05	0.000470399	0	ensembl	protein_coding
ENSCSAG00000014897	0.876769	95.8279921718927,0.283913892038889,3.08815070119814	0.00201406	0.00688792	0	ZRSR2	protein_coding
ENSCSAG00000003531	0.876575	221.424638936911,0.230776303247912,3.79837326669435	0.000145649	0.000693932	0	RAB33B	protein_coding
ENSCSAG00000005644	0.87633	21.308268699201,0.514841484152811,1.70213577313301	0.0887299	0.16445	0	EPX	protein_coding
ENSCSAG00000002290	0.876323	680.303039734446,0.165133799202406,5.30674234780411	1.11602e-07	1.08013e-06	0	PRKAB1	protein_coding
ENSCSAG00000003727	0.875719	183.039162882863,0.261875780197891,3.34402284743192	0.000825729	0.00319866	0	PLEKHG7	protein_coding
ENSCSAG00000014859	0.874964	21.588947631156,0.548428175392807,1.59540362164939	0.110622	0.196578	0	SLC13A3	protein_coding
ENSCSAG00000003862	0.874531	167.90543115737,0.251297554427074,3.48006249350196	0.000501297	0.00206532	0	ZFP36	protein_coding
ENSCSAG00000015843	0.874162	903.329760671018,0.185241391359133,4.71904240260501	2.36957e-06	1.7273e-05	0	BAZ2B	protein_coding
ENSCSAG00000004832	0.874055	156.430929269109,0.249127606984638,3.50846428553209	0.000450702	0.00188513	0	ZNF536	protein_coding
ENSCSAG00000007799	0.874048	44.3840974510597,0.370450858855614,2.35941768305945	0.0183036	0.0455878	0	RIPOR2	protein_coding
ENSCSAG00000014525	0.873848	136.802782522275,0.239115636401598,3.65450103170584	0.000257683	0.00114764	0	TRAIP	protein_coding
ENSCSAG00000015571	0.873455	17.8365231839698,0.567008641894305,1.54046147022318	0.123448	0.214309	0	ensembl	protein_coding
ENSCSAG00000014917	0.873346	157.739024024854,0.253267208832451,3.44831830597735	0.000564089	0.00228675	0	IKBKE	protein_coding
ENSCSAG00000013531	0.872687	712.980293634193,0.197344467501309,4.42215048665398	9.77234e-06	6.25181e-05	0	NEK6	protein_coding
ENSCSAG00000009608	0.871979	848.869244504304,0.171869269430686,5.07349982567492	3.90565e-07	3.31325e-06	0	PREB	protein_coding
ENSCSAG00000001932	0.871744	121.161484693647,0.275790428796388,3.16089375944836	0.00157286	0.00557045	0	ensembl	protein_coding
ENSCSAG00000003223	0.870933	1034.41395416278,0.152359238004343,5.71630931274755	1.08863e-08	1.25207e-07	0	ATP6V0A1	protein_coding
ENSCSAG00000006474	0.870779	103.220126157803,0.273230050540019,3.1869828024214	0.00143765	0.00514786	0	RNF32	protein_coding
ENSCSAG00000012949	0.870392	479.044487844845,0.179498356287734,4.84902384705754	1.24071e-06	9.60938e-06	0	MAVS	protein_coding
ENSCSAG00000012651	0.870313	34.9109781572543,0.409309088886364,2.12629792731093	0.0334785	0.0750376	0	HACD1	protein_coding
ENSCSAG00000005536	0.869073	236.003417415322,0.202326035822037,4.29540954843718	1.74371e-05	0.000104656	0	COX11	protein_coding
ENSCSAG00000009858	0.868675	809.10400040526,0.158117619781374,5.49385268133368	3.93259e-08	4.10131e-07	0	ANKS1A	protein_coding
ENSCSAG00000002406	0.868666	107.329942646306,0.279903487387343,3.10344704859852	0.0019128	0.00659876	0	GRAMD1B	protein_coding
ENSCSAG00000005788	0.867823	6.95477433825914,0.969661446402539,0.894975576491689	0.3708	0.496495	0	TEX14	protein_coding
ENSCSAG00000005217	0.867592	22.5099430890316,0.511907659487337,1.69482051305262	0.0901095	0.166469	0	MEF2B	protein_coding
ENSCSAG00000002074	0.86703	153.996100498661,0.234110601721761,3.7035056702844	0.00021264	0.000968219	0	RIT1	protein_coding
ENSCSAG00000002799	0.866571	172.616338961113,0.250355452665359,3.46136311659349	0.000537447	0.00219707	0	CDK10	protein_coding
ENSCSAG00000002685	0.86606	143.706820030171,0.235576674470918,3.6763395087309	0.000236605	0.00106241	0	RNF214	protein_coding
ENSCSAG00000014355	0.865334	10.2427880430978,0.776152528468692,1.11490201494182	0.264892	0.387285	0	JAZF1	protein_coding
ENSCSAG00000018257	0.865135	976.461186218947,0.154599929341806,5.59595813172343	2.19407e-08	2.39078e-07	0	ADNP2	protein_coding
ENSCSAG00000002272	0.865118	94.5520719558407,0.281582153739967,3.07234779306057	0.00212382	0.00721061	0	FAM118B	protein_coding
ENSCSAG00000011684	0.865114	54.9341480629201,0.335777479359661,2.57644925242268	0.00998209	0.0272395	0	PYGO1	protein_coding
ENSCSAG00000017565	0.864417	527.054930957262,0.232032886317233,3.72540756567733	0.000195	0.000895523	0	OBI1	protein_coding
ENSCSAG00000002322	0.863914	839.894454954969,0.164967848032945,5.23686182112383	1.6333e-07	1.53039e-06	0	ETV3	protein_coding
ENSCSAG00000015774	0.86283	178.211305812024,0.232951018443341,3.70391188696768	0.0002123	0.000967017	0	MTG2	protein_coding
ENSCSAG00000004900	0.862322	6.99557836396054,0.887296541791435,0.971853404392097	0.331123	0.456048	0	INHBE	protein_coding
ENSCSAG00000017713	0.861924	687.695836819099,0.211994454676914,4.06578734903808	4.78706e-05	0.000258693	0	SETDB2	protein_coding
ENSCSAG00000003181	0.86169	204.572770781592,0.219781187581605,3.92067384359069	8.83017e-05	0.000448246	0	POLR1G	protein_coding
ENSCSAG00000012551	0.861663	445.343717809983,0.230761194128415,3.734002342371	0.000188461	0.000870667	0	WDR90	protein_coding
ENSCSAG00000012309	0.860627	434.15873153481,0.249406373976671,3.45070335605469	0.000559128	0.00227101	0	ORMDL1	protein_coding
ENSCSAG00000004149	0.860504	192.479684820799,0.216147979737704,3.98108769569549	6.86006e-05	0.000358163	0	NFAT5	protein_coding
ENSCSAG00000017746	0.859386	2080.1131223377,0.143402378312184,5.99283083356317	2.06219e-09	2.69278e-08	0	LMTK2	protein_coding
ENSCSAG00000003814	0.859341	1185.94189638222,0.183123359621866,4.69268817994443	2.69638e-06	1.94979e-05	0	E2F4	protein_coding
ENSCSAG00000013684	0.859302	37.0695523072552,0.396547905816628,2.16695696247447	0.0302381	0.0689288	0	ZBTB34	protein_coding
ENSCSAG00000003988	0.85915	182.562258757911,0.219726268546042,3.91009229807619	9.22609e-05	0.00046554	0	RNF169	protein_coding
ENSCSAG00000002349	0.858857	308.21832985198,0.195983115737947,4.38229955053587	1.17433e-05	7.35193e-05	0	CBX8	protein_coding
ENSCSAG00000013578	0.858722	459.521466791765,0.212693756503907,4.03736481847361	5.4055e-05	0.000289638	0	SAR1B	protein_coding
ENSCSAG00000001149	0.85853	119.206265751663,0.275560989891358,3.11557051248112	0.00183589	0.00637169	0	ZFP69	protein_coding
ENSCSAG00000016772	0.858328	680.337754483332,0.180045697556772,4.7672766734467	1.86733e-06	1.3958e-05	0	NKTR	protein_coding
ENSCSAG00000002810	0.858301	24.7749317548975,0.483544941785836,1.77501797930844	0.0758949	0.145379	0	FGF21	protein_coding
ENSCSAG00000014027	0.85809	614.55489227028,0.171044296154604,5.01676904913344	5.25477e-07	4.36975e-06	0	RAD54L2	protein_coding
ENSCSAG00000007767	0.858077	1012.27266286937,0.171510069695885,5.00306866611815	5.64248e-07	4.67372e-06	0	DPF2	protein_coding
ENSCSAG00000015407	0.85797	329.814159087878,0.206950535964425,4.14577559979563	3.38665e-05	0.00019136	0	CERT1	protein_coding
ENSCSAG00000017096	0.857926	1229.95027100188,0.14803355314559,5.79548466338762	6.81242e-09	8.22435e-08	0	PLAGL1	protein_coding
ENSCSAG00000017584	0.857278	355.743949484858,0.185342499944563,4.62537242020852	3.73926e-06	2.63164e-05	0	MRM2	protein_coding
ENSCSAG00000004933	0.857023	809.241474464801,0.188184047116671,4.55417484815855	5.25916e-06	3.57974e-05	0	RSPRY1	protein_coding
ENSCSAG00000008579	0.857014	6591.16724376447,0.139977223336719,6.12252655731214	9.21031e-10	1.26817e-08	0	SEC61A1	protein_coding
ENSCSAG00000002598	0.856631	164.617176658484,0.241012738102732,3.55429619798557	0.000378992	0.00161785	0	TBKBP1	protein_coding
ENSCSAG00000014753	0.856261	59.178217420616,0.345366757092556,2.47928074572101	0.0131648	0.0343736	0	MINDY4	protein_coding
ENSCSAG00000009874	0.856239	192.933754050537,0.213340825181061,4.01348111828113	5.98298e-05	0.000316422	0	KLHDC10	protein_coding
ENSCSAG00000001675	0.855547	189.496370575645,0.223257177688683,3.83211515486398	0.000127046	0.000616691	0	ZSCAN5A	protein_coding
ENSCSAG00000012955	0.854564	153.881014639426,0.231723392401008,3.68786190808933	0.000226146	0.00102017	0	MAP3K9	protein_coding
ENSCSAG00000009612	0.854455	235.961068151804,0.209203214912468,4.08433204277173	4.42038e-05	0.000241668	0	UBTD2	protein_coding
ENSCSAG00000009840	0.854309	1089.03735127412,0.192568263894334,4.43639750401862	9.14769e-06	5.88132e-05	0	TOPORS	protein_coding
ENSCSAG00000017395	0.853961	574.599411929119,0.176311462663561,4.84348217627097	1.27583e-06	9.83924e-06	0	DOP1A	protein_coding
ENSCSAG00000006100	0.853955	905.330372336525,0.164067890916626,5.2048855153468	1.94116e-07	1.78057e-06	0	STX3	protein_coding
ENSCSAG00000003672	0.85387	33.0830761738079,0.471089893564872,1.81254191616405	0.0699025	0.136098	0	HEXIM2	protein_coding
ENSCSAG00000009750	0.853669	228.138558968886,0.204980801946562,4.16462819025489	3.1186e-05	0.000178125	0	THRB	protein_coding
ENSCSAG00000005473	0.853086	154.883095608756,0.233998747530372,3.64568619929188	0.000266679	0.00118233	0	ensembl	protein_coding
ENSCSAG00000018240	0.853026	370.2508697777,0.178595516527432,4.7763007377889	1.78549e-06	1.34018e-05	0	ZNF236	protein_coding
ENSCSAG00000009754	0.852931	597.719745060471,0.165908750887081,5.14096188896762	2.73335e-07	2.40596e-06	0	MKRN2	protein_coding
ENSCSAG00000016830	0.852703	140.744581508032,0.235472159516259,3.62124813781237	0.000293185	0.00128497	0	TM2D3	protein_coding
ENSCSAG00000014155	0.85255	522.161690808554,0.17654860945733,4.8289836381051	1.37232e-06	1.05064e-05	0	KDM5B	protein_coding
ENSCSAG00000006091	0.852185	1438.36396309763,0.150496168163472,5.66250067230533	1.49183e-08	1.67318e-07	0	OSBP	protein_coding
ENSCSAG00000012013	0.852083	574.007084200273,0.178752146169486,4.76684123627634	1.87137e-06	1.39799e-05	0	HEATR5B	protein_coding
ENSCSAG00000008075	0.851707	472.767002299187,0.209171180958267,4.07181632074989	4.6648e-05	0.000252952	0	ZXDC	protein_coding
ENSCSAG00000003749	0.849938	6.52044072942454,0.920109035264023,0.923736169791677	0.355624	0.481324	0	ensembl	protein_coding
ENSCSAG00000017400	0.849569	2254.54552762696,0.197812582473738,4.29481602040479	1.74838e-05	0.000104837	0	IBTK	protein_coding
ENSCSAG00000006666	0.849278	145.46887179809,0.285551144418053,2.97417294248012	0.00293779	0.00959032	0	HECTD2	protein_coding
ENSCSAG00000009318	0.849108	284.522193497673,0.201408822030435,4.21584087792981	2.48849e-05	0.000144685	0	ZBTB18	protein_coding
ENSCSAG00000004188	0.849074	15.505178047309,0.620403513123295,1.36858418196872	0.171129	0.277959	0	ZNF790	protein_coding
ENSCSAG00000005078	0.848812	241.889871290869,0.255985270569288,3.31586193490362	0.00091361	0.00348357	0	CCDC186	protein_coding
ENSCSAG00000013285	0.848708	179.719060181383,0.241855074485455,3.50916104878226	0.000449523	0.00188214	0	SEC61A2	protein_coding
ENSCSAG00000014182	0.848322	121.160965230588,0.253179269495252,3.35067753164411	0.000806141	0.00312869	0	PLEKHA3	protein_coding
ENSCSAG00000014234	0.848166	880.622842994095,0.163727969556777,5.18033668125564	2.21486e-07	1.99872e-06	0	CLK3	protein_coding
ENSCSAG00000015347	0.847878	470.304045177046,0.180536733636722,4.6964273173538	2.64751e-06	1.91555e-05	0	ZBTB24	protein_coding
ENSCSAG00000001101	0.846982	1543.6224594338,0.164831971662027,5.13845823570549	2.77002e-07	2.43484e-06	0	STK40	protein_coding
ENSCSAG00000010850	0.846681	376.30946199624,0.235056247907085,3.60203373117991	0.000315737	0.00137239	0	E4F1	protein_coding
ENSCSAG00000010282	0.846634	168.154195874802,0.229636485902431,3.68684609749031	0.000227051	0.00102351	0	SPATA5L1	protein_coding
ENSCSAG00000000181	0.846462	20.9732070075813,2.0270537982046,0.417582330606835	0.676253	0.767688	0	ensembl	processed_pseudogene
ENSCSAG00000015619	0.846045	277.264164442903,0.19669385309101,4.30132968158436	1.69776e-05	0.000102287	0	PLPBP	protein_coding
ENSCSAG00000007122	0.846041	10.3504174656507,0.782775147311789,1.08082220549983	0.279776	0.403328	0	VWA3A	protein_coding
ENSCSAG00000013824	0.845624	19.6112175887296,0.536254869040187,1.57690739461379	0.114817	0.202637	0	XKR9	protein_coding
ENSCSAG00000007023	0.84555	58.2725687000866,0.375213490933171,2.25351829868067	0.0242265	0.057539	0	ZNF786	protein_coding
ENSCSAG00000014049	0.84514	302.168203425121,0.201808394069079,4.18783607775204	2.81627e-05	0.000162176	0	CSPP1	protein_coding
ENSCSAG00000002125	0.845086	150.405257666207,0.237940752506245,3.55166423748739	0.000382803	0.00163242	0	TMEM79	protein_coding
ENSCSAG00000010777	0.845018	469.77554836952,0.192461804296708,4.39057311317723	1.13052e-05	7.09876e-05	0	MAGT1	protein_coding
ENSCSAG00000012641	0.844729	940.535995379697,0.160083870606893,5.27679200005923	1.31465e-07	1.25602e-06	0	PLAGL2	protein_coding
ENSCSAG00000006576	0.844253	71.5168613209114,0.302248165223681,2.79324532645241	0.00521821	0.0157118	0	VDR	protein_coding
ENSCSAG00000005279	0.844235	103.920592214183,0.264487727940853,3.19196185804986	0.0014131	0.00507287	0	TRMU	protein_coding
ENSCSAG00000010760	0.844209	741.881571734146,0.177192334843596,4.76436510690203	1.89449e-06	1.4136e-05	0	ZCCHC7	protein_coding
ENSCSAG00000004043	0.844167	979.184095174505,0.157875693825581,5.34703853308919	8.9405e-08	8.80124e-07	0	C2CD3	protein_coding
ENSCSAG00000012726	0.84412	128.189180518226,0.278562837088565,3.03026752196639	0.00244337	0.00817259	0	CENPQ	protein_coding
ENSCSAG00000012054	0.843765	20.5151908357236,0.532446819574566,1.58469280843562	0.113036	0.200193	0	DLG4	protein_coding
ENSCSAG00000001775	0.8437	23.0864583556569,0.514539269096082,1.63972003949098	0.101063	0.1827	0	ITGA10	protein_coding
ENSCSAG00000003130	0.843677	575.063021321051,0.224038857011063,3.76575994507494	0.000166043	0.000777616	0	DMWD	protein_coding
ENSCSAG00000016081	0.843243	101.654629402068,0.282055781023127,2.98963220922333	0.00279314	0.00919168	0	TCF7L1	protein_coding
ENSCSAG00000005553	0.842426	113.727836528839,0.273458856587273,3.08063309132268	0.00206561	0.00703565	0	C16orf87	protein_coding
ENSCSAG00000003440	0.842421	232.689946872126,0.23589084093299,3.57123231337996	0.000355306	0.00152446	0	LIPE	protein_coding
ENSCSAG00000001552	0.84201	922.909473376633,0.189877088452833,4.43449829046336	9.2287e-06	5.92737e-05	0	AMPD2	protein_coding
ENSCSAG00000011135	0.841881	124.103434284702,0.260229910687045,3.23514349879986	0.00121582	0.00445964	0	KIZ	protein_coding
ENSCSAG00000005008	0.841837	1454.17256342177,0.183204333183064,4.59506876077118	4.32607e-06	3.00118e-05	0	GTF2H1	protein_coding
ENSCSAG00000004150	0.841499	124.574603443726,0.273891329188935,3.07238277414537	0.00212357	0.00721061	0	ensembl	protein_coding
ENSCSAG00000012833	0.840615	287.371384878962,0.199638743367257,4.21068025470697	2.54603e-05	0.000147623	0	COL27A1	protein_coding
ENSCSAG00000017833	0.840514	635.532668867384,0.211768248817172,3.96902784102214	7.21665e-05	0.000374306	0	NAA16	protein_coding
ENSCSAG00000018973	0.84036	197.945116908993,0.212893851878396,3.94732055366935	7.90307e-05	0.000405911	0	TSPYL4	protein_coding
ENSCSAG00000013811	0.839639	5.11563574788964,1.01293397738661,0.828917917397172	0.407151	0.532752	0	TMEM202	protein_coding
ENSCSAG00000016801	0.839437	170.800786680452,0.240758576611821,3.48663240826189	0.000489143	0.00202148	0	ZC3H8	protein_coding
ENSCSAG00000009073	0.838773	951.198478106971,0.164967177181214,5.08448643054522	3.68622e-07	3.14398e-06	0	MGRN1	protein_coding
ENSCSAG00000015058	0.838699	1272.64936372093,0.153530238025415,5.46276330415863	4.68779e-08	4.81346e-07	0	KAT6A	protein_coding
ENSCSAG00000019533	0.838322	269.604568595643,0.197763770437535,4.23900725102338	2.2451e-05	0.000132114	0	RAB9A	protein_coding
ENSCSAG00000013433	0.838206	140.430369337216,0.254039940865535,3.29950636484309	0.00096855	0.00366761	0	GPCPD1	protein_coding
ENSCSAG00000003316	0.837174	6.96456885743765,0.868342693114139,0.964105521622129	0.334993	0.460502	0	ZNF229	protein_coding
ENSCSAG00000000607	0.837142	16.1529950838948,0.58298093818186,1.43596719858179	0.151012	0.251255	0	FUT4	protein_coding
ENSCSAG00000012420	0.836838	607.832119127126,0.20662043317037,4.05012385721129	5.11905e-05	0.000275223	0	DBF4	protein_coding
ENSCSAG00000015093	0.836679	575.431280301207,0.173153023145954,4.83202011092821	1.35155e-06	1.03654e-05	0	OFD1	protein_coding
ENSCSAG00000012873	0.83638	373.985806907374,0.183275465817486,4.56351382161611	5.03045e-06	3.43146e-05	0	FAM171A1	protein_coding
ENSCSAG00000007340	0.836186	213.847310774154,0.254415643259754,3.28669377782114	0.00101371	0.00381348	0	SLC16A9	protein_coding
ENSCSAG00000008164	0.836181	1297.57756634824,0.152821734294229,5.47161298975071	4.45958e-08	4.60156e-07	0	UTP14A	protein_coding
ENSCSAG00000001823	0.835937	1447.58997530528,0.156561754235129,5.33934385931466	9.32836e-08	9.15454e-07	0	GOLGA3	protein_coding
ENSCSAG00000013429	0.835563	157.888568796632,0.242402241554884,3.44700819748845	0.000566831	0.00229566	0	MAX	protein_coding
ENSCSAG00000006486	0.835431	793.599024332866,0.16119170621198,5.18283852398884	2.18534e-07	1.97729e-06	0	ARHGAP17	protein_coding
ENSCSAG00000006769	0.834776	3182.55867620744,0.15937158787325,5.23792497786731	1.62392e-07	1.52273e-06	0	SLC3A2	protein_coding
ENSCSAG00000012842	0.834523	56.9642960794174,0.335428723746836,2.48793007782699	0.0128489	0.0336531	0	PARP16	protein_coding
ENSCSAG00000016534	0.833815	162.321953262566,0.259783111658302,3.20965814552736	0.00132893	0.00481723	0	INSIG2	protein_coding
ENSCSAG00000011702	0.833628	35.5016222281632,0.41956535594368,1.98688355978931	0.0469353	0.0986961	0	BAMBI	protein_coding
ENSCSAG00000012607	0.833519	101.435218282354,0.278270948110883,2.99535135946734	0.00274129	0.00904697	0	PIF1	protein_coding
ENSCSAG00000013416	0.833503	801.261333101287,0.163992301178067,5.08257251848903	3.72357e-07	3.1737e-06	0	RC3H2	protein_coding
ENSCSAG00000012152	0.833211	5.60000753720658,0.986784127969954,0.844370262259379	0.398463	0.523769	0	GPR158	protein_coding
ENSCSAG00000007282	0.832045	7045.19150244417,0.13892300830964,5.98925085424871	2.1081e-09	2.74705e-08	0	PDIA6	protein_coding
ENSCSAG00000004725	0.831602	1171.99287701955,0.165326500519664,5.03005765149723	4.90332e-07	4.10179e-06	0	GGA3	protein_coding
ENSCSAG00000002528	0.831086	189.686161134663,0.240837317103355,3.45082082287598	0.000558884	0.00227075	0	C2CD2L	protein_coding
ENSCSAG00000013829	0.831009	12.8649813790561,0.659042985972425,1.26093262104005	0.207333	0.321755	0	SLC22A4	protein_coding
ENSCSAG00000002241	0.831008	1609.9190388824,0.186792005961934,4.44884023970575	8.63352e-06	5.60204e-05	0	HGS	protein_coding
ENSCSAG00000013670	0.830887	587.390486285172,0.217913889519465,3.8129158277139	0.000137337	0.000659802	0	JAG1	protein_coding
ENSCSAG00000014473	0.83008	370.683735051453,0.225261738122086,3.6849559017191	0.000228742	0.00103003	0	UFL1	protein_coding
ENSCSAG00000001897	0.830022	49.2613951040861,0.417415706000935,1.98847919095301	0.0467587	0.0984394	0	ensembl	protein_coding
ENSCSAG00000018853	0.829609	5.46034205722826,1.03585548385122,0.800892308315262	0.423194	0.548858	0	SNN	protein_coding
ENSCSAG00000012004	0.829336	2434.32369570033,0.152528664936217,5.43724547605237	5.41106e-08	5.48482e-07	0	SLTM	protein_coding
ENSCSAG00000012282	0.828937	308.298700732602,0.19136032628162,4.33181084416515	1.47888e-05	9.02609e-05	0	MAP3K4	protein_coding
ENSCSAG00000003597	0.828599	98.6215098669836,0.280691343787627,2.9519948343916	0.00315728	0.010191	0	MFSD8	protein_coding
ENSCSAG00000007011	0.828289	10.7204944063692,0.8009438188569,1.03414130918951	0.30107	0.425682	0	ensembl	protein_coding
ENSCSAG00000002509	0.827849	709.368026983779,0.160141334529812,5.16949217828488	2.34731e-07	2.10575e-06	0	TRAFD1	protein_coding
ENSCSAG00000000935	0.827551	428.587037504104,0.193085760687055,4.2859266228218	1.81979e-05	0.000108757	0	SRSF10	protein_coding
ENSCSAG00000011127	0.82752	235.480374305071,0.20350151398134,4.06640787687423	4.77433e-05	0.00025818	0	TIGAR	protein_coding
ENSCSAG00000011029	0.827486	71.2259202656197,0.326814228442063,2.53197639825811	0.0113422	0.0303097	0	LRRC56	protein_coding
ENSCSAG00000009545	0.827182	204.091502620133,0.223717261528995,3.69744183580989	0.000217783	0.000989141	0	CREBRF	protein_coding
ENSCSAG00000019105	0.826958	393.765044001139,0.20036349683288,4.12728933740266	3.67064e-05	0.000205083	0	SOX4	protein_coding
ENSCSAG00000011836	0.826953	443.552771572228,0.197241925630342,4.19258130766848	2.75798e-05	0.000159109	0	TJAP1	protein_coding
ENSCSAG00000001886	0.826711	548.380929916544,0.179809640328899,4.59770164358019	4.27177e-06	2.9684e-05	0	DENND4B	protein_coding
ENSCSAG00000008769	0.82669	293.002216272849,0.199453558215008,4.1447751594615	3.40147e-05	0.000191855	0	RNF25	protein_coding
ENSCSAG00000012650	0.82632	21.6155766974533,0.519891421215088,1.58940878967517	0.111968	0.198552	0	FAM161B	protein_coding
ENSCSAG00000004195	0.825927	27.3247063946203,0.47677271423456,1.73232766217102	0.0832152	0.156198	0	PMFBP1	protein_coding
ENSCSAG00000005058	0.825777	19.281337462172,0.56004222535893,1.4744911021393	0.140349	0.23682	0	TMEM86A	protein_coding
ENSCSAG00000011823	0.825431	178.917305551661,0.22530492409662,3.66361630744254	0.000248679	0.00111307	0	RC3H1	protein_coding
ENSCSAG00000012265	0.825137	502.007298847519,0.18840969295425,4.37948354089297	1.18961e-05	7.44389e-05	0	E2F1	protein_coding
ENSCSAG00000003168	0.824921	18.8124009684366,0.542887387234429,1.51950737234385	0.128635	0.221235	0	OPA3	protein_coding
ENSCSAG00000013985	0.82491	445.354724255379,0.197239844656258,4.18226737379305	2.88616e-05	0.000166125	0	ensembl	protein_coding
ENSCSAG00000011632	0.824702	2139.76936738549,0.180240199368473,4.57557014628413	4.74925e-06	3.25722e-05	0	SEL1L	protein_coding
ENSCSAG00000007261	0.824624	105.636712984075,0.266995099594556,3.08853727311772	0.00201144	0.00688269	0	SLC22A23	protein_coding
ENSCSAG00000019457	0.824344	4274.25131793924,0.151754745785756,5.43208172099926	5.57004e-08	5.62792e-07	0	CDC42EP3	protein_coding
ENSCSAG00000015339	0.824105	2282.28867490153,0.202318065289274,4.07331456016402	4.63488e-05	0.000251653	0	CHD1	protein_coding
ENSCSAG00000003354	0.824023	18.4185441141583,0.543262427597614,1.51680470700772	0.129316	0.222147	0	AOC2	protein_coding
ENSCSAG00000008872	0.82394	340.186479474574,0.267450867077351,3.08071447055707	0.00206505	0.00703563	0	C21orf91	protein_coding
ENSCSAG00000011332	0.823277	873.19550696197,0.190671930275657,4.31776916550974	1.57614e-05	9.57809e-05	0	CBLL1	protein_coding
ENSCSAG00000018353	0.822517	639.302861196842,0.184668673264424,4.45401411803384	8.42796e-06	5.47709e-05	0	NKRF	protein_coding
ENSCSAG00000006749	0.822294	1012.69333646011,0.183596608958511,4.47880570043912	7.50618e-06	4.91851e-05	0	ARID2	protein_coding
ENSCSAG00000006476	0.821735	7.2854933519565,0.903538401369846,0.909463352975823	0.363106	0.488833	0	ensembl	pseudogene
ENSCSAG00000011619	0.821545	885.027224990692,0.197360950375773,4.16265083904759	3.14574e-05	0.00017919	0	ARHGAP12	protein_coding
ENSCSAG00000009736	0.821536	42.7163741745569,0.384353235596107,2.13745158971587	0.0325613	0.0733564	0	RARB	protein_coding
ENSCSAG00000018566	0.821432	220.309599857786,0.237378535439669,3.46043071463836	0.000539312	0.00220398	0	ensembl	protein_coding
ENSCSAG00000011869	0.821392	63.5941772172541,0.335246715965162,2.45011110911384	0.0142812	0.0368097	0	TMEM63C	protein_coding
ENSCSAG00000018596	0.820233	14.1546494522088,0.663952275985076,1.23537882825235	0.21669	0.332552	0	ensembl	protein_coding
ENSCSAG00000018983	0.820158	35.3191053244584,0.407417640209138,2.01306389263198	0.0441079	0.0939383	0	ensembl	protein_coding
ENSCSAG00000014022	0.81972	1739.01848015923,0.148296981723983,5.52755692267144	3.24721e-08	3.44914e-07	0	SRSF6	protein_coding
ENSCSAG00000010530	0.819491	237.677611596878,0.201811557380728,4.06067348059402	4.89314e-05	0.000263749	0	NTAQ1	protein_coding
ENSCSAG00000003964	0.81946	1865.52959656256,0.178292712845943,4.59615245232063	4.30364e-06	2.98726e-05	0	EDC4	protein_coding
ENSCSAG00000011435	0.819276	109.765933040971,0.253911358108214,3.22662235894181	0.00125261	0.00457864	0	ATXN7L1	protein_coding
ENSCSAG00000016828	0.819106	105.510992885945,0.302075365889507,2.7115948403055	0.00669604	0.0194481	0	TARS3	protein_coding
ENSCSAG00000002453	0.819016	66.4658992461475,0.332374426729692,2.46413794291701	0.0137343	0.0356033	0	TBCEL	protein_coding
ENSCSAG00000004605	0.818901	166.014840413781,0.2426056596686,3.37543930606154	0.000736979	0.00289209	0	WTIP	protein_coding
ENSCSAG00000001040	0.818793	26.9086001886394,0.490056755967874,1.67081222707137	0.0947588	0.173562	0	ADGRB2	protein_coding
ENSCSAG00000006602	0.818514	1721.09925853246,0.183995858775703,4.44854555040627	8.64537e-06	5.60685e-05	0	TNKS2	protein_coding
ENSCSAG00000016549	0.818412	26.4885811465912,0.474186800041436,1.72592823569763	0.0843603	0.158066	0	MCIDAS	protein_coding
ENSCSAG00000011875	0.818232	2520.62334263863,0.151501789864069,5.40080446576816	6.63427e-08	6.62379e-07	0	MKNK2	protein_coding
ENSCSAG00000014820	0.818095	181.165182323296,0.218468715890454,3.74467821529835	0.000180625	0.000838143	0	ensembl	protein_coding
ENSCSAG00000002299	0.817781	316.289424751506,0.197092790676381,4.14921869432273	3.33612e-05	0.000188843	0	BAIAP2	protein_coding
ENSCSAG00000014953	0.816795	571.83037083954,0.164661522982513,4.96045020637721	7.033e-07	5.72422e-06	0	DDX31	protein_coding
ENSCSAG00000010456	0.816644	874.561516518009,0.153964495626959,5.30410668791631	1.13226e-07	1.09334e-06	0	TBC1D20	protein_coding
ENSCSAG00000008909	0.816288	5.96984948341261,0.935394298113475,0.872667189793369	0.382845	0.507695	0	ensembl	protein_coding
ENSCSAG00000001150	0.816091	29.2031056236207,0.481191200856702,1.69597990766579	0.0898897	0.166136	0	ZNF684	protein_coding
ENSCSAG00000004859	0.815546	817.47743758944,0.17179456874355,4.74721907146564	2.06233e-06	1.52801e-05	0	UNK	protein_coding
ENSCSAG00000006885	0.815233	1125.07407817797,0.177278215541629,4.59860546620761	4.25328e-06	2.95718e-05	0	LDLR	protein_coding
ENSCSAG00000019173	0.815222	93.1654512989282,0.2946408242199,2.76683402755405	0.00566036	0.0168544	0	ZNHIT2	protein_coding
ENSCSAG00000016695	0.814734	1052.60159169791,0.177731481025682,4.5840718116775	4.56008e-06	3.14454e-05	0	ZNF512B	protein_coding
ENSCSAG00000013893	0.814695	10.9428828164962,0.725419145861122,1.12306754520271	0.261409	0.383942	0	RIMS1	protein_coding
ENSCSAG00000004083	0.81464	230.774266939329,0.208543508670342,3.90633253601875	9.37075e-05	0.00047109	0	RGS9	protein_coding
ENSCSAG00000014745	0.814639	607.57984092066,0.162208536071423,5.02217023040666	5.10909e-07	4.26263e-06	0	NCOA5	protein_coding
ENSCSAG00000017899	0.813461	2908.3662796774,0.141446294936911,5.75102510213831	8.87039e-09	1.04202e-07	0	STARD13	protein_coding
ENSCSAG00000013199	0.813223	73.7169381970095,0.304541439927239,2.67032117010975	0.00757787	0.0216217	0	SNAPC5	protein_coding
ENSCSAG00000014233	0.812788	494.442311437785,0.209827707248015,3.87359625599941	0.000107241	0.000532414	0	RIOK2	protein_coding
ENSCSAG00000007116	0.812516	768.880744426183,0.182721393550949,4.44674631188429	8.71807e-06	5.63953e-05	0	TRAF4	protein_coding
ENSCSAG00000005438	0.812454	9.51643949731921,0.778842279882014,1.04315646450027	0.296876	0.42163	0	PSD	protein_coding
ENSCSAG00000019328	0.812431	27.8907764644434,0.476742660262439,1.70412800036863	0.0883572	0.163951	0	ensembl	protein_coding
ENSCSAG00000017375	0.812256	353.00600952002,0.183410531263526,4.42862355805635	9.48364e-06	6.08185e-05	0	TBX18	protein_coding
ENSCSAG00000005845	0.812188	224.166720162125,0.217914832651277,3.72709035121102	0.000193703	0.000890978	0	MTERF4	protein_coding
ENSCSAG00000014933	0.812028	66.8647538042451,0.311479171504237,2.60700560904092	0.00913379	0.0253439	0	SSBP2	protein_coding
ENSCSAG00000003170	0.811724	761.846574080287,0.187103835316063,4.33835870445416	1.43551e-05	8.78258e-05	0	TLL1	protein_coding
ENSCSAG00000009873	0.810545	216.956909357692,0.240380751011207,3.3719196786149	0.000746462	0.00292386	0	VGLL4	protein_coding
ENSCSAG00000012573	0.81031	147.631033864271,0.229694817981143,3.5277688037612	0.000419078	0.00177103	0	DNMT3B	protein_coding
ENSCSAG00000018716	0.810207	97.0852406640607,0.279384118748528,2.89997367725353	0.00373194	0.0117489	0	WDR5B	protein_coding
ENSCSAG00000006688	0.810041	2493.94066145585,0.158770642647826,5.10195756175345	3.36158e-07	2.89247e-06	0	ensembl	protein_coding
ENSCSAG00000013293	0.810033	1036.97888685289,0.191225116098525,4.23601637959036	2.2752e-05	0.000133512	0	FAM13B	protein_coding
ENSCSAG00000001587	0.809797	13.2810388366341,0.65411764177363,1.23799884615377	0.215716	0.331413	0	WNT2B	protein_coding
ENSCSAG00000012242	0.809718	71.1267817567682,0.319728088080487,2.53252097590813	0.0113246	0.0302691	0	NEMP2	protein_coding
ENSCSAG00000010228	0.809687	7.34252613088947,0.885160077849675,0.914735340191303	0.360331	0.485977	0	BNIP5	protein_coding
ENSCSAG00000008846	0.80962	243.53493310996,0.196618711888882,4.11771809663837	3.82642e-05	0.000212972	0	STARD9	protein_coding
ENSCSAG00000005653	0.809496	263.06832438145,0.198527393645186,4.07750117942328	4.55223e-05	0.000247698	0	PHF21A	protein_coding
ENSCSAG00000006618	0.80912	276.622006212066,0.205327342525833,3.94063659022097	8.12657e-05	0.00041587	0	DIS3L2	protein_coding
ENSCSAG00000005862	0.808031	833.440818426307,0.164058427012487,4.92526065960183	8.4248e-07	6.73739e-06	0	MMS19	protein_coding
ENSCSAG00000005859	0.807957	259.49090730461,0.195106595885931,4.14110474858205	3.45637e-05	0.000194604	0	SCN8A	protein_coding
ENSCSAG00000016699	0.807852	235.081431931275,0.204092286682243,3.95826845238292	7.54951e-05	0.000388947	0	ABHD5	protein_coding
ENSCSAG00000015664	0.807737	2542.58477467548,0.140566091331425,5.74631178742013	9.12111e-09	1.06949e-07	0	NSD2	protein_coding
ENSCSAG00000014602	0.807579	367.873958907056,0.196297627839554,4.11405385433546	3.88771e-05	0.000215529	0	ASB6	protein_coding
ENSCSAG00000003232	0.80747	10.020537339093,0.726519433177468,1.11142302324258	0.266386	0.388599	0	HSD17B1	protein_coding
ENSCSAG00000017536	0.806701	107.769315833227,0.259208341768458,3.11217063905899	0.00185717	0.00643141	0	GPR180	protein_coding
ENSCSAG00000006557	0.806241	293.77792489852,0.224840546006651,3.58583347168218	0.000336003	0.00145001	0	XRCC2	protein_coding
ENSCSAG00000009698	0.805961	1423.65740830854,0.163307927891815,4.93522527097922	8.00583e-07	6.43726e-06	0	MLLT1	protein_coding
ENSCSAG00000006258	0.805845	1066.77186269883,0.156921632050344,5.13533681672613	2.81639e-07	2.47217e-06	0	KANSL2	protein_coding
ENSCSAG00000002202	0.805416	55.3564008617638,0.357668068454679,2.25185429547017	0.0243315	0.0577446	0	PRDM10	protein_coding
ENSCSAG00000004147	0.805265	45.4110393875497,0.392023458950689,2.05412501922944	0.0399636	0.0866598	0	BMPR1B	protein_coding
ENSCSAG00000019269	0.805217	54.1288915553083,0.348047767525109,2.31352403075949	0.0206938	0.0504572	0	ZNF280B	protein_coding
ENSCSAG00000003863	0.805117	25.4050279307202,0.483168574773165,1.66632821072992	0.0956481	0.174836	0	METTL25	protein_coding
ENSCSAG00000000744	0.804623	378.979202800807,0.185988503397301,4.32619577749304	1.51707e-05	9.24576e-05	0	NOL9	protein_coding
ENSCSAG00000008003	0.804486	360.668484503119,0.187799128869646,4.28375552175381	1.83765e-05	0.000109565	0	ZSCAN26	protein_coding
ENSCSAG00000001865	0.804041	781.515787376805,0.198205019309106,4.05661297221834	4.97895e-05	0.000267918	0	NOC4L	protein_coding
ENSCSAG00000003041	0.803806	142.171194546614,0.249382211604071,3.22319095822986	0.00126771	0.00462716	0	KLHL11	protein_coding
ENSCSAG00000005847	0.803548	27.846428438643,0.450828857300314,1.78237821561513	0.0746876	0.143713	0	MORN4	protein_coding
ENSCSAG00000004875	0.803168	844.69372601479,0.193499330764322,4.15075503753398	3.3138e-05	0.000187777	0	PPP6R2	protein_coding
ENSCSAG00000017881	0.802556	41.4624246411961,0.396952783477686,2.02179208747313	0.0431978	0.0923424	0	ensembl	protein_coding
ENSCSAG00000001900	0.802004	1231.02500586992,0.168039771986869,4.77270621982775	1.81767e-06	1.3611e-05	0	CNOT3	protein_coding
ENSCSAG00000011513	0.801987	356.380603678422,0.226135997835353,3.54648226562762	0.000390411	0.00166155	0	POLR3F	protein_coding
ENSCSAG00000014264	0.801753	4230.90337650037,0.153776317843941,5.2137599913441	1.85051e-07	1.70983e-06	0	MICAL3	protein_coding
ENSCSAG00000018601	0.80158	196.87857493481,0.219455446359306,3.65258774507795	0.000259611	0.00115429	0	KBTBD6	protein_coding
ENSCSAG00000008866	0.801293	442.052961343206,0.175691360795983,4.56079892232978	5.09594e-06	3.47238e-05	0	USP54	protein_coding
ENSCSAG00000011413	0.80091	256.525863934108,0.216471290916522,3.69984400157495	0.000215732	0.00098053	0	RPS6KA5	protein_coding
ENSCSAG00000004527	0.800683	822.406867691198,0.185584825304307,4.31437562727459	1.60055e-05	9.69842e-05	0	MON2	protein_coding
ENSCSAG00000017906	0.800205	20.4857631705967,0.525131372078266,1.5238193493433	0.127554	0.219806	0	ZSCAN30	protein_coding
ENSCSAG00000014371	0.800116	177.800176744329,0.219230286573346,3.6496578020758	0.00026259	0.00116584	0	KLHL15	protein_coding
ENSCSAG00000015835	0.800096	1500.42004135618,0.17448490499422,4.58547566259242	4.52954e-06	3.1286e-05	0	MARCHF7	protein_coding
ENSCSAG00000001551	0.799839	7.74020755553817,0.826408279454035,0.967849966576004	0.333119	0.458275	0	GNAT2	protein_coding
ENSCSAG00000015271	0.799492	483.680228644095,0.183805709560004,4.34965818688485	1.3635e-05	8.38668e-05	0	UTP25	protein_coding
ENSCSAG00000014735	0.799396	1380.00348922213,0.151980071234554,5.25987543912546	1.44153e-07	1.36486e-06	0	SLC1A4	protein_coding
ENSCSAG00000012487	0.799176	227.197175282889,0.206192691787057,3.87586855343597	0.000106245	0.000528299	0	CSNK1G1	protein_coding
ENSCSAG00000012730	0.798997	409.414608690276,0.219462947631215,3.64069160888783	0.000271907	0.00120171	0	DERL2	protein_coding
ENSCSAG00000014999	0.798919	413.240487947332,0.177694391471174,4.49602624878782	6.92352e-06	4.58665e-05	0	TSC1	protein_coding
ENSCSAG00000013701	0.798784	198.206430603233,0.225184157079748,3.54724688740002	0.00038928	0.00165785	0	GARNL3	protein_coding
ENSCSAG00000010052	0.798465	198.33242824526,0.217510142647215,3.67093196347578	0.000241668	0.0010836	0	OXNAD1	protein_coding
ENSCSAG00000004269	0.797351	479.297434408632,0.193699196512241,4.11643693628017	3.84775e-05	0.000213782	0	WDR62	protein_coding
ENSCSAG00000002628	0.796993	109.320636757658,0.25567980693926,3.11715279052102	0.00182607	0.00634282	0	SOCS7	protein_coding
ENSCSAG00000006048	0.796808	140.089342095575,0.239568457611989,3.32601249478557	0.00088098	0.00338262	0	BCDIN3D	protein_coding
ENSCSAG00000006751	0.79638	640.395335032749,0.176590816907853,4.50974494123854	6.49056e-06	4.32248e-05	0	WDR74	protein_coding
ENSCSAG00000017262	0.796115	787.379323897353,0.158650882090567,5.01803117691788	5.22037e-07	4.34401e-06	0	ZNF622	protein_coding
ENSCSAG00000000769	0.795676	197.02453550309,0.25080958717854,3.17242998248469	0.00151169	0.0053855	0	TMEM201	protein_coding
ENSCSAG00000008356	0.795671	136.84768780725,0.271971845919347,2.92556369874401	0.00343833	0.0109693	0	ensembl	protein_coding
ENSCSAG00000008933	0.795095	1345.87384948502,0.173665391175779,4.57831806941444	4.6873e-06	3.21822e-05	0	ZSWIM8	protein_coding
ENSCSAG00000006478	0.795067	348.524941072996,0.184354175847128,4.31271726181722	1.6126e-05	9.76679e-05	0	OCA2	protein_coding
ENSCSAG00000017269	0.795065	551.636052706855,0.167601152754931,4.74379044680491	2.09756e-06	1.55138e-05	0	OTULIN	protein_coding
ENSCSAG00000004905	0.794925	97.7140859258832,0.284247741611552,2.79659360934211	0.00516444	0.0155759	0	TRIM65	protein_coding
ENSCSAG00000012110	0.79429	552.049616944043,0.19538443572757,4.06526504862016	4.79779e-05	0.000258941	0	SPAG1	protein_coding
ENSCSAG00000010671	0.793972	905.775524574329,0.187664829536282,4.2307996790079	2.32862e-05	0.000136204	0	SLC25A22	protein_coding
ENSCSAG00000016426	0.793844	214.933893201043,0.217805130852598,3.64474560536203	0.000267656	0.00118583	0	ensembl	protein_coding
ENSCSAG00000012188	0.793751	2212.24806208804,0.194076798340176,4.08988206702768	4.31593e-05	0.000236571	0	CEBPZ	protein_coding
ENSCSAG00000018348	0.793332	237.052526260194,0.23226834908154,3.41558167172817	0.000636459	0.00254182	0	UPF3B	protein_coding
ENSCSAG00000013499	0.793201	21.6668694481866,0.530303921219894,1.49574879890923	0.134719	0.229464	0	SFMBT2	protein_coding
ENSCSAG00000002271	0.793036	1161.72316655442,0.152831169717684,5.18896736131168	2.11463e-07	1.92019e-06	0	SRPRA	protein_coding
ENSCSAG00000016256	0.79276	127.536981443884,0.253891010259579,3.12244258947203	0.00179357	0.00624194	0	MSX1	protein_coding
ENSCSAG00000010051	0.792484	475.963203639929,0.180971805135277,4.37904618338512	1.192e-05	7.45515e-05	0	BAG5	protein_coding
ENSCSAG00000017238	0.792447	526.628562981949,0.172087681644027,4.60489986719066	4.12664e-06	2.87229e-05	0	WDR73	protein_coding
ENSCSAG00000019732	0.791734	134.617666913464,0.281116611499466,2.81639019285496	0.00485666	0.0147852	0	IMP3	protein_coding
ENSCSAG00000014159	0.791413	431.103632294103,0.185829163062305,4.25881957914774	2.05509e-05	0.000121612	0	TRMT5	protein_coding
ENSCSAG00000014729	0.789992	104.170865149664,0.271222246317427,2.91271057034114	0.00358307	0.0113566	0	CDKL5	protein_coding
ENSCSAG00000017324	0.789815	8.11434025861958,0.848704242486065,0.93061302342255	0.352054	0.478028	0	ensembl	protein_coding
ENSCSAG00000018279	0.789464	257.440095113626,0.196466661655283,4.01831250580951	5.86164e-05	0.000311046	0	ensembl	protein_coding
ENSCSAG00000001798	0.789011	819.308771911722,0.165027355793834,4.7810941948058	1.74344e-06	1.31251e-05	0	PI4KB	protein_coding
ENSCSAG00000014408	0.788977	502.124730929517,0.224403121492889,3.51588967171706	0.000438283	0.00184235	0	PAPOLG	protein_coding
ENSCSAG00000016263	0.788745	625.437377646332,0.161320883762528,4.88929045836576	1.012e-06	7.97487e-06	0	TNFRSF10A	protein_coding
ENSCSAG00000003139	0.788725	48.165290543446,0.367654880901821,2.1452874147557	0.0319299	0.0721992	0	MTHFSD	protein_coding
ENSCSAG00000015280	0.788587	313.283150702997,0.192828159934611,4.08958589228475	4.32144e-05	0.000236771	0	REXO4	protein_coding
ENSCSAG00000013538	0.78835	909.340970438228,0.180249283160242,4.37366593900985	1.22177e-05	7.62628e-05	0	TTC7A	protein_coding
ENSCSAG00000009655	0.788281	57.5745210884044,0.39032591015561,2.01954504466772	0.0434306	0.0927414	0	RBMS3	protein_coding
ENSCSAG00000003636	0.788106	389.945595546766,0.187070760112763,4.21287757984866	2.52138e-05	0.000146328	0	KIF18B	protein_coding
ENSCSAG00000003856	0.788012	654.546477577761,0.159286057203369,4.94715097713914	7.53076e-07	6.07847e-06	0	TANC2	protein_coding
ENSCSAG00000011493	0.787978	1142.17399511444,0.182580385197527,4.31578410948129	1.59037e-05	9.65066e-05	0	SGTA	protein_coding
ENSCSAG00000015729	0.787833	404.331820002741,0.203639117493899,3.86877100641893	0.000109385	0.000541571	0	LSM14B	protein_coding
ENSCSAG00000017692	0.787778	234.595704806502,0.210418026444082,3.74387164368301	0.000181206	0.000839915	0	C7orf26	protein_coding
ENSCSAG00000015131	0.787612	95.8140780834114,0.29998354006794,2.62551744911758	0.00865174	0.0241782	0	ensembl	protein_coding
ENSCSAG00000011481	0.786876	16.7452748185067,0.567206932653356,1.38728270198723	0.165356	0.269864	0	ensembl	pseudogene
ENSCSAG00000018754	0.786465	85.6474022834229,0.310103284542326,2.53613914200792	0.0112082	0.0300216	0	BLCAP	protein_coding
ENSCSAG00000011926	0.785565	1049.20814204002,0.188822787408203,4.16033006348522	3.17788e-05	0.000180792	0	REXO1	protein_coding
ENSCSAG00000014287	0.785357	14.8354862609154,0.654832171220903,1.19932619132096	0.230401	0.348399	0	HOXA6	protein_coding
ENSCSAG00000005224	0.785255	52.2154218372489,0.368619632787012,2.13025915232037	0.0331502	0.0744584	0	SAMD14	protein_coding
ENSCSAG00000009343	0.784883	1442.23311088003,0.150063911751683,5.2303234160333	1.69214e-07	1.5785e-06	0	PPFIA1	protein_coding
ENSCSAG00000002573	0.784462	498.220070474989,0.169763165699546,4.62091735211522	3.82047e-06	2.67687e-05	0	ACAD10	protein_coding
ENSCSAG00000007368	0.78426	14.7847488006756,0.62238094996179,1.26009613550631	0.207635	0.322183	0	PAK6	protein_coding
ENSCSAG00000016332	0.784055	439.35655898139,0.186684333047156,4.19989550563068	2.67038e-05	0.000154316	0	SDE2	protein_coding
ENSCSAG00000000884	0.783277	94.9275553252316,0.275116199773174,2.84707741776339	0.00441226	0.0135961	0	OTUD3	protein_coding
ENSCSAG00000016038	0.783133	55.6590946345157,0.403365861544331,1.94149460391267	0.0521983	0.107738	0	ensembl	protein_coding
ENSCSAG00000014973	0.782684	260.101176724918,0.20286242031042,3.85820075623868	0.000114225	0.000561572	0	BSN	protein_coding
ENSCSAG00000016525	0.782673	357.927978105016,0.203703133872966,3.84222526512734	0.000121924	0.000595486	0	POLR3D	protein_coding
ENSCSAG00000013508	0.782512	429.689576231599,0.219433807330398,3.5660482981323	0.000362405	0.00155018	0	ensembl	protein_coding
ENSCSAG00000009541	0.782331	358.545703163038,0.181898818387368,4.30091353832856	1.70095e-05	0.00010243	0	BNIP1	protein_coding
ENSCSAG00000003902	0.782136	746.231416782793,0.174945995231044,4.47072858492109	7.79536e-06	5.0869e-05	0	UVRAG	protein_coding
ENSCSAG00000007909	0.781742	32.4558196949371,0.420344838048685,1.85976271389287	0.0629191	0.125027	0	ADAMTS10	protein_coding
ENSCSAG00000009516	0.781415	171.363816912674,0.248317693891348,3.14683671460728	0.00165047	0.00580873	0	CPEB4	protein_coding
ENSCSAG00000017827	0.78118	1052.82785859734,0.151755740956007,5.14761392862945	2.63821e-07	2.33032e-06	0	TRIM4	protein_coding
ENSCSAG00000005995	0.780782	471.59634458805,0.17189227968939,4.54227303128319	5.56509e-06	3.76366e-05	0	SGSM3	protein_coding
ENSCSAG00000011194	0.78063	96.8215257387987,0.306777074165416,2.54461619896379	0.0109398	0.0294148	0	ZNF25	protein_coding
ENSCSAG00000005740	0.780154	960.220202913674,0.181216141644286,4.30509941580251	1.66911e-05	0.000100752	0	CHERP	protein_coding
ENSCSAG00000013871	0.779676	640.722399105441,0.16169608854907,4.82186074289202	1.42225e-06	1.08493e-05	0	DUSP7	protein_coding
ENSCSAG00000002394	0.779659	395.208530108585,0.209769843688963,3.71673378839723	0.000201815	0.000922336	0	PGS1	protein_coding
ENSCSAG00000009184	0.779245	863.574436269417,0.164452505224456,4.7384192689499	2.15392e-06	1.59028e-05	0	RBSN	protein_coding
ENSCSAG00000001310	0.779181	841.508125892961,0.158471995305544,4.91683426380429	8.7955e-07	6.98775e-06	0	TTC4	protein_coding
ENSCSAG00000009822	0.77885	281.987122467147,0.20245265820876,3.8470708291123	0.000119538	0.000585192	0	TSEN2	protein_coding
ENSCSAG00000004032	0.778709	610.459828032653,0.201952402058028,3.85590276515575	0.000115303	0.000566654	0	SMURF2	protein_coding
ENSCSAG00000002049	0.778652	557.997549510198,0.176496584168727,4.41171256967011	1.02556e-05	6.52758e-05	0	ATP6V0A2	protein_coding
ENSCSAG00000005953	0.778172	65.9266907565126,0.328444918327153,2.36926179987307	0.0178236	0.0446209	0	NSUN3	protein_coding
[truncated: 10,641 more rows]

## Sheet: OC43+Rem vs. OC43
Gene	log2 fold change	DESeq2 Stat:Mean,SE,Wald stat	Wald test p-value	BH adjusted p-values	Significance: Abs(Log2FC)>=1 BHP<0.05	gene_name	gene_biotype
ENSCSAG00000000801	-1.00193	386.221177089907,0.144313240216936,-6.94276715960484	3.84493e-12	5.87009e-10	-1	CLCN6	protein_coding
ENSCSAG00000012765	-1.00632	539.69256832024,0.17386862598763,-5.78784522829263	7.12951e-09	5.34093e-07	-1	ID1	protein_coding
ENSCSAG00000011944	-1.00817	271.659108822874,0.175196350121013,-5.75449557971807	8.69009e-09	6.43013e-07	-1	VASH1	protein_coding
ENSCSAG00000004172	-1.01575	42.6997453549239,0.309480691123844,-3.28211342763292	0.00103032	0.0118125	-1	PTPRB	protein_coding
ENSCSAG00000016067	-1.0158	614.37082023442,0.17185281566204,-5.91087036813671	3.40305e-09	2.75464e-07	-1	CEP85L	protein_coding
ENSCSAG00000007702	-1.01723	32.1713470945481,0.334028110805469,-3.04535635305454	0.00232405	0.0221935	-1	ZNF75D	protein_coding
ENSCSAG00000019278	-1.01887	1042.81274292153,0.13502582223401,-7.54574104050375	4.49723e-14	1.06355e-11	-1	H1-0	protein_coding
ENSCSAG00000012292	-1.02189	64.4057763920583,0.262241171428435,-3.89675680239347	9.74894e-05	0.00186935	-1	SH3RF2	protein_coding
ENSCSAG00000011550	-1.02208	825.874905027564,0.135302828279219,-7.55398506003792	4.22139e-14	1.03906e-11	-1	TSC22D2	protein_coding
ENSCSAG00000002447	-1.02339	92.0884137357074,0.212081657793755,-4.82545535012287	1.39684e-06	5.75667e-05	-1	TECTA	protein_coding
ENSCSAG00000016793	-1.02473	133.695143637212,0.190280167947845,-5.38539953714776	7.22839e-08	4.47085e-06	-1	ZC3H6	protein_coding
ENSCSAG00000006776	-1.03503	102.203137241663,0.22668288953967,-4.56597981892349	4.97167e-06	0.000168706	-1	IFIT2	protein_coding
ENSCSAG00000003845	-1.03616	46.0834820899006,0.281240797811624,-3.68423637589941	0.000229389	0.00368397	-1	ALX1	protein_coding
ENSCSAG00000005376	-1.03696	39.900095702038,0.315720485351255,-3.28441819965617	0.00102193	0.0117418	-1	PHF21B	protein_coding
ENSCSAG00000018021	-1.04521	145.519711539119,0.239568131697482,-4.36288006706697	1.28361e-05	0.000372155	-1	CTIF	protein_coding
ENSCSAG00000006833	-1.04856	26.3344980216091,0.367807090598826,-2.85083041272382	0.00436052	0.0346642	-1	ANGPTL8	protein_coding
ENSCSAG00000016249	-1.04972	156.860866417534,0.20249283530381,-5.18398550232497	2.17194e-07	1.1747e-05	-1	SLC17A9	protein_coding
ENSCSAG00000003277	-1.05234	81.6709884433473,0.226803114028021,-4.63988036359559	3.48611e-06	0.000126255	-1	MAML2	protein_coding
ENSCSAG00000016986	-1.05361	36.2842508205046,0.319342937373302,-3.29930587617035	0.000969242	0.0112431	-1	SH3RF3	protein_coding
ENSCSAG00000011395	-1.05496	576.02438645142,0.150102220233979,-7.02827692615246	2.091e-12	3.3626e-10	-1	HBP1	protein_coding
ENSCSAG00000006607	-1.05543	298.482925750411,0.170159840258747,-6.20255602897386	5.55534e-10	5.77612e-08	-1	PPP1R3C	protein_coding
ENSCSAG00000001744	-1.05586	37.1367928927992,0.343056903181586,-3.07779147753839	0.00208541	0.0204323	-1	KMT5C	protein_coding
ENSCSAG00000015701	-1.05664	38.5547333045225,0.329167018114858,-3.21004774459999	0.00132713	0.0144923	-1	ensembl	protein_coding
ENSCSAG00000019718	-1.06039	37.3848215703986,0.322051684393345,-3.29261669526573	0.000992597	0.0114343	-1	TIGD6	protein_coding
ENSCSAG00000015916	-1.06072	141.708511828045,0.188321283689591,-5.63249480186354	1.77621e-08	1.26017e-06	-1	FBXO16	protein_coding
ENSCSAG00000000206	-1.06157	38.8845480016632,0.338122666511832,-3.13960214673781	0.00169177	0.0172919	-1	ensembl	protein_coding
ENSCSAG00000007405	-1.06183	44.9446767547075,0.306011550223187,-3.4699019779444	0.000520648	0.00703196	-1	CABCOCO1	protein_coding
ENSCSAG00000011672	-1.06208	108.956153580763,0.203791327270926,-5.21162945232982	1.87189e-07	1.02622e-05	-1	RAD52	protein_coding
ENSCSAG00000012590	-1.06629	30.5863103187251,0.354881667582652,-3.004640216668	0.00265895	0.0245933	-1	KIF12	protein_coding
ENSCSAG00000003414	-1.06772	40.8836405538457,0.30824679536892,-3.4638371776078	0.000532529	0.00714442	-1	SLC10A7	protein_coding
ENSCSAG00000003233	-1.07088	590.664430034583,0.152835355998236,-7.00678412090254	2.43858e-12	3.86996e-10	-1	RELB	protein_coding
ENSCSAG00000015305	-1.07123	332.303996431084,0.163270559278912,-6.56107376091686	5.34217e-11	6.92816e-09	-1	RCOR3	protein_coding
ENSCSAG00000005070	-1.07543	23.5276171828309,0.390411881767035,-2.75460580040438	0.00587629	0.0430583	-1	PBX4	protein_coding
ENSCSAG00000008891	-1.0771	59.2444584357216,0.253386565650392,-4.25082807425065	2.12982e-05	0.000565809	-1	ATP13A4	protein_coding
ENSCSAG00000001646	-1.08393	43.6306192618611,0.288866799495191,-3.7523508161191	0.000175184	0.00295924	-1	ensembl	protein_coding
ENSCSAG00000005816	-1.08515	514.304070033595,0.124420342665799,-8.72160866388596	2.74277e-18	1.18145e-15	-1	TEF	protein_coding
ENSCSAG00000014267	-1.08527	248.551080814256,0.155089021362724,-6.99771329733253	2.60174e-12	4.07527e-10	-1	HOXA3	protein_coding
ENSCSAG00000017801	-1.08956	31.7722457955777,0.346884764929973,-3.14098246097959	0.00168382	0.0172527	-1	HRH4	protein_coding
ENSCSAG00000015814	-1.09069	30.8889384102472,0.342475800167488,-3.18471962480034	0.00144894	0.0154243	-1	NOVA1	protein_coding
ENSCSAG00000005011	-1.09296	124.386839308876,0.233424355318583,-4.6822964083845	2.83679e-06	0.000106256	-1	UBALD2	protein_coding
ENSCSAG00000014917	-1.09471	110.589740236411,0.22878316610257,-4.78492998109009	1.71047e-06	6.89966e-05	-1	IKBKE	protein_coding
ENSCSAG00000017926	-1.09478	54.9947380700858,0.271096625522278,-4.03834931026552	5.38287e-05	0.00117614	-1	FRY	protein_coding
ENSCSAG00000008993	-1.09744	32.5305238354414,0.342301397796926,-3.20606810262345	0.00134562	0.0146344	-1	ZNF500	protein_coding
ENSCSAG00000016427	-1.09891	89.4176123744833,0.213599155951859,-5.14473827905534	2.67894e-07	1.3808e-05	-1	TGM4	protein_coding
ENSCSAG00000014692	-1.10071	29.4079346522595,0.35036720911646,-3.14159725993659	0.00168029	0.0172476	-1	ISL2	protein_coding
ENSCSAG00000005091	-1.11233	372.422216998232,0.167107053782153,-6.65638742126548	2.8064e-11	3.71956e-09	-1	ST6GALNAC2	protein_coding
ENSCSAG00000000791	-1.11254	104.793958182302,0.249427642814403,-4.46036790414076	8.18191e-06	0.000256317	-1	ensembl	protein_coding
ENSCSAG00000017432	-1.11509	64.6571003940435,0.254559869605242,-4.38044353406698	1.18438e-05	0.000347562	-1	AHRR	protein_coding
ENSCSAG00000001806	-1.11547	3731.66237262926,0.100668442741044,-11.0806533311358	1.55732e-28	1.44483e-25	-1	TUFT1	protein_coding
ENSCSAG00000003622	-1.11623	47.4553443823306,0.29838426298583,-3.74092927504918	0.000183341	0.00306271	-1	INTU	protein_coding
ENSCSAG00000003070	-1.11635	103.935116693176,0.212751212641856,-5.24721599326495	1.54415e-07	8.69884e-06	-1	VEGFC	protein_coding
ENSCSAG00000018042	-1.11922	217.561924869964,0.159133880798626,-7.0332032388649	2.01845e-12	3.2898e-10	-1	TNFRSF19	protein_coding
ENSCSAG00000017307	-1.1294	29.342157997412,0.359618829020347,-3.14054355434614	0.00168635	0.0172527	-1	ANKRD23	protein_coding
ENSCSAG00000006410	-1.13633	40.8056133052668,0.303220684755558,-3.74754566104503	0.000178573	0.00300387	-1	AOPEP	protein_coding
ENSCSAG00000001994	-1.13746	88.8894818750807,0.238032935422476,-4.77856727207173	1.76549e-06	7.09785e-05	-1	EFNA1	protein_coding
ENSCSAG00000016905	-1.13812	23.514922083958,0.406057292524428,-2.80285703232108	0.00506521	0.0387391	-1	ensembl	protein_coding
ENSCSAG00000010230	-1.13859	34.6349308729668,0.322631077413901,-3.52909141583771	0.000416989	0.00586166	-1	MOK	protein_coding
ENSCSAG00000007060	-1.14564	385.650829073001,0.1366572942023,-8.38332009061511	5.14553e-17	1.8253e-14	-1	ID2	protein_coding
ENSCSAG00000005103	-1.14609	1500.67711863018,0.155430820018473,-7.37365811071846	1.66009e-13	3.39361e-11	-1	PIM3	protein_coding
ENSCSAG00000010162	-1.14902	141.300404257515,0.217906280277909,-5.27298775393889	1.34221e-07	7.85842e-06	-1	ZNF572	protein_coding
ENSCSAG00000013093	-1.15525	158.969033433808,0.188467153943334,-6.12969543632436	8.80475e-10	8.33875e-08	-1	ARRB2	protein_coding
ENSCSAG00000012984	-1.16158	85.4246694393174,0.224929647159609,-5.16418668028084	2.41487e-07	1.26085e-05	-1	DYNC1I1	protein_coding
ENSCSAG00000009655	-1.16302	39.2541437080647,0.372527644368897,-3.12195882708267	0.00179652	0.0182083	-1	RBMS3	protein_coding
ENSCSAG00000002845	-1.16391	25.3985563943498,0.387960470060011,-3.00007554424266	0.00269913	0.0248505	-1	KCNJ14	protein_coding
ENSCSAG00000010002	-1.1649	446.876114667937,0.133627170604095,-8.71755277402044	2.84279e-18	1.18231e-15	-1	TGIF2	protein_coding
ENSCSAG00000017523	-1.18004	838.866782194382,0.177045568274981,-6.66518498867417	2.64332e-11	3.54235e-09	-1	MBNL2	protein_coding
ENSCSAG00000008752	-1.18106	157.853039727243,0.175273241745765,-6.73836929378394	1.60174e-11	2.27278e-09	-1	CREB3L2	protein_coding
ENSCSAG00000009545	-1.18112	139.406697058374,0.196876997816515,-5.99928374554676	1.9819e-09	1.65998e-07	-1	CREBRF	protein_coding
ENSCSAG00000017327	-1.19088	469.697505301265,0.142985602870649,-8.32865267626148	8.17676e-17	2.73944e-14	-1	PNRC1	protein_coding
ENSCSAG00000013925	-1.19159	89.0663801078703,0.220986011151074,-5.39213594705194	6.96251e-08	4.3286e-06	-1	IL6	protein_coding
ENSCSAG00000011516	-1.19162	1508.35992835329,0.138696123386263,-8.59156751884813	8.57908e-18	3.33781e-15	-1	GADD45B	protein_coding
ENSCSAG00000004204	-1.19235	96.8656838989479,0.250413288577274,-4.76154292210111	1.92118e-06	7.59718e-05	-1	ZNF529	protein_coding
ENSCSAG00000005576	-1.19244	41.6084589271963,0.308698628274241,-3.86279516973657	0.000112097	0.00208	-1	EFCAB6	protein_coding
ENSCSAG00000004622	-1.19272	152.867251740116,0.194606816614713,-6.12888536138728	8.84969e-10	8.33875e-08	-1	GALNT18	protein_coding
ENSCSAG00000001102	-1.19589	23.8480814219769,0.38872590417408,-3.07642661207474	0.00209498	0.0204927	-1	OSCP1	protein_coding
ENSCSAG00000006231	-1.19991	131.827325962838,0.237621772646114,-5.04965151613732	4.42617e-07	2.08531e-05	-1	SENP7	protein_coding
ENSCSAG00000015750	-1.20159	34.7855229044863,0.334808058768674,-3.58888183237306	0.000332099	0.00490263	-1	LYPLAL1	protein_coding
ENSCSAG00000007511	-1.20571	1557.18665643697,0.122056114837117,-9.8783164195644	5.16941e-23	3.28149e-20	-1	EDN1	protein_coding
ENSCSAG00000006691	-1.20792	702.958382069956,0.150230541120489,-8.04041592963823	8.9534e-16	2.69968e-13	-1	ANKRD1	protein_coding
ENSCSAG00000010251	-1.20867	39.904990464892,0.3010604185897,-4.01472034115685	5.95163e-05	0.00125934	-1	INO80D	protein_coding
ENSCSAG00000002772	-1.20927	223.798567826513,0.161313769075818,-7.49639200061174	6.55984e-14	1.4928e-11	-1	NR1D1	protein_coding
ENSCSAG00000006537	-1.21739	146.980526325729,0.191237912047069,-6.3658319000211	1.94234e-10	2.16913e-08	-1	PTCH1	protein_coding
ENSCSAG00000015119	-1.2185	280.053246954258,0.167671393112017,-7.26719337006784	3.67033e-13	6.81044e-11	-1	MXD1	protein_coding
ENSCSAG00000003839	-1.22125	34.7306254261154,0.394390675472057,-3.09655861267161	0.00195781	0.0194347	-1	RASSF9	protein_coding
ENSCSAG00000012098	-1.22531	49.5094541906705,0.295014365512179,-4.15340238042041	3.27568e-05	0.000798141	-1	VEPH1	protein_coding
ENSCSAG00000015546	-1.22602	54.7180440652424,0.280766148860269,-4.36669827403491	1.26139e-05	0.000366593	-1	FIGN	protein_coding
ENSCSAG00000013365	-1.22999	17.5349808483866,0.445427596053311,-2.76137081369409	0.00575593	0.0423071	-1	ETV1	protein_coding
ENSCSAG00000004263	-1.23615	62.0871121059346,0.255392153878455,-4.84020143880473	1.29708e-06	5.39062e-05	-1	ZNF821	protein_coding
ENSCSAG00000003033	-1.23848	129.959188992477,0.21297733235039,-5.81509827751837	6.05983e-09	4.65526e-07	-1	HCFC2	protein_coding
ENSCSAG00000010801	-1.23897	320.359499709305,0.176072203669394,-7.03668911752708	1.96861e-12	3.2898e-10	-1	ALOXE3	protein_coding
ENSCSAG00000003727	-1.23901	124.664193609058,0.234184643816953,-5.29072754247594	1.21831e-07	7.21643e-06	-1	PLEKHG7	protein_coding
ENSCSAG00000015618	-1.23963	21.790794559746,0.402384405778641,-3.08070008908041	0.00206515	0.0202997	-1	C9orf116	protein_coding
ENSCSAG00000003704	-1.24091	24.9281775812393,0.383233062114721,-3.23799343445628	0.00120374	0.013418	-1	RAB30	protein_coding
ENSCSAG00000017358	-1.24599	71.5264974277327,0.273222310349688,-4.56036560927004	5.10646e-06	0.000171797	-1	NEURL3	protein_coding
ENSCSAG00000006272	-1.24927	1294.45812324793,0.118417866146199,-10.549707443716	5.09555e-26	3.84109e-23	-1	NFKBIZ	protein_coding
ENSCSAG00000006029	-1.26533	294.613064123552,0.156885336348501,-8.06529713781728	7.3058e-16	2.25936e-13	-1	PER2	protein_coding
ENSCSAG00000008600	-1.2754	297.4128830178,0.152842379638232,-8.34455928762802	7.14799e-17	2.4632e-14	-1	CLK4	protein_coding
ENSCSAG00000006072	-1.27638	73.9382062528764,0.24427443915987,-5.22518970962687	1.73977e-07	9.66973e-06	-1	KLHL30	protein_coding
ENSCSAG00000003862	-1.27681	113.593160283981,0.218590181055657,-5.84111239660551	5.18534e-09	4.06106e-07	-1	ZFP36	protein_coding
ENSCSAG00000002521	-1.27782	20.3448315569997,0.431528489657291,-2.9611542213847	0.00306488	0.0271606	-1	HOXB9	protein_coding
ENSCSAG00000002327	-1.27926	33.4091308161144,0.363797791658339,-3.51639286412844	0.000437453	0.00607848	-1	SLC26A11	protein_coding
ENSCSAG00000007662	-1.28165	167.921935492517,0.216777936982682,-5.91225623049615	3.37453e-09	2.75001e-07	-1	ZNF121	protein_coding
ENSCSAG00000013810	-1.28348	697.65244430023,0.136502275465522,-9.40262551673617	5.32182e-21	2.67444e-18	-1	IRF1	protein_coding
ENSCSAG00000014242	-1.29179	53.0663193975124,0.286804904243264,-4.50407155154893	6.66637e-06	0.000214408	-1	PABPC1L	protein_coding
ENSCSAG00000018377	-1.29706	33.3312875214484,0.346446750569646,-3.74389219592316	0.000181191	0.00303943	-1	CCDC80	protein_coding
ENSCSAG00000008010	-1.29998	45.6079856482803,0.292534272488755,-4.44384133902686	8.83668e-06	0.000274565	-1	ZSCAN31	protein_coding
ENSCSAG00000011293	-1.30054	39.9620347739456,0.323606635371784,-4.01888941503111	5.84731e-05	0.00124766	-1	USP49	protein_coding
ENSCSAG00000001174	-1.30937	24.8253068540029,0.395562299017167,-3.31013822258583	0.000932499	0.0109512	-1	ZNF691	protein_coding
ENSCSAG00000012214	-1.31066	18.2525073054944,0.453472251763032,-2.89027971361996	0.00384899	0.0319276	-1	ensembl	protein_coding
ENSCSAG00000006579	-1.31622	46.388860565247,0.291697294879002,-4.51227367452868	6.41364e-06	0.000209634	-1	CPEB3	protein_coding
ENSCSAG00000014795	-1.32077	79.6097877391936,0.255691202592829,-5.16549374681966	2.39805e-07	1.25752e-05	-1	MEIS1	protein_coding
ENSCSAG00000002810	-1.32099	16.4816911980304,0.474465025268403,-2.78417268788782	0.00536645	0.0402517	-1	FGF21	protein_coding
ENSCSAG00000000186	-1.32904	4009.80132339243,0.158182728782947,-8.40192488738536	4.39219e-17	1.60528e-14	-1	CITED2	protein_coding
ENSCSAG00000001494	-1.33167	246.071338314036,0.215427662899487,-6.18149931795494	6.34956e-10	6.3291e-08	-1	PTBP2	protein_coding
ENSCSAG00000001403	-1.33923	395.631068244533,0.223196782296109,-6.00023390488874	1.97033e-09	1.65998e-07	-1	DNAJB4	protein_coding
ENSCSAG00000011960	-1.33968	174.490570491402,0.191539048776761,-6.99429293642683	2.666e-12	4.12239e-10	-1	PRICKLE2	protein_coding
ENSCSAG00000013954	-1.3476	1111.74409979031,0.116679895549437,-11.5495539805314	7.42045e-31	8.94981e-28	-1	KLF6	protein_coding
ENSCSAG00000017943	-1.35723	4058.89753177003,0.14320935922839,-9.47721605631947	2.61157e-21	1.43174e-18	-1	HSPH1	protein_coding
ENSCSAG00000017579	-1.36533	22.7987519300786,0.420875804033863,-3.24401908131593	0.00117856	0.0131739	-1	TMEM184A	protein_coding
ENSCSAG00000018679	-1.37167	21.8704896428901,0.443366469573787,-3.09376118487757	0.00197637	0.0196027	-1	FAM110A	protein_coding
ENSCSAG00000008767	-1.37468	52.0833141028819,0.288476650981661,-4.7653030650539	1.8857e-06	7.50608e-05	-1	STYK1	protein_coding
ENSCSAG00000009138	-1.37543	632.608770472165,0.147619413856674,-9.31738427126154	1.19244e-20	5.75279e-18	-1	BCL6	protein_coding
ENSCSAG00000005223	-1.37833	77.6146658199692,0.249714244516672,-5.51961021206682	3.39752e-08	2.31512e-06	-1	SLC25A42	protein_coding
ENSCSAG00000017555	-1.39189	652.582184236946,0.129915213312443,-10.7138237128144	8.76645e-27	7.04881e-24	-1	ZFAND2A	protein_coding
ENSCSAG00000002356	-1.39653	426.08809827586,0.139422567909723,-10.0164981724923	1.28993e-23	8.64322e-21	-1	ENGASE	protein_coding
ENSCSAG00000014687	-1.39905	18.8551642546809,0.462211939841194,-3.0268627076361	0.00247106	0.0233387	-1	GRIK2	protein_coding
ENSCSAG00000018156	-1.40346	884.833819066465,0.14638729480753,-9.58731623393382	9.0406e-22	5.19232e-19	-1	ATP8B1	protein_coding
ENSCSAG00000007431	-1.41616	15.326507040117,0.480072452741596,-2.94987923061126	0.00317898	0.0277637	-1	EGR2	protein_coding
ENSCSAG00000018088	-1.42855	154.007895579788,0.18076699740454,-7.90269888376152	2.72928e-15	7.65532e-13	-1	CIART	protein_coding
ENSCSAG00000005856	-1.44419	54.0702972612458,0.272983035425568,-5.29038533514648	1.22059e-07	7.21643e-06	-1	YPEL2	protein_coding
ENSCSAG00000005822	-1.45787	18.5971925111153,0.439247420908076,-3.31901333819637	0.000903361	0.0107133	-1	NR4A1	protein_coding
ENSCSAG00000000903	-1.46975	35.9914933470854,0.326260679958425,-4.50483203453742	6.64255e-06	0.000214213	-1	ALPL	protein_coding
ENSCSAG00000010924	-1.4736	1012.45533362809,0.134729045447695,-10.9375262087551	7.62522e-28	6.56912e-25	-1	CLK1	protein_coding
ENSCSAG00000014838	-1.48	15.7886862690024,0.498689048502135,-2.96778461659406	0.00299954	0.0268379	-1	CDO1	protein_coding
ENSCSAG00000001718	-1.48137	117.672864964237,0.219065903212378,-6.76218944756572	1.35922e-11	1.95281e-09	-1	ZNF697	protein_coding
ENSCSAG00000019044	-1.48523	68.2585057070086,0.259419377017802,-5.72520202877132	1.03311e-08	7.59775e-07	-1	SOCS3	protein_coding
ENSCSAG00000007799	-1.48578	29.0564848481156,0.365245329686777,-4.06790957590776	4.74368e-05	0.00106941	-1	RIPOR2	protein_coding
ENSCSAG00000011282	-1.52315	19.3788429181968,0.440718805512649,-3.45606542471019	0.000548122	0.00726904	-1	DERL3	protein_coding
ENSCSAG00000003615	-1.52659	390.127270633117,0.184721365175626,-8.26430283106651	1.40513e-16	4.58036e-14	-1	HSPA4L	protein_coding
ENSCSAG00000012484	-1.52817	40.2085863937486,0.341529935696723,-4.47448107600848	7.65971e-06	0.000241842	-1	CFAP69	protein_coding
ENSCSAG00000004968	-1.54995	43.8948624843625,0.305210220213341,-5.07830773223759	3.80812e-07	1.82261e-05	-1	RASL11B	protein_coding
ENSCSAG00000017489	-1.61196	12.5031940375165,0.551318203847835,-2.92382824042571	0.00345755	0.0294503	-1	NALCN	protein_coding
ENSCSAG00000006292	-1.61362	23.1613494374573,0.441257303045827,-3.65687955597898	0.000255304	0.00400419	-1	SLFN12	protein_coding
ENSCSAG00000016799	-1.62018	10.6408022364666,0.596099557215161,-2.71797327609864	0.00656831	0.0466003	-1	FBXO4	protein_coding
ENSCSAG00000004773	-1.6355	37.477495079613,0.320807204114467,-5.09806545382091	3.43142e-07	1.67471e-05	-1	CXCL1	protein_coding
ENSCSAG00000015526	-1.63908	1072.68646878857,0.138632872650355,-11.823202102838	2.96176e-32	4.46522e-29	-1	NFKBIA	protein_coding
ENSCSAG00000008347	-1.6804	29.3480122681187,0.361012847824061,-4.65469358399963	3.24463e-06	0.000120041	-1	TRPM3	protein_coding
ENSCSAG00000002511	-1.68419	21.4599901351605,0.420383682059212,-4.00631730921101	6.16728e-05	0.00129814	-1	TTLL6	protein_coding
ENSCSAG00000017872	-1.70054	30.3091018969402,0.364573354868181,-4.66447253154742	3.0941e-06	0.000115179	-1	SMAD9	protein_coding
ENSCSAG00000000205	-1.71064	15.1792476391573,0.497537476463038,-3.43822297175402	0.000585545	0.0076102	-1	ensembl	protein_coding
ENSCSAG00000010598	-1.71955	47.9117930757021,0.30680831048586,-5.60463216064486	2.08698e-08	1.47199e-06	-1	ADORA2A	protein_coding
ENSCSAG00000004291	-1.72483	31.1610456504788,0.381690266140295,-4.51892060755488	6.21557e-06	0.000205386	-1	NFKBID	protein_coding
ENSCSAG00000015418	-1.73754	16.6661974664928,0.514212742646176,-3.37902960524784	0.000727422	0.00905411	-1	CASS4	protein_coding
ENSCSAG00000009919	-1.74819	12.4182230106862,0.552823624207048,-3.16229585708779	0.0015653	0.0163456	-1	ensembl	protein_coding
ENSCSAG00000006222	-1.76237	188.477890930909,0.242267021116264,-7.27447623218352	3.47767e-13	6.55378e-11	-1	GBX2	protein_coding
ENSCSAG00000014544	-1.7738	755.247070587964,0.122008999331127,-14.5382837923488	6.93086e-48	1.67186e-44	-1	ZNF608	protein_coding
ENSCSAG00000019058	-1.77923	36.0749352167437,0.348647739792056,-5.10324482126433	3.33879e-07	1.64364e-05	-1	OTUD1	protein_coding
ENSCSAG00000014618	-1.84756	2657.26100664527,0.118004165573089,-15.6567719009585	2.98677e-55	1.20078e-51	-1	NUAK2	protein_coding
ENSCSAG00000001541	-1.8979	10.2823740707435,0.6426076549962,-2.95343199154849	0.00314262	0.0276061	-1	ELAPOR1	protein_coding
ENSCSAG00000003266	-1.94352	137.630894102674,0.237588143638885,-8.18022655324421	2.83311e-16	8.99213e-14	-1	BCL3	protein_coding
ENSCSAG00000013111	-1.96019	320.940319044562,0.176006770228431,-11.1369914011412	8.28718e-29	8.3293e-26	-1	EGR1	protein_coding
ENSCSAG00000000987	-1.97561	101.298051422016,0.251193182934399,-7.86488311030423	3.69442e-15	1.01269e-12	-1	TENT5B	protein_coding
ENSCSAG00000004728	-1.97572	2027.09203763501,0.131174029009601,-15.0618128169705	2.88759e-51	8.70681e-48	-1	BAG3	protein_coding
ENSCSAG00000010249	-1.98457	161.647292982388,0.192073302747351,-10.3323440643399	5.03157e-25	3.56975e-22	-1	GPR37	protein_coding
ENSCSAG00000008037	-2.00306	16.2613266506397,0.49390589590401,-4.05554056453515	5.00185e-05	0.00111717	-1	KLF15	protein_coding
ENSCSAG00000014744	-2.01068	106.220916566293,0.221143693284057,-9.09218314025282	9.707e-20	4.50293e-17	-1	PRDM1	protein_coding
ENSCSAG00000000188	-2.01572	11.4400731741094,0.624875085225156,-3.22579947130602	0.00125621	0.013862	-1	STX11	protein_coding
ENSCSAG00000001507	-2.02022	21.6979122088565,0.472399329958623,-4.27650952900617	1.89846e-05	0.000518517	-1	LRRC39	protein_coding
ENSCSAG00000010737	-2.04356	306.70948556149,0.160626842363298,-12.7224211856103	4.43889e-37	7.64821e-34	-1	PER1	protein_coding
ENSCSAG00000016775	-2.08117	25.7629611367551,0.412276133449025,-5.04798937261963	4.46484e-07	2.09535e-05	-1	NIM1K	protein_coding
ENSCSAG00000019623	-2.09909	8.83294098354025,0.67482756394838,-3.11056128832395	0.00186732	0.0187058	-1	NKPD1	protein_coding
ENSCSAG00000004781	-2.13812	166.140111930362,0.191225622259233,-11.1811388363014	5.04385e-29	5.53036e-26	-1	CXCL8	protein_coding
ENSCSAG00000004749	-2.14211	99.9733455144336,0.226808594546478,-9.44455569273142	3.56915e-21	1.87163e-18	-1	CXCL2	protein_coding
ENSCSAG00000010641	-2.14419	13.1881787071114,0.591046947383319,-3.62778523961969	0.000285863	0.00436429	-1	RHOU	protein_coding
ENSCSAG00000015918	-2.17841	13.4195462598059,0.553283364870701,-3.93724185080667	8.24235e-05	0.00162969	-1	DHRS2	protein_coding
ENSCSAG00000005331	-2.21223	7.90724855335715,0.725105304971724,-3.05090628538942	0.00228152	0.0218392	-1	NOD2	protein_coding
ENSCSAG00000012090	-2.23017	54.8025932526983,0.315664134859419,-7.06500379756402	1.60612e-12	2.72836e-10	-1	PTX3	protein_coding
ENSCSAG00000018137	-2.25536	646.717799896255,0.172412483106209,-13.081179425693	4.21844e-39	8.47976e-36	-1	HSPB1	protein_coding
ENSCSAG00000019093	-2.29247	87.7856645838072,0.309611959000909,-7.40432727998681	1.31817e-13	2.77518e-11	-1	H2AC6	protein_coding
ENSCSAG00000010306	-2.30192	14.8075641520072,0.539825679520165,-4.26419920319835	2.0062e-05	0.000537707	-1	ensembl	protein_coding
ENSCSAG00000009677	-2.31293	6.41912192529116,0.843063082616904,-2.74348703621502	0.00607904	0.0439565	-1	RYR2	protein_coding
ENSCSAG00000002487	-2.3838	6.37818611790271,0.823297649281988,-2.89542871168108	0.00378641	0.0315604	-1	IGF2BP1	protein_coding
ENSCSAG00000004754	-2.45546	31.6394831837547,0.395536261869615,-6.20793884074482	5.3684e-10	5.67968e-08	-1	CXCL3	protein_coding
ENSCSAG00000014222	-2.48015	16.621518467587,0.543883637959467,-4.56007178209516	5.11361e-06	0.000171797	-1	VXN	protein_coding
ENSCSAG00000019310	-2.5938	10339.6631476772,0.144875087116857,-17.9036982616926	1.10345e-71	6.65435e-68	-1	ensembl	protein_coding
ENSCSAG00000006354	-2.61815	73.6084443209539,0.267717840675987,-9.77951571608783	1.37869e-22	8.31417e-20	-1	CCL2	protein_coding
ENSCSAG00000007356	-2.65487	15.0713807655393,0.588658046744393,-4.5100311110005	6.48181e-06	0.00021072	-1	ICAM1	protein_coding
ENSCSAG00000008506	-2.68631	9.0957581479119,0.71825941398301,-3.74002667423262	0.000184001	0.00306948	-1	CFAP65	protein_coding
ENSCSAG00000012136	-2.73285	113.007809937662,0.234384456468378,-11.6596890357621	2.04789e-31	2.7444e-28	-1	FOS	protein_coding
ENSCSAG00000006329	-2.73927	5541.23174247958,0.122358813925355,-22.3871740646317	5.24827e-111	6.32994e-107	-1	DNAJB1	protein_coding
ENSCSAG00000011090	-2.9844	11.9512380491166,0.708722564790845,-4.21095305456562	2.54296e-05	0.000658167	-1	NR4A3	protein_coding
ENSCSAG00000001292	-3.18317	8.3638067547846,0.872770773663904,-3.64720238163716	0.000265111	0.00408366	-1	GLIS1	protein_coding
ENSCSAG00000014456	-3.37547	8.15935628443053,0.851141955088996,-3.96581858630335	7.31445e-05	0.00148518	-1	ULBP3	protein_coding
ENSCSAG00000004654	-3.49639	28.4650945669147,0.479678708873177,-7.2890178607006	3.12223e-13	5.97733e-11	-1	CXCL10	protein_coding
ENSCSAG00000019762	1.82783	11.2493468337756,1.57814199431131,1.15821374268051	0.246777	0.501511	0	ensembl	processed_pseudogene
ENSCSAG00000006186	1.74764	26.9446963935454,1.27554562906529,1.37011080225547	0.170652	0.403412	0	ensembl	pseudogene
ENSCSAG00000006863	1.63237	6.39925779343437,0.769268974791187,2.12196973523378	0.0338403	0.141718	0	CHRNA7	protein_coding
ENSCSAG00000010361	1.45616	8.30784974179568,0.682012253198009,2.13509222953684	0.0327535	0.13861	0	FER1L6	protein_coding
ENSCSAG00000025197	1.43661	13.6379380215218,0.586826980909831,2.44810620717251	0.0143609	0.0800033	0	ensembl	miRNA
ENSCSAG00000011758	1.3481	8.15416372266436,0.657269830335688,2.05105543458329	0.0402615	0.158226	0	LRRC17	protein_coding
ENSCSAG00000009567	1.34591	12.3819100565548,0.538038175558949,2.50150679408194	0.0123666	0.0726162	0	TMSB15A	protein_coding
ENSCSAG00000000142	1.33584	57.7886260191415,0.737279073421841,1.81184595805842	0.07001	0.230393	0	ensembl	protein_coding
ENSCSAG00000015245	1.3342	11.7983737135604,0.554197520148262,2.40744492290079	0.0160646	0.0856794	0	DHRS9	protein_coding
ENSCSAG00000016756	1.3256	12.8549255048065,0.532432783936461,2.48970407843376	0.0127849	0.0744205	0	IL1B	protein_coding
ENSCSAG00000014968	1.32428	16.8467602916764,0.518382361477251,2.55463237039631	0.01063	0.0653125	0	ensembl	pseudogene
ENSCSAG00000000600	1.2785	32.0092323467385,0.844721978611491,1.51352096244078	0.130147	0.341315	0	ensembl	protein_coding
ENSCSAG00000002176	1.27712	15.6772204501373,0.498348458072474,2.56270787071353	0.0103859	0.0643024	0	CRABP2	protein_coding
ENSCSAG00000012182	1.27643	11.9055760056593,0.557226247278899,2.29068618044983	0.0219816	0.105457	0	CEBPZOS	protein_coding
ENSCSAG00000018658	1.25156	9.7643365233701,2.05777484350641,0.60820957204495	0.543048	0.764427	0	ensembl	protein_coding
ENSCSAG00000013870	1.24797	14.2352272159891,0.521587252864887,2.39263625705348	0.0167278	0.0878769	0	SDHAF4	protein_coding
ENSCSAG00000002530	1.22922	9.32810298819954,0.609486118960234,2.01680638313634	0.0437157	0.167809	0	HOXB4	protein_coding
ENSCSAG00000016780	1.20852	20.4052617492273,0.482511958818032,2.50463691670116	0.0122577	0.0722582	0	ensembl	protein_coding
ENSCSAG00000003196	1.17544	7.42121739428854,0.689361199298495,1.70512042532547	0.088172	0.266074	0	STAT5A	protein_coding
ENSCSAG00000013884	1.15386	283.091947091271,0.587799996194644,1.96302156816189	0.0496437	0.182102	0	ensembl	protein_coding
ENSCSAG00000019535	1.14973	19.834315216162,1.18306131081838,0.971826770920894	0.331137	0.593262	0	ensembl	protein_coding
ENSCSAG00000002699	1.1334	9.93411778366127,0.632544244458462,1.79180387483252	0.0731644	0.237044	0	ensembl	pseudogene
ENSCSAG00000008990	1.08616	7.79175206496626,0.667617109621868,1.62692222352228	0.103754	0.296043	0	JAM2	protein_coding
ENSCSAG00000006368	1.07433	7.57977720768573,0.66874969788499,1.60647349340035	0.10817	0.304083	0	INPP5D	protein_coding
ENSCSAG00000001972	1.03683	7.27555180112308,0.739431449440543,1.40219227541434	0.160858	0.389923	0	ensembl	protein_coding
ENSCSAG00000005820	1.03132	12.9801705708607,0.525617126139945,1.9621101630022	0.0497497	0.182325	0	GOLGA7B	protein_coding
ENSCSAG00000011654	1.02658	8.11499316680588,0.685831700438423,1.49683916768712	0.134435	0.348104	0	BFSP1	protein_coding
ENSCSAG00000001761	1.02465	15.2022382561677,0.486808226357718,2.1048318926503	0.0353059	0.145593	0	TNNI3	protein_coding
ENSCSAG00000009456	1.00999	7.43339071513378,0.693389013579954,1.45659321931353	0.145229	0.365374	0	MRAP	protein_coding
ENSCSAG00000009557	1.00466	10.6149538381465,0.619505785486312,1.62172003269232	0.104863	0.298081	0	CAND2	protein_coding
ENSCSAG00000014166	1.00115	9.2057211753952,0.652038178170077,1.53541786864246	0.124681	0.331594	0	ensembl	protein_coding
ENSCSAG00000019456	0.993745	22.2299300497721,0.411236655623259,2.41647852891334	0.0156715	0.0841555	0	ensembl	protein_coding
ENSCSAG00000010395	0.990859	25.6419346581256,0.385567685560266,2.56987109861853	0.0101736	0.063454	0	FAM89A	protein_coding
ENSCSAG00000014475	0.977562	21.3659070141866,0.453167824823615,2.1571746070401	0.0309921	0.133656	0	HOXD13	protein_coding
ENSCSAG00000016441	0.968627	54.8344248372225,0.273705791491962,3.53893474751583	0.000401745	0.00568048	0	ensembl	pseudogene
ENSCSAG00000004573	0.96689	22.1785449184602,0.40174343507552,2.40673470031283	0.0160959	0.0857474	0	SCN1B	protein_coding
ENSCSAG00000017275	0.965558	116.759282309946,0.195705331822828,4.93373497672477	8.06719e-07	3.56404e-05	0	OTULINL	protein_coding
ENSCSAG00000000427	0.964438	150.077214243696,0.231329516062845,4.16910812882428	3.05794e-05	0.000762987	0	RPS27AP5	protein_coding
ENSCSAG00000007073	0.96396	56.3132607099192,0.356481874137365,2.7040936744207	0.0068491	0.0478326	0	ensembl	pseudogene
ENSCSAG00000019592	0.960822	2308.09050499391,0.156267625204514,6.14856808072791	7.81856e-10	7.54397e-08	0	ensembl	protein_coding
ENSCSAG00000018526	0.959022	8.41840716901176,0.71706560477736,1.33742603374947	0.181084	0.417978	0	ensembl	protein_coding
ENSCSAG00000008982	0.949245	168.797336935275,0.180931165532867,5.24644051269116	1.55066e-07	8.69884e-06	0	PLAU	protein_coding
ENSCSAG00000003185	0.947014	32.7101463342297,0.339208895198949,2.79183216010683	0.00524105	0.0396564	0	MMP13	protein_coding
ENSCSAG00000019525	0.943593	31.7177427735812,0.336333083322251,2.80553138851024	0.00502337	0.0384923	0	ensembl	protein_coding
ENSCSAG00000012347	0.943191	58.0723105238477,0.308118427400456,3.06113081716325	0.00220503	0.02131	0	ensembl	protein_coding
ENSCSAG00000024994	0.94093	7.2221427660933,0.695802049245972,1.35229550678628	0.176281	0.411322	0	ensembl	misc_RNA
ENSCSAG00000009244	0.934837	9.59642306386799,0.596969449287483,1.56597197921503	0.117355	0.31958	0	ensembl	protein_coding
ENSCSAG00000012937	0.93232	7.20466513927513,0.675051097195618,1.38110997293384	0.167245	0.399341	0	MEIG1	protein_coding
ENSCSAG00000012828	0.931191	9.6742144757962,0.582506243571289,1.5985945521908	0.109911	0.307225	0	C1orf21	protein_coding
ENSCSAG00000011479	0.929901	36.7830735680471,0.317840496369573,2.92568551886172	0.00343698	0.029358	0	EFCAB11	protein_coding
ENSCSAG00000000403	0.924721	288.568002465106,0.166806202295953,5.54368727923119	2.96168e-08	2.04119e-06	0	ensembl	protein_coding
ENSCSAG00000019484	0.922278	12.1187007473976,0.532646898266426,1.73149999595836	0.0833626	0.256097	0	FZD9	protein_coding
ENSCSAG00000019064	0.911716	1826.08789039081,0.119292976456343,7.64266502513532	2.12771e-14	5.57876e-12	0	ensembl	processed_pseudogene
ENSCSAG00000008342	0.909992	51.1917410358521,0.309275974138139,2.94233071500285	0.00325752	0.0282654	0	PET100	protein_coding
ENSCSAG00000010214	0.907688	13.8864549207786,0.514100024179636,1.76558583896542	0.0774654	0.24558	0	TENM2	protein_coding
ENSCSAG00000007804	0.905536	9.61954067457834,0.60802301104882,1.48931214054472	0.136405	0.35101	0	ensembl	protein_coding
ENSCSAG00000015147	0.90432	262.6468818486,0.149615601917488,6.04429099675626	1.50068e-09	1.34072e-07	0	ensembl	protein_coding
ENSCSAG00000004810	0.901237	20.4508121818911,0.469266994706729,1.92052026655038	0.0547922	0.194711	0	TYMP	protein_coding
ENSCSAG00000015065	0.899473	6.98027473956129,0.685715166179227,1.31172930221242	0.189611	0.429546	0	SNAI1	protein_coding
ENSCSAG00000006168	0.890177	18.4597937775926,0.4295628183785,2.07228623943381	0.0382388	0.152866	0	RHEBL1	protein_coding
ENSCSAG00000016528	0.883112	15.8783446331791,0.476454292826485,1.85350845419745	0.0638095	0.216242	0	OBSCN	protein_coding
ENSCSAG00000004308	0.87945	4620.29906701762,0.0990238681444237,8.88119461042456	6.61461e-19	2.95477e-16	0	SPP1	protein_coding
ENSCSAG00000014300	0.879176	21.4360203667023,0.401917247833078,2.1874541646675	0.0287094	0.126671	0	PI3	protein_coding
ENSCSAG00000017838	0.877347	94.4623008305688,0.220111816372156,3.98591709455295	6.722e-05	0.00139063	0	SLC25A15	protein_coding
ENSCSAG00000001485	0.876658	175.439721183471,0.195563830311358,4.48271906542705	7.36979e-06	0.000233913	0	F3	protein_coding
ENSCSAG00000000868	0.874369	26.8261509259611,0.359940866201231,2.42920213160825	0.0151321	0.0828077	0	ACTL8	protein_coding
ENSCSAG00000004086	0.873959	14.7377450814519,0.489795656275925,1.78433480417464	0.0743693	0.239715	0	SMPD3	protein_coding
ENSCSAG00000000483	0.872409	50.1817595822563,0.335468611905374,2.60056682249356	0.00930699	0.0596647	0	ensembl	protein_coding
ENSCSAG00000022530	0.870739	44.0536250206241,0.402545225251792,2.16308368644033	0.0305347	0.132098	0	ensembl	miRNA
ENSCSAG00000013178	0.865555	156.503019480747,0.19091554219483,4.53370708136383	5.79574e-06	0.000193101	0	ensembl	protein_coding
ENSCSAG00000014895	0.863529	9.29492082939479,0.627955263073645,1.37514368016237	0.169087	0.401761	0	CRABP1	protein_coding
ENSCSAG00000009550	0.857373	116.718089577509,0.198865358370665,4.31132413146892	1.6228e-05	0.00045412	0	CGREF1	protein_coding
ENSCSAG00000008077	0.85699	897.70618374033,0.118680783222309,7.22097082245941	5.16177e-13	9.15532e-11	0	SDC1	protein_coding
ENSCSAG00000005026	0.856881	199.282612686433,0.176897971459615,4.84392972084615	1.27296e-06	5.31706e-05	0	ensembl	protein_coding
ENSCSAG00000009326	0.85358	11.2260418700576,0.576059411615318,1.48175757751117	0.138405	0.35404	0	GPSM3	protein_coding
ENSCSAG00000019062	0.851839	14.5113318511179,0.494383190399965,1.72303347099483	0.0848825	0.259116	0	ensembl	protein_coding
ENSCSAG00000000734	0.847143	193.645593550768,0.170900599736562,4.95693254314966	7.16148e-07	3.21095e-05	0	ensembl	protein_coding
ENSCSAG00000012494	0.84601	92.3441362817817,0.2098886651034,4.03075646539783	5.55976e-05	0.00120173	0	PCLAF	protein_coding
ENSCSAG00000012168	0.840261	8.43578308041375,0.648452973948634,1.29579375049463	0.195047	0.435882	0	ZNF483	protein_coding
ENSCSAG00000005537	0.834928	144.348660042846,0.188795023749065,4.42240394900932	9.76087e-06	0.000297288	0	NETO2	protein_coding
ENSCSAG00000016123	0.829023	493.032414679613,0.126966813193212,6.52944912640745	6.6012e-11	8.38075e-09	0	ensembl	protein_coding
ENSCSAG00000009227	0.828002	136.840299255934,0.216901531748218,3.81741152207337	0.000134859	0.00241481	0	COX20	protein_coding
ENSCSAG00000014202	0.827657	8.38287377055283,0.675697753676298,1.22489266847948	0.220616	0.469825	0	RIMS4	protein_coding
ENSCSAG00000014218	0.825736	27.6218083593688,0.364884708139943,2.26300648886744	0.0236353	0.110819	0	RABIF	protein_coding
ENSCSAG00000001854	0.825353	8.83182740763863,0.620970480833658,1.32913479418321	0.183804	0.421535	0	S100A3	protein_coding
ENSCSAG00000009819	0.824508	7.36748042850504,0.750416773353365,1.09873314334624	0.271884	0.528562	0	NRTN	protein_coding
ENSCSAG00000003812	0.824492	24.9653125762766,0.399195874342195,2.06538331307048	0.0388867	0.154382	0	AAMDC	protein_coding
ENSCSAG00000013127	0.824423	7.33422597216409,0.693518815833771,1.18875407069662	0.234536	0.486206	0	ASTN2	protein_coding
ENSCSAG00000009321	0.823878	3461.23336492128,0.121837606277956,6.76210076586307	1.36005e-11	1.95281e-09	0	PPIF	protein_coding
ENSCSAG00000012517	0.8238	86.1598792001134,0.225546931656833,3.65245333632213	0.000259747	0.00404584	0	CCNE2	protein_coding
ENSCSAG00000003293	0.822345	137.771927806227,0.202570401774571,4.05954972582852	4.91674e-05	0.00110225	0	TMEM131L	protein_coding
ENSCSAG00000003781	0.822003	44.5158529439861,0.313410571982268,2.62276798091351	0.00872186	0.0569851	0	KITLG	protein_coding
ENSCSAG00000001685	0.818639	21.6926035093726,0.42169321667117,1.94131382107909	0.0522202	0.188458	0	CASQ2	protein_coding
ENSCSAG00000017809	0.81782	2004.39262917659,0.13203181022038,6.19411074176062	5.8615e-10	5.97425e-08	0	CYP3A5	protein_coding
ENSCSAG00000018540	0.817758	18.4160757956709,0.455927381346883,1.79361439737375	0.0728747	0.236593	0	ensembl	protein_coding
ENSCSAG00000005827	0.812766	200.46446263507,0.183646330046868,4.42571579995199	9.6123e-06	0.000294249	0	ZFYVE27	protein_coding
ENSCSAG00000007377	0.812719	6.76971904455054,0.736644666454999,1.1032708082126	0.26991	0.527071	0	CSTA	protein_coding
ENSCSAG00000013518	0.81263	52.6156143896918,0.285067286260604,2.85066123928807	0.00436284	0.0346642	0	CORO2B	protein_coding
ENSCSAG00000016761	0.811774	1258.98273770346,0.159572528419438,5.0871763555476	3.63434e-07	1.75335e-05	0	IL1A	protein_coding
ENSCSAG00000019369	0.810596	183.750727930112,0.197924333865434,4.0954823790693	4.2129e-05	0.000988557	0	ensembl	protein_coding
ENSCSAG00000014336	0.808389	16.4166109981285,0.463066052989734,1.74573160337118	0.0808576	0.251784	0	ensembl	pseudogene
ENSCSAG00000009430	0.808202	29.2675397691365,0.347496555419781,2.32578545027757	0.02003	0.0986451	0	ensembl	protein_coding
ENSCSAG00000011053	0.808142	8.16109451230737,0.659924945808128,1.22459686074724	0.220727	0.469936	0	SFT2D2	protein_coding
ENSCSAG00000016146	0.807173	8.3087053143669,0.637963069799782,1.26523466913491	0.205787	0.449638	0	JAKMIP1	protein_coding
ENSCSAG00000010120	0.804718	16.3194264013331,0.460331025361954,1.74812896593353	0.0804417	0.250894	0	KCNK1	protein_coding
ENSCSAG00000010556	0.802967	22.9178631689152,0.393874447455674,2.03863583438775	0.0414864	0.161201	0	LSM11	protein_coding
ENSCSAG00000004723	0.798279	356.454109855383,0.140435097143341,5.6843294374658	1.31327e-08	9.42818e-07	0	AREG	protein_coding
ENSCSAG00000001001	0.797684	13.1348414594665,1.54708259699113,0.51560553986927	0.60613	0.806546	0	ensembl	pseudogene
ENSCSAG00000006421	0.797628	27.9496439821047,0.355700375345581,2.242415728153	0.0249345	0.114872	0	RHBDL3	protein_coding
ENSCSAG00000013889	0.795824	13.5999241203249,0.504503572395012,1.57744000733513	0.114694	0.314724	0	SULF1	protein_coding
ENSCSAG00000005035	0.793781	4913.37873177298,0.106854872485805,7.42859257254992	1.09759e-13	2.36394e-11	0	ensembl	protein_coding
ENSCSAG00000015292	0.793703	179.054626596183,0.228819618526154,3.46868632035849	0.00052301	0.00705595	0	ATP5ME	protein_coding
ENSCSAG00000019575	0.792581	562.718680409543,0.131859960219817,6.01078192086864	1.84631e-09	1.59059e-07	0	ensembl	protein_coding
ENSCSAG00000003602	0.792271	204.220782331713,0.158545311751666,4.99712392416428	5.81917e-07	2.65852e-05	0	ensembl	protein_coding
ENSCSAG00000010202	0.787984	1691.67111737459,0.132173647780144,5.96173198617751	2.49578e-09	2.07597e-07	0	TPI1	protein_coding
ENSCSAG00000010407	0.787554	76.0968986687406,0.227698418540731,3.45875872906582	0.000542671	0.00723383	0	GINS1	protein_coding
ENSCSAG00000001855	0.786689	1110.21640951262,0.168956890066935,4.65615269632417	3.22173e-06	0.000119561	0	S100A2	protein_coding
ENSCSAG00000016171	0.785875	1869.3939327721,0.108769800247038,7.22512549542607	5.00639e-13	9.01225e-11	0	MAT2A	protein_coding
ENSCSAG00000018909	0.785282	108.678996381976,0.23178215896242,3.38801873295312	0.000703995	0.00881711	0	ensembl	protein_coding
ENSCSAG00000009264	0.784417	125.846768231858,0.191896855874592,4.08770225490575	4.35667e-05	0.0010144	0	ensembl	protein_coding
ENSCSAG00000016698	0.784089	12.0720196945225,0.535719450280545,1.4636178387098	0.143298	0.362332	0	SAMD10	protein_coding
ENSCSAG00000007236	0.783458	11.7164367666615,0.561644542125077,1.3949361498343	0.163035	0.393567	0	RSKR	protein_coding
ENSCSAG00000010615	0.783172	57.093750918286,0.26398370636915,2.96674523009761	0.0030097	0.026868	0	ADAM19	protein_coding
ENSCSAG00000003198	0.782198	63.5822401401434,0.261932974433731,2.98625198855411	0.0028242	0.0257271	0	MMP1	protein_coding
ENSCSAG00000013267	0.781847	354.543619434276,0.151042308695096,5.17634265766915	2.26278e-07	1.20625e-05	0	NDUFA4	protein_coding
ENSCSAG00000002486	0.781455	28.7319419179387,0.363035985344594,2.15255639502981	0.0313536	0.134609	0	NECTIN1	protein_coding
ENSCSAG00000017360	0.778385	247.96330157657,0.155237508401248,5.01415259632016	5.32677e-07	2.46154e-05	0	NDUFS6	protein_coding
ENSCSAG00000000163	0.777262	164.356258579345,0.174340759428037,4.45829445004689	8.26144e-06	0.000258138	0	ensembl	protein_coding
ENSCSAG00000019753	0.77566	613.125377556282,0.131850655286758,5.88287174574694	4.03208e-09	3.19941e-07	0	ensembl	protein_coding
ENSCSAG00000015276	0.775615	742.848175998944,0.163123774316196,4.75476160133821	1.98681e-06	7.78016e-05	0	RPS29	protein_coding
ENSCSAG00000014399	0.775574	766.125630154346,0.122856256582754,6.31286081510595	2.73924e-10	2.94982e-08	0	HNRNPA3	protein_coding
ENSCSAG00000003148	0.773511	80.0715817075417,0.22465862309637,3.44304925603754	0.000575195	0.00749182	0	GINS2	protein_coding
ENSCSAG00000008379	0.773259	102.013345265053,0.226564338959035,3.41297552033653	0.000642577	0.00821858	0	CDSN	protein_coding
ENSCSAG00000011305	0.771459	135.67871937889,0.199382428290885,3.86924068545807	0.000109175	0.0020289	0	ensembl	protein_coding
ENSCSAG00000014699	0.770736	146.181592821198,0.181207581603455,4.25332926611782	2.10616e-05	0.000560758	0	CDCA7	protein_coding
ENSCSAG00000016079	0.769862	301.069729014858,0.152852178567089,5.03664606134547	4.7376e-07	2.21473e-05	0	SLCO4A1	protein_coding
ENSCSAG00000014186	0.768888	16.6682014025892,0.453568024915543,1.69519861192861	0.0900378	0.269934	0	CYB561D2	protein_coding
ENSCSAG00000014039	0.765613	234.427055634323,0.166871454356456,4.58804271045645	4.47421e-06	0.000155514	0	LCN2	protein_coding
ENSCSAG00000000809	0.76482	107.791431592445,0.200335538242623,3.81769542740215	0.000134704	0.00241481	0	TNFRSF1B	protein_coding
ENSCSAG00000002107	0.764	60.3639265974989,0.263274565700984,2.9019120215215	0.00370893	0.0310648	0	ensembl	protein_coding
ENSCSAG00000015136	0.76145	217.20526786059,0.197336690790716,3.85863417696063	0.000114022	0.00211248	0	DHFR	protein_coding
ENSCSAG00000013440	0.761356	111.005053797955,0.204186827369696,3.72872053521135	0.000192454	0.00317853	0	PKIA	protein_coding
ENSCSAG00000009644	0.757453	732.946738100196,0.116121092036009,6.52295829390223	6.8934e-11	8.66056e-09	0	PODXL	protein_coding
ENSCSAG00000018627	0.755431	84.8660830256914,0.24689418923777,3.05973530376154	0.00221533	0.0213752	0	ensembl	processed_pseudogene
ENSCSAG00000019511	0.753543	27.0676247596385,0.40752003031752,1.84909463342454	0.0644441	0.217781	0	ensembl	processed_pseudogene
ENSCSAG00000009789	0.753241	13.3591556958185,0.521410182694321,1.44462240930342	0.148564	0.370672	0	PACSIN1	protein_coding
ENSCSAG00000018401	0.75125	18.2520325844739,0.426158884491471,1.76284117300995	0.0779273	0.246623	0	ensembl	protein_coding
ENSCSAG00000006200	0.750314	53.6647681928227,0.290830028611497,2.5799070068294	0.00988269	0.0620162	0	ensembl	protein_coding
ENSCSAG00000009355	0.750268	233.769149772027,0.154092244263508,4.86895447787516	1.1219e-06	4.74781e-05	0	ensembl	protein_coding
ENSCSAG00000013400	0.747784	1339.48364799639,0.116162547267368,6.43739435366913	1.21542e-10	1.43717e-08	0	PCNA	protein_coding
ENSCSAG00000003792	0.746655	134.546174567065,0.19574774345305,3.81437582238376	0.000136528	0.00243589	0	ARSJ	protein_coding
ENSCSAG00000003354	0.746016	23.5793697325948,0.381757915560328,1.95416009774797	0.0506823	0.184454	0	AOC2	protein_coding
ENSCSAG00000010613	0.743525	81.9393099762448,0.224418292557856,3.31312038687656	0.000922613	0.0108668	0	ensembl	pseudogene
ENSCSAG00000012466	0.741495	24.4048869318472,0.384192220300171,1.93001171776587	0.0536054	0.191736	0	STEAP1B	protein_coding
ENSCSAG00000011009	0.741283	56.1710801651662,0.278133754489126,2.66520439541768	0.00769415	0.0518431	0	KCNK5	protein_coding
ENSCSAG00000014985	0.738969	30.8102286194979,0.341826483470663,2.16182540828687	0.0306316	0.132466	0	CHRNA5	protein_coding
ENSCSAG00000013217	0.738561	23.9270887103349,0.386703533003386,1.9098885528922	0.0561476	0.1983	0	TMEM242	protein_coding
ENSCSAG00000002144	0.738351	1663.81607911115,0.15805096777478,4.67159970258797	2.98863e-06	0.000111597	0	SLC16A3	protein_coding
ENSCSAG00000002850	0.738144	426.126856987284,0.129492826555421,5.70027137937172	1.19617e-08	8.63892e-07	0	UNG	protein_coding
ENSCSAG00000014436	0.735747	44.7548864239447,0.327146723217655,2.24898023987763	0.0245138	0.113672	0	ENDOG	protein_coding
ENSCSAG00000006268	0.735011	9.70635408521131,0.639896614789209,1.14864088110425	0.250704	0.505748	0	SLC15A3	protein_coding
ENSCSAG00000001139	0.734807	284.833679953439,0.171218914591619,4.29162508409973	1.7737e-05	0.000489539	0	MFSD2A	protein_coding
ENSCSAG00000007162	0.734188	19.6569368790388,0.411483676268121,1.78424586584153	0.0743837	0.239715	0	ensembl	pseudogene
ENSCSAG00000014773	0.733413	45.8017018431654,0.282308331722438,2.59791422996185	0.00937919	0.0599165	0	DLX1	protein_coding
ENSCSAG00000000285	0.732893	49.0123618134048,0.314927535390261,2.32718024990381	0.0199557	0.0983996	0	UBE2NL	protein_coding
ENSCSAG00000013146	0.730287	247.866505749545,0.149859315456443,4.873148859224	1.09833e-06	4.66444e-05	0	BRINP1	protein_coding
ENSCSAG00000025776	0.730068	27.3788103359695,0.366735356439885,1.99072117643977	0.0465115	0.174596	0	ensembl	miRNA
ENSCSAG00000008875	0.728958	26.2295107811076,0.3618119081706,2.01474172245554	0.0439317	0.168317	0	ensembl	protein_coding
ENSCSAG00000000315	0.726661	10.2472065496548,0.56922589577977,1.27657797842881	0.201751	0.444597	0	RAB9B	protein_coding
ENSCSAG00000005205	0.725843	48.0389314998257,0.309599403771364,2.34445797598836	0.0190548	0.0957472	0	NR2C2AP	protein_coding
ENSCSAG00000003004	0.724638	5526.35710823465,0.112018792675124,6.46889929333077	9.87194e-11	1.19065e-08	0	TXNRD1	protein_coding
ENSCSAG00000010926	0.724196	1145.33783053154,0.126841293779685,5.70946681936766	1.13331e-08	8.23422e-07	0	SERPINA1	protein_coding
ENSCSAG00000003021	0.72381	487.899361680435,0.137441877732648,5.26629526987956	1.39204e-07	7.99497e-06	0	P3H4	protein_coding
ENSCSAG00000014808	0.721605	61.6509000670082,0.279444247947312,2.58228606123898	0.00981482	0.0618477	0	ensembl	pseudogene
ENSCSAG00000005555	0.721131	139.336162032515,0.208497716720895,3.45869842484235	0.000542792	0.00723383	0	SPRYD3	protein_coding
ENSCSAG00000007433	0.718923	358.646438681169,0.157568228999832,4.5626155443309	5.05203e-06	0.000170679	0	GOLM1	protein_coding
ENSCSAG00000015062	0.718393	104.224074363454,0.225052333012424,3.19211500194071	0.00141235	0.0151282	0	ensembl	protein_coding
ENSCSAG00000014252	0.716448	8.85328696388077,0.633553325561027,1.1308413071302	0.258122	0.515047	0	ensembl	protein_coding
ENSCSAG00000013637	0.715793	11.8456977305091,0.577066806832712,1.24039950843398	0.214828	0.461531	0	C1orf53	protein_coding
ENSCSAG00000017211	0.713628	134.773644532823,0.205260336312902,3.47669672782984	0.000507632	0.00689476	0	OCIAD2	protein_coding
ENSCSAG00000009439	0.711193	11.9250259978472,0.557814493922495,1.27496379310323	0.202322	0.445231	0	WNT7A	protein_coding
ENSCSAG00000006435	0.710659	162.574574461805,0.17509931076824,4.0586071774763	4.93663e-05	0.00110465	0	SYT7	protein_coding
ENSCSAG00000015549	0.709908	279.604751996045,0.147124402700919,4.8252214965268	1.39848e-06	5.75667e-05	0	GTF3C6	protein_coding
ENSCSAG00000001905	0.70938	46.2641104390722,0.3148717389239,2.25291855157183	0.0242643	0.113037	0	ensembl	protein_coding
ENSCSAG00000002183	0.707667	35.5462171496808,0.34236589614581,2.06698891528161	0.0387352	0.153983	0	NAPSA	protein_coding
ENSCSAG00000000477	0.704496	171.454243076989,0.206650191387502,3.4091232500813	0.00065172	0.00830909	0	ensembl	protein_coding
ENSCSAG00000001861	0.702608	525.197446915136,0.160463191870621,4.37862371891299	1.19431e-05	0.000349626	0	S100A1	protein_coding
ENSCSAG00000002697	0.70254	9.46664132748115,0.648174685909516,1.08387451908583	0.27842	0.536255	0	DBNDD1	protein_coding
ENSCSAG00000011258	0.70254	11.2409151256112,0.561372279420509,1.25146877879873	0.210763	0.456209	0	TREM1	protein_coding
ENSCSAG00000001853	0.701726	1952.58733383081,0.149719914714572,4.68692412320139	2.77342e-06	0.000105032	0	S100A4	protein_coding
ENSCSAG00000003745	0.701608	125.679741454031,0.206133935061779,3.40365012724173	0.000664919	0.00843279	0	ensembl	protein_coding
ENSCSAG00000002633	0.69972	88.0064880932327,0.231934297280564,3.01688894778276	0.00255383	0.0238404	0	PFDN2	protein_coding
ENSCSAG00000018719	0.699322	24.2246997922514,0.397891864640033,1.75756892543943	0.0788209	0.24801	0	ZBED2	protein_coding
ENSCSAG00000004467	0.698673	180.862404613159,0.173920707219447,4.01719223286799	5.88957e-05	0.00125163	0	RASGEF1B	protein_coding
ENSCSAG00000009485	0.698184	276.122910033692,0.204134541300803,3.42021449687729	0.000625718	0.00806247	0	ensembl	protein_coding
ENSCSAG00000003563	0.698005	114.759085193321,0.204935850298293,3.40596947055626	0.000659296	0.0083791	0	GCSH	protein_coding
ENSCSAG00000018505	0.694288	45.9102631118962,0.297501805325295,2.33372621002954	0.0196101	0.097252	0	GAS1	protein_coding
ENSCSAG00000017387	0.693375	15.106417044552,0.479162709671942,1.44705619946424	0.147881	0.36958	0	ensembl	protein_coding
ENSCSAG00000012208	0.693169	14.965238945027,0.469737083385962,1.47565322441432	0.140037	0.356627	0	ensembl	protein_coding
ENSCSAG00000016449	0.692352	135.455864458169,0.193133224374679,3.58484347696914	0.00033728	0.00495486	0	RPIA	protein_coding
ENSCSAG00000000376	0.692229	25.6104165892243,0.393738912901634,1.75809219007806	0.0787318	0.24801	0	ensembl	protein_coding
ENSCSAG00000017875	0.691047	25.9319108135009,0.381660634157051,1.81063193487442	0.0701978	0.230508	0	CCNA1	protein_coding
ENSCSAG00000012959	0.688	9.00633709577734,0.631142084001419,1.09008785198429	0.275674	0.53293	0	ensembl	protein_coding
ENSCSAG00000019553	0.686408	47.6435791148831,0.297536006676322,2.30697561278272	0.0210562	0.102461	0	ensembl	protein_coding
ENSCSAG00000004226	0.685432	49.3326316825193,0.282597283078346,2.42547098468464	0.0152885	0.0833236	0	ensembl	protein_coding
ENSCSAG00000014393	0.68443	65.4952286224596,0.240827536893634,2.84199248881315	0.00448325	0.0353878	0	APOO	protein_coding
ENSCSAG00000010504	0.683964	98.8621042930903,0.218545138098872,3.12962162875462	0.00175032	0.0178148	0	ensembl	protein_coding
ENSCSAG00000005084	0.683179	370.233054784563,0.168734542081083,4.04883698060423	5.14728e-05	0.0011412	0	NDUFA13	protein_coding
ENSCSAG00000016658	0.68214	923.150725636521,0.128018917114622,5.32843330525969	9.90636e-08	6.03437e-06	0	PNP	protein_coding
ENSCSAG00000000541	0.682114	633.013371770611,0.13347753830901,5.1103286642174	3.21599e-07	1.59317e-05	0	ensembl	protein_coding
ENSCSAG00000003087	0.681945	13.7564458959564,0.492676212323921,1.3841649472381	0.166308	0.397762	0	GPM6A	protein_coding
ENSCSAG00000002286	0.681575	33.6934735078931,0.342721259271881,1.98871565895048	0.0467326	0.175098	0	NDUFAF8	protein_coding
ENSCSAG00000012482	0.681144	176.180467668948,0.18527732655253,3.6763484406954	0.000236596	0.0037696	0	TXNDC17	protein_coding
ENSCSAG00000014809	0.68043	45.8546917833174,0.282291461561371,2.41038119823901	0.0159359	0.0852393	0	AIF1L	protein_coding
ENSCSAG00000017018	0.677238	50.3563014658948,0.279668641386367,2.42157283829191	0.0154535	0.0837409	0	SLCO3A1	protein_coding
ENSCSAG00000003731	0.676164	73.7222663353492,0.239573985062252,2.82235988722711	0.00476716	0.0371186	0	ensembl	protein_coding
ENSCSAG00000002172	0.674677	150.177566251595,0.195108845850498,3.4579514667752	0.000544299	0.00723995	0	CENPX	protein_coding
ENSCSAG00000002991	0.674281	53.1744627180956,0.275787395541888,2.4449319639323	0.0144879	0.0803987	0	C12orf45	protein_coding
ENSCSAG00000004669	0.673911	311.258658991958,0.146572424893858,4.59780493182347	4.26965e-06	0.000150135	0	KCTD15	protein_coding
ENSCSAG00000016201	0.672429	146.066015282027,0.17907386848036,3.75503527608885	0.000173317	0.00293181	0	CNIH4	protein_coding
ENSCSAG00000000780	0.669298	6.71634112795808,0.729936090094975,0.916926211137322	0.359181	0.619312	0	CORT	protein_coding
ENSCSAG00000003588	0.668716	15.5829620658848,0.464477288808653,1.43971690369741	0.149948	0.372813	0	AMDHD1	protein_coding
ENSCSAG00000004522	0.667967	148.865751377564,0.181593464867161,3.67836346526778	0.000234735	0.00374986	0	ensembl	pseudogene
ENSCSAG00000001990	0.665324	13.1308822687422,0.498424873817589,1.33485272427591	0.181925	0.419219	0	ensembl	protein_coding
ENSCSAG00000001089	0.664832	22.8724719242025,0.393980832451365,1.68747288967356	0.0915125	0.272912	0	ensembl	protein_coding
ENSCSAG00000005068	0.663699	74.1464936286775,0.245913844986799,2.69890935101668	0.00695671	0.0481121	0	ensembl	protein_coding
ENSCSAG00000004862	0.662874	47.3144485479061,0.291929967548234,2.27066169013227	0.0231675	0.109285	0	C19orf12	protein_coding
ENSCSAG00000007231	0.662073	26.4843167555601,0.378732535212041,1.74812876737471	0.0804417	0.250894	0	CENPP	protein_coding
ENSCSAG00000018802	0.660518	155.93223115989,0.216068231004475,3.05698772617104	0.00223573	0.0215033	0	ensembl	protein_coding
ENSCSAG00000006389	0.660472	672.684589131576,0.129542362572301,5.09850390395863	3.42348e-07	1.67471e-05	0	ensembl	protein_coding
ENSCSAG00000018885	0.658451	2609.1398070107,0.10626278853145,6.19644318420356	5.77534e-10	5.95353e-08	0	ensembl	protein_coding
ENSCSAG00000017627	0.657418	38.5616381502615,0.304856544863234,2.15648306727364	0.031046	0.133826	0	MZT1	protein_coding
ENSCSAG00000004815	0.656149	452.240208104717,0.131169440854194,5.0022995096766	5.66505e-07	2.59795e-05	0	PDCD5	protein_coding
ENSCSAG00000000779	0.6559	73.2669386188157,0.235332978541712,2.78711261017228	0.005318	0.0400127	0	ensembl	protein_coding
ENSCSAG00000009418	0.655675	189.1220851542,0.168902776402289,3.88196951785643	0.000103614	0.00195617	0	TIAM1	protein_coding
ENSCSAG00000014569	0.654233	210.49008983396,0.160421970233958,4.07819772803044	4.53862e-05	0.00104666	0	CHCHD7	protein_coding
ENSCSAG00000013078	0.654023	15.4168891874316,0.476129151992719,1.37362564795108	0.169558	0.402092	0	ensembl	protein_coding
ENSCSAG00000008156	0.65287	72.1827802727545,0.247308716563533,2.6398999597686	0.00829305	0.0547625	0	ensembl	pseudogene
ENSCSAG00000010976	0.652516	45.5680729887287,0.296213532181118,2.20285535230961	0.0276049	0.123688	0	GM2A	protein_coding
ENSCSAG00000003787	0.651629	67.8753841380598,0.238459491669643,2.7326597627155	0.00628252	0.0450496	0	UGT8	protein_coding
ENSCSAG00000012458	0.651337	651.25764438529,0.128783430247312,5.0576180547002	4.24526e-07	2.00792e-05	0	UQCRB	protein_coding
ENSCSAG00000000642	0.650558	146.838210536987,0.174844275134926,3.72078709706427	0.000198603	0.00325375	0	HTR1D	protein_coding
ENSCSAG00000017654	0.649578	493.086838846752,0.133002906982781,4.8839349282149	1.03989e-06	4.43186e-05	0	SNRPD1	protein_coding
ENSCSAG00000012205	0.647507	99.1559777724441,0.239736312533686,2.70091193207457	0.00691496	0.048111	0	RNASEK	protein_coding
ENSCSAG00000005485	0.646637	583.865999487742,0.135638262922821,4.76736399800896	1.86652e-06	7.45433e-05	0	LUC7L3	protein_coding
ENSCSAG00000000090	0.64574	105.369737940988,0.222711050743332,2.89945418499822	0.00373813	0.0312482	0	ensembl	protein_coding
ENSCSAG00000005720	0.645256	16.0891464688724,0.453979295696725,1.42133258798147	0.15522	0.381363	0	PRSS36	protein_coding
ENSCSAG00000005880	0.643404	7.91497076462738,0.678148886533924,0.948764690592796	0.34274	0.604709	0	ensembl	pseudogene
ENSCSAG00000000115	0.642952	15.4641829638303,0.483354830517016,1.33018686271795	0.183457	0.421044	0	ensembl	protein_coding
ENSCSAG00000013250	0.642132	9.15223775307023,0.63293308398066,1.01453384621568	0.310328	0.571443	0	FABP4	protein_coding
ENSCSAG00000008686	0.64113	481.383760715307,0.151496624036763,4.2319739830025	2.31649e-05	0.000611361	0	CBR1	protein_coding
ENSCSAG00000012173	0.640989	36.3238108639592,0.30849975648,2.07776057157172	0.0377314	0.151592	0	ensembl	protein_coding
ENSCSAG00000003111	0.639332	172.913784697638,0.184413861239374,3.4668350195991	0.000526625	0.00708887	0	MFAP3L	protein_coding
ENSCSAG00000008161	0.638817	11.3133109652459,0.535145708804698,1.19372559426036	0.232585	0.483907	0	RORB	protein_coding
ENSCSAG00000013008	0.638066	580.581196176436,0.147687880349032,4.32036519336237	1.55771e-05	0.000438962	0	ensembl	protein_coding
ENSCSAG00000017165	0.635605	97.4622350612732,0.229395038564171,2.77078785066239	0.00559208	0.0412515	0	NIPAL1	protein_coding
ENSCSAG00000015258	0.632696	7.30750565070389,0.707979654603844,0.893663484992653	0.371502	0.63126	0	TRAF3IP3	protein_coding
ENSCSAG00000001115	0.632494	51.6485360390568,0.271106330740171,2.3330109898801	0.0196476	0.0973216	0	MANEAL	protein_coding
ENSCSAG00000007131	0.632155	360.640705188664,0.197388822957588,3.20258533503358	0.001362	0.014761	0	ensembl	protein_coding
ENSCSAG00000004118	0.631718	304.821274402346,0.147197850805586,4.29162291208632	1.77372e-05	0.000489539	0	ADH5	protein_coding
ENSCSAG00000011507	0.628979	11.0089575218117,0.553591507633338,1.13617937292374	0.255882	0.51206	0	ensembl	protein_coding
ENSCSAG00000016148	0.628973	488.657299047467,0.137003500497488,4.59092424755719	4.41287e-06	0.000154272	0	PSME2	protein_coding
ENSCSAG00000010140	0.628879	287.341186360008,0.152370808548222,4.12729178317788	3.67061e-05	0.000880143	0	EMG1	protein_coding
ENSCSAG00000011829	0.628799	91.9697730175712,0.227171926809689,2.7679428481518	0.00564113	0.0415879	0	PCYOX1L	protein_coding
ENSCSAG00000019474	0.627426	49.0551328769901,0.269305696806698,2.32979039490686	0.0198172	0.0978369	0	C1GALT1C1	protein_coding
ENSCSAG00000001455	0.625478	236.160027100405,0.194151993799834,3.22159077231416	0.00127481	0.0140375	0	LRRC8C	protein_coding
ENSCSAG00000019418	0.625207	110.885083670141,0.223471618886776,2.79770054803661	0.00514678	0.0390903	0	ensembl	protein_coding
ENSCSAG00000005985	0.623868	77.3505257239728,0.22709775822248,2.7471346945933	0.00601184	0.0436537	0	UBE2L6	protein_coding
ENSCSAG00000009994	0.621651	692.180423706494,0.128340568213215,4.8437597718524	1.27405e-06	5.31706e-05	0	FKBP5	protein_coding
ENSCSAG00000013939	0.621255	292.987905075418,0.158818310317405,3.91173134562483	9.16368e-05	0.0017712	0	TOMM7	protein_coding
ENSCSAG00000017295	0.620861	196.420026826227,0.16158172611897,3.84239836374927	0.000121838	0.00224007	0	HOMER2	protein_coding
ENSCSAG00000009775	0.620516	521.384821797483,0.162698059171032,3.81390983339893	0.000136785	0.00243688	0	HMGA1	protein_coding
ENSCSAG00000015599	0.620421	28.9953347449753,0.402767305702767,1.54039590410233	0.123464	0.329738	0	CAMK2B	protein_coding
ENSCSAG00000019503	0.619752	56.7688101741952,0.344699640707941,1.79794758938418	0.0721853	0.234924	0	ensembl	protein_coding
ENSCSAG00000018669	0.619266	46.108123358532,0.27825148092858,2.22556178069507	0.0260435	0.118611	0	ensembl	protein_coding
ENSCSAG00000001592	0.619256	56.5620969938395,0.295146033209806,2.09813479618292	0.0358932	0.147098	0	SLC27A5	protein_coding
ENSCSAG00000004368	0.618619	20.6969729780796,0.421962337764574,1.46605178472365	0.142634	0.361258	0	CDS1	protein_coding
ENSCSAG00000009399	0.61833	844.244059932845,0.138521560337987,4.46378393406847	8.05248e-06	0.000253579	0	EXO1	protein_coding
ENSCSAG00000016127	0.617603	129.1100644574,0.195136385215479,3.16498314558793	0.00155092	0.0162516	0	PSPH	protein_coding
ENSCSAG00000001030	0.617404	219.09304983131,0.17367690802344,3.55490188133113	0.00037812	0.00542272	0	NKAIN1	protein_coding
ENSCSAG00000005401	0.615983	333.2473850201,0.141582908771805,4.35068878927014	1.35711e-05	0.000389715	0	ensembl	protein_coding
ENSCSAG00000000330	0.6148	56.442587229806,0.266910632761815,2.3033932344229	0.0212567	0.103204	0	ARMCX6	protein_coding
ENSCSAG00000010118	0.613983	57.1753197743899,0.286919218302258,2.13991636591946	0.0323615	0.137774	0	BTD	protein_coding
ENSCSAG00000011192	0.613947	145.896962767211,0.185218030034081,3.31472434421438	0.000917335	0.0108152	0	PXYLP1	protein_coding
ENSCSAG00000000501	0.613826	93.358648468578,0.222205318720301,2.76242497333259	0.00573737	0.0422249	0	ensembl	protein_coding
ENSCSAG00000001779	0.613744	444.978596595103,0.141632181965914,4.33336368773039	1.46848e-05	0.000418708	0	RBM8A	protein_coding
ENSCSAG00000007978	0.612949	129.920137618129,0.19279356603651,3.17929976892908	0.00147631	0.0155983	0	NMRK1	protein_coding
ENSCSAG00000000671	0.612721	11.1305878328272,0.548585594773014,1.11691053518208	0.264033	0.520713	0	ensembl	protein_coding
ENSCSAG00000018796	0.612669	30.3431918805545,0.35717744878806,1.71530632781023	0.0862891	0.262348	0	ensembl	protein_coding
ENSCSAG00000004662	0.612564	162.878247465698,0.180083019569608,3.40156358951989	0.000670015	0.00847071	0	CKLF	protein_coding
ENSCSAG00000001331	0.611866	9.34910601975363,0.626533857904503,0.976588830504331	0.328773	0.590782	0	CYP2J2	protein_coding
ENSCSAG00000007569	0.611742	129.164300976707,0.201960913670353,3.02901009855641	0.00245356	0.0232098	0	ARL2	protein_coding
ENSCSAG00000018671	0.610851	944.677293789683,0.140040243248339,4.36196766654742	1.28898e-05	0.000372815	0	FLRT3	protein_coding
ENSCSAG00000019582	0.610764	77.6215136481787,0.222671697133985,2.74289208643279	0.00609007	0.0440098	0	ensembl	protein_coding
ENSCSAG00000004850	0.609365	247.352616349474,0.150635854744122,4.04528249795705	5.22601e-05	0.00115441	0	CCNE1	protein_coding
ENSCSAG00000004737	0.609225	59.8558148304313,0.260182136083169,2.34153438707812	0.0192047	0.0961447	0	SLC25A19	protein_coding
ENSCSAG00000006949	0.609138	81.7399896805348,0.226492625145643,2.68943762453661	0.00715725	0.0491313	0	ABHD15	protein_coding
ENSCSAG00000015569	0.608463	210.910915850731,0.16302322516191,3.73237218819889	0.000189685	0.00314257	0	FAM177A1	protein_coding
ENSCSAG00000013724	0.607529	177.178736289011,0.180262533439527,3.37024806783295	0.000751005	0.00927111	0	POLR2H	protein_coding
ENSCSAG00000007559	0.605719	35.9499909940445,0.320961539373801,1.8872000628808	0.0591334	0.205181	0	GCHFR	protein_coding
ENSCSAG00000004653	0.605466	131.596909310457,0.199459560364177,3.03553438992198	0.0024011	0.0228208	0	CDR2L	protein_coding
ENSCSAG00000013162	0.605202	537.252112334091,0.147918517308928,4.09145303112507	4.28679e-05	0.001002	0	GCLC	protein_coding
ENSCSAG00000016112	0.605131	597.962586904405,0.130111966518778,4.6508446907457	3.30578e-06	0.00012193	0	PSMB5	protein_coding
ENSCSAG00000015977	0.604444	52.9769273037986,0.305606080297972,1.97785367980823	0.0479452	0.177819	0	GALNT13	protein_coding
ENSCSAG00000016342	0.603782	186.011661736124,0.169472558331563,3.56271041712095	0.000367045	0.00530172	0	CENPW	protein_coding
ENSCSAG00000000626	0.603454	319.677544138616,0.169596726270404,3.55817011013557	0.000373447	0.00537488	0	ensembl	protein_coding
ENSCSAG00000001088	0.603276	278.490837890991,0.157723027218161,3.82490503521918	0.000130823	0.00237628	0	ensembl	protein_coding
ENSCSAG00000012365	0.602483	72.5667915770832,0.241308354911881,2.49673395672767	0.0125343	0.073352	0	TMEM243	protein_coding
ENSCSAG00000017188	0.602161	327.821120175436,0.141150337234591,4.26609405651207	1.98925e-05	0.00053435	0	CHST10	protein_coding
ENSCSAG00000019637	0.601694	1397.14078457706,0.144108532634624,4.175284885267	2.97613e-05	0.000750945	0	ensembl	protein_coding
ENSCSAG00000015655	0.601234	47.6047994490713,0.28247939863822,2.12841584700699	0.0333026	0.140196	0	SERF1A	protein_coding
ENSCSAG00000010956	0.599664	14.5621662771528,0.477023516383659,1.25709619875173	0.208719	0.452912	0	RASGEF1A	protein_coding
ENSCSAG00000009645	0.598621	637.546741131063,0.132774183309093,4.50856357088718	6.5268e-06	0.000211612	0	SLC5A6	protein_coding
ENSCSAG00000009424	0.598094	187.755393150725,0.16727800856902,3.57544835044834	0.000349628	0.00508056	0	PRXL2A	protein_coding
ENSCSAG00000017671	0.597003	922.978731391488,0.207632553164298,2.87528723867557	0.0040366	0.0328734	0	ensembl	protein_coding
ENSCSAG00000007815	0.596785	154.179215127205,0.174501742286113,3.41993507796967	0.000626361	0.00806247	0	ensembl	protein_coding
ENSCSAG00000000602	0.596724	682.282698192104,0.141081065451869,4.22965544696787	2.3405e-05	0.000613112	0	ensembl	protein_coding
ENSCSAG00000005396	0.594743	175.696498013285,0.171727822972143,3.46328740334939	0.000533618	0.00715108	0	MRPL27	protein_coding
ENSCSAG00000000400	0.594574	168.995187234731,0.17977573638216,3.30731124521224	0.000941962	0.0110516	0	ensembl	protein_coding
ENSCSAG00000001781	0.59343	58.5829378363689,0.26954725742823,2.20157893786788	0.0276951	0.123831	0	ensembl	protein_coding
ENSCSAG00000013521	0.592628	299.156772399519,0.199375570899796,2.97242191153876	0.0029546	0.0265342	0	FBXO5	protein_coding
ENSCSAG00000000332	0.591812	132.915707059569,0.20796236838973,2.84576515844842	0.00443049	0.035063	0	ensembl	processed_pseudogene
ENSCSAG00000002549	0.590707	592.074948522622,0.131366654448055,4.49662739596789	6.90398e-06	0.000220288	0	ensembl	protein_coding
ENSCSAG00000015394	0.590047	733.307220100599,0.129168892247872,4.56802846811387	4.92333e-06	0.000168043	0	PSMA2	protein_coding
ENSCSAG00000004560	0.589741	44.774003107107,0.294183922315364,2.00466628506779	0.0449987	0.1711	0	AMPD3	protein_coding
ENSCSAG00000017366	0.589569	338.10226886365,0.14467038378846,4.07525531516555	4.59639e-05	0.0010509	0	ITPRIPL1	protein_coding
ENSCSAG00000014108	0.589533	258.426669947441,0.164306614033973,3.58800618794091	0.000333216	0.00490711	0	MPP6	protein_coding
ENSCSAG00000001141	0.589514	201.970848296389,0.160103698251529,3.68207572991761	0.000231343	0.0037104	0	PPT1	protein_coding
ENSCSAG00000010722	0.589172	412.123592924962,0.164729164403458,3.57661188708224	0.000348076	0.00506411	0	MRPL13	protein_coding
ENSCSAG00000002110	0.588431	243.421813557383,0.154055701720166,3.81960192077861	0.000133667	0.00240621	0	NARF	protein_coding
ENSCSAG00000004445	0.588219	13.4872184274759,0.504047073699105,1.16699224319346	0.243214	0.497018	0	STK33	protein_coding
ENSCSAG00000001917	0.587724	1167.5121327608,0.128196440641159,4.58455572563874	4.54953e-06	0.000157226	0	ensembl	protein_coding
ENSCSAG00000013917	0.587712	159.881150380333,0.187094032702381,3.14126295647679	0.00168221	0.0172527	0	AKR1C3	protein_coding
ENSCSAG00000009841	0.587141	1679.69959225066,0.129762823809758,4.52472714566032	6.04735e-06	0.000200377	0	NDRG1	protein_coding
ENSCSAG00000008375	0.586979	11.0497847393932,0.544103202356587,1.07880073569974	0.280677	0.538755	0	SPTBN2	protein_coding
ENSCSAG00000001969	0.586953	101.754471775015,0.234731796859043,2.50052802451229	0.0124008	0.0727817	0	BRI3BP	protein_coding
ENSCSAG00000016625	0.586424	165.560342268832,0.169521244724108,3.45929447393272	0.000541592	0.00723383	0	NDUFS4	protein_coding
ENSCSAG00000001406	0.586335	80.5746521720589,0.254700603510838,2.30205483811802	0.0213321	0.103411	0	PTGFR	protein_coding
ENSCSAG00000017376	0.585366	211.211321485172,0.197124419308965,2.96952383996779	0.00298262	0.0267063	0	DUSP2	protein_coding
ENSCSAG00000003623	0.584246	876.283700153154,0.126458206281713,4.62007161454309	3.83608e-06	0.000136481	0	METAP2	protein_coding
ENSCSAG00000001339	0.583984	693.242827595258,0.186123964397239,3.13760827261188	0.00170332	0.0173952	0	USP1	protein_coding
ENSCSAG00000000683	0.583694	8.58573599144487,0.649063670715386,0.89928608657347	0.3685	0.628093	0	TAS1R3	protein_coding
ENSCSAG00000011173	0.582963	229.77185583342,0.16059726245148,3.62997143724443	0.000283453	0.00433298	0	ERCC6L	protein_coding
ENSCSAG00000011144	0.582275	7.88496097533355,0.638071390401944,0.912555058950655	0.361477	0.621847	0	UNC79	protein_coding
ENSCSAG00000011237	0.581395	838.028686302333,0.120131374664235,4.83966019134421	1.30061e-06	5.39062e-05	0	ATP1B3	protein_coding
ENSCSAG00000008047	0.581296	240.285848795533,0.192494040874227,3.0198142219355	0.0025293	0.023648	0	CD320	protein_coding
ENSCSAG00000003002	0.581292	201.718789986838,0.194059656021944,2.99542719926689	0.00274061	0.0251748	0	CASP3	protein_coding
ENSCSAG00000013100	0.581114	9.17212333583969,0.688349913679909,0.844212734492767	0.398551	0.65418	0	ensembl	protein_coding
ENSCSAG00000017168	0.580684	12.7261457816843,0.507002504202625,1.14532685558303	0.252074	0.507387	0	NPR3	protein_coding
ENSCSAG00000014270	0.58052	1888.04400185162,0.112347427890004,5.16718397962277	2.37647e-07	1.25164e-05	0	AKAP12	protein_coding
ENSCSAG00000015399	0.580516	700.709309335823,0.125785690914481,4.61511640160373	3.92875e-06	0.000138958	0	PNN	protein_coding
ENSCSAG00000010449	0.579697	66.1993316797094,0.239415759274216,2.4212987971278	0.0154652	0.0837538	0	SLC12A1	protein_coding
ENSCSAG00000018969	0.579197	132.293180334869,0.205418750466675,2.81959150371531	0.00480848	0.0373347	0	ensembl	protein_coding
ENSCSAG00000002626	0.578278	3781.06246333317,0.11680831815037,4.95065519111781	7.3964e-07	3.304e-05	0	ensembl	protein_coding
ENSCSAG00000005099	0.578138	132.102089738835,0.260896509702834,2.2159654096191	0.0266939	0.120627	0	ensembl	protein_coding
ENSCSAG00000014185	0.577857	777.937256948057,0.155937773287838,3.70569221922355	0.000210814	0.00344064	0	CBX3	protein_coding
ENSCSAG00000015640	0.576443	145.175273065202,0.185125478180101,3.11379704921859	0.00184696	0.018579	0	DPP4	protein_coding
ENSCSAG00000007894	0.575345	774.665347760889,0.146052396595581,3.93930577965372	8.17177e-05	0.0016264	0	EHBP1L1	protein_coding
ENSCSAG00000013732	0.574387	1030.37839188189,0.128876841474487,4.45686715080018	8.31661e-06	0.00025919	0	TGM2	protein_coding
ENSCSAG00000001076	0.574339	12.796351755511,0.514347454703534,1.1166364566476	0.26415	0.520734	0	C1orf94	protein_coding
ENSCSAG00000003855	0.57418	6.93110805180471,0.671465439938299,0.855114048143749	0.392488	0.648999	0	TSPAN19	protein_coding
ENSCSAG00000017789	0.573866	13.4846475351274,0.486880041457664,1.17866028125704	0.238533	0.491622	0	ENOX1	protein_coding
ENSCSAG00000009539	0.57386	23.1163207919778,0.419624319650263,1.36755701794528	0.171451	0.404471	0	PTP4A3	protein_coding
ENSCSAG00000001103	0.57377	1250.06589677582,0.108226917876232,5.30154636814246	1.14826e-07	6.85601e-06	0	MRPS15	protein_coding
ENSCSAG00000016835	0.573645	24.5245610576651,0.376705864275353,1.52279242554029	0.127811	0.337496	0	PCSK6	protein_coding
ENSCSAG00000015457	0.573366	41.1924412997045,0.303695303418175,1.88796520161251	0.0590306	0.204942	0	SLC25A21	protein_coding
ENSCSAG00000000116	0.573125	57.0081705670565,0.294411235056278,1.9466811974911	0.051573	0.186826	0	ensembl	protein_coding
ENSCSAG00000018932	0.571075	176.2589336148,0.245965419111719,2.32176973198676	0.0202453	0.0994214	0	ensembl	protein_coding
ENSCSAG00000013176	0.570628	189.477373095913,0.19177331571967,2.97553222456922	0.00292481	0.0264022	0	TIPIN	protein_coding
ENSCSAG00000018919	0.569402	1133.34866398944,0.144588056266448,3.93809624319469	8.21307e-05	0.00162656	0	ensembl	protein_coding
ENSCSAG00000009556	0.569388	136.584299671911,0.187707097888731,3.03338759810018	0.00241825	0.0229657	0	PFDN6	protein_coding
ENSCSAG00000017880	0.569038	8.37966219516498,0.648428076331906,0.877564751689061	0.38018	0.638806	0	ensembl	protein_coding
ENSCSAG00000005249	0.568781	176.199396631295,0.164256790754983,3.46275497431612	0.000534675	0.00715729	0	ensembl	protein_coding
ENSCSAG00000012412	0.568766	92.8102585257411,0.215134992520891,2.64376521578637	0.00819895	0.0544229	0	CDC26	protein_coding
ENSCSAG00000014424	0.567567	223.022351371145,0.183637802401094,3.09068954019313	0.00199692	0.0197579	0	SLC12A2	protein_coding
ENSCSAG00000009400	0.567166	858.545540340392,0.133135059800409,4.26008103078052	2.04353e-05	0.000545287	0	NOP16	protein_coding
ENSCSAG00000017183	0.566461	335.719310865951,0.152944036285872,3.70371195888093	0.000212467	0.00346293	0	ensembl	protein_coding
ENSCSAG00000012600	0.56633	15.0690636984707,0.496269511548968,1.14117361018928	0.253798	0.509391	0	ensembl	protein_coding
ENSCSAG00000002350	0.566269	199.672294759175,0.162905486012421,3.47606082908306	0.000508837	0.00690335	0	CBX2	protein_coding
ENSCSAG00000012139	0.566079	13.7950819591717,0.525971156455031,1.07625429626851	0.281814	0.539879	0	SLC16A11	protein_coding
ENSCSAG00000017182	0.565256	64.8894318304589,0.24961763230572,2.26448651006973	0.0235442	0.110616	0	HAPLN3	protein_coding
ENSCSAG00000006629	0.564666	119.065200746852,0.199444270186067,2.83119462045283	0.00463745	0.0362726	0	COPS7B	protein_coding
ENSCSAG00000005329	0.564421	65.546935700414,0.240130794298863,2.35047365841419	0.0187495	0.0947771	0	REX1BD	protein_coding
ENSCSAG00000015676	0.564369	121.340601511539,0.208635402618936,2.7050484918186	0.00682944	0.047723	0	ensembl	protein_coding
ENSCSAG00000007922	0.564186	22.7986551144316,0.402705261775845,1.40098898399838	0.161217	0.390444	0	ensembl	protein_coding
ENSCSAG00000014954	0.56376	677.876653165195,0.134889638635258,4.17941913614358	2.92255e-05	0.000740522	0	PSMA4	protein_coding
ENSCSAG00000010309	0.563706	282.23922844406,0.168521524219319,3.34500615730529	0.000822807	0.00994293	0	NUDCD2	protein_coding
ENSCSAG00000011890	0.563477	7.43889758327979,0.687088995383549,0.820092875330368	0.412163	0.666904	0	SOX8	protein_coding
ENSCSAG00000007549	0.563372	184.550763545489,0.170821240816458,3.29802079492652	0.000973689	0.0112595	0	RAD51	protein_coding
ENSCSAG00000012419	0.562447	719.535020252353,0.118264144359443,4.75585179338704	1.97611e-06	7.76349e-05	0	PTDSS1	protein_coding
ENSCSAG00000016719	0.562347	96.4926541979086,0.232170033970059,2.4221356797075	0.0154296	0.0837327	0	PSD3	protein_coding
ENSCSAG00000012039	0.562163	78.4883308453821,0.229501181715867,2.4495003843699	0.0143055	0.0798719	0	C3orf14	protein_coding
ENSCSAG00000006214	0.561786	541.821657963339,0.162820824643375,3.45033223973065	0.000559897	0.00735951	0	SLC35G1	protein_coding
ENSCSAG00000005315	0.561237	1834.32829824549,0.109381233594459,5.13101767119209	2.8818e-07	1.46039e-05	0	ensembl	protein_coding
ENSCSAG00000004742	0.56041	108.075335508029,0.209615958512944,2.67350645840585	0.00750628	0.0509186	0	RGS10	protein_coding
ENSCSAG00000014891	0.559918	138.51583976653,0.186474186877693,3.00265839387428	0.00267633	0.0246783	0	METTL8	protein_coding
ENSCSAG00000006275	0.559784	21.2660683799812,0.397779340658415,1.40727234113637	0.159347	0.38732	0	ensembl	protein_coding
ENSCSAG00000018461	0.559212	182.62273063195,0.204281353076087,2.73745810450719	0.0061916	0.0445287	0	ensembl	protein_coding
ENSCSAG00000015600	0.558949	914.846776757598,0.124512369580539,4.48910331056033	7.15236e-06	0.000227611	0	ATP5F1E	protein_coding
ENSCSAG00000019715	0.558816	60.3906158896005,0.261443713590601,2.13742449756286	0.0325635	0.138292	0	ensembl	protein_coding
ENSCSAG00000006653	0.558654	73.9205887263249,0.258750070514473,2.15904843711452	0.0308464	0.133162	0	UQCC3	protein_coding
ENSCSAG00000000580	0.55862	71.6805908216186,0.236593443879842,2.3610959354747	0.018221	0.0930808	0	ensembl	protein_coding
ENSCSAG00000011142	0.558122	341.039995740564,0.142228170894491,3.92413167105128	8.70431e-05	0.00170573	0	MRPS22	protein_coding
ENSCSAG00000017078	0.558059	28.6633065770221,0.361309446360406,1.54454531943059	0.122456	0.327977	0	UCHL1	protein_coding
ENSCSAG00000016321	0.556899	7.61716538373835,0.716467066134391,0.777284396281046	0.436991	0.684897	0	LCT	protein_coding
ENSCSAG00000002169	0.55646	152.503750624291,0.227012876592382,2.4512253747418	0.0142371	0.0796075	0	RAC3	protein_coding
ENSCSAG00000004489	0.556356	235.372616254411,0.150509566608233,3.69648442487486	0.000218606	0.00354859	0	ensembl	protein_coding
ENSCSAG00000015319	0.556074	86.975565967295,0.227781940911898,2.44125488550632	0.0146363	0.0808652	0	SPC25	protein_coding
ENSCSAG00000016273	0.555297	573.74996510662,0.123194611912915,4.5074763341847	6.56032e-06	0.000212129	0	LYAR	protein_coding
ENSCSAG00000014877	0.554973	122.599713398344,0.24077470811758,2.30494525942148	0.0211696	0.102954	0	UCK1	protein_coding
ENSCSAG00000011185	0.554203	21.3626621928478,0.40511434854458,1.36801630541107	0.171307	0.404331	0	SPSB4	protein_coding
ENSCSAG00000010565	0.553763	440.683124453962,0.138268617872639,4.00498188212022	6.20222e-05	0.00130322	0	MRPL51	protein_coding
ENSCSAG00000014200	0.553737	23.4092991526094,0.402737428452246,1.37493346015062	0.169152	0.401761	0	URM1	protein_coding
ENSCSAG00000004661	0.552731	1180.307307098,0.10896922755711,5.07235534484469	3.92922e-07	1.87313e-05	0	ensembl	protein_coding
ENSCSAG00000007940	0.551751	2547.46889491264,0.107139767152551,5.14982361004842	2.60732e-07	1.34965e-05	0	ensembl	protein_coding
ENSCSAG00000014026	0.551739	36.0536704820891,0.324080227386587,1.70247673762624	0.088666	0.267016	0	TSPAN7	protein_coding
ENSCSAG00000013675	0.551665	63.675367917754,0.262098902669758,2.10479842475833	0.0353089	0.145593	0	ASB13	protein_coding
ENSCSAG00000008877	0.550898	69.8403262671466,0.247679192909132,2.22423977740598	0.0261323	0.118802	0	PLGRKT	protein_coding
ENSCSAG00000010804	0.550789	268.003612362679,0.158892467931816,3.46642530201076	0.000527428	0.00709176	0	NDUFB3	protein_coding
ENSCSAG00000003679	0.550675	34.3962292598837,0.32163350617398,1.71211872796087	0.0868748	0.263544	0	CHST6	protein_coding
ENSCSAG00000006631	0.550366	680.273264851339,0.125565406318307,4.38309828264692	1.17003e-05	0.000345031	0	ECHS1	protein_coding
ENSCSAG00000019485	0.549911	5153.11408783297,0.156085291780855,3.52314359654934	0.00042646	0.00596007	0	VGF	protein_coding
ENSCSAG00000008317	0.549699	14.6064099939513,0.476922567459181,1.15259622423993	0.249076	0.504534	0	FCER2	protein_coding
ENSCSAG00000019279	0.549626	39.1666380727794,0.316386318655984,1.73719962752528	0.0823519	0.254255	0	KCNJ4	protein_coding
ENSCSAG00000018536	0.549581	457.106112293736,0.215526264391663,2.5499479746799	0.0107739	0.066062	0	ensembl	protein_coding
ENSCSAG00000008546	0.549529	4734.70511468576,0.13484792441646,4.07517427351692	4.59799e-05	0.0010509	0	TFRC	protein_coding
ENSCSAG00000012990	0.549376	97.4146774236041,0.214422999119071,2.56211117139173	0.0104038	0.0643488	0	CHDH	protein_coding
ENSCSAG00000000760	0.549166	8341.74472126071,0.118289259562717,4.64256539421941	3.4411e-06	0.000125767	0	ENO1	protein_coding
ENSCSAG00000004564	0.548606	75.7466889987138,0.231343777680026,2.37138969643235	0.0177213	0.0914187	0	ensembl	pseudogene
ENSCSAG00000016043	0.548601	709.687185537421,0.124441224200745,4.40851272154043	1.04083e-05	0.0003115	0	GRPEL1	protein_coding
ENSCSAG00000017962	0.548105	26.1369226133264,0.375650363357817,1.45908267606543	0.144542	0.364662	0	ensembl	protein_coding
ENSCSAG00000005177	0.547463	311.623285066834,0.179064805573046,3.05734620246176	0.00223306	0.0215033	0	SVIP	protein_coding
ENSCSAG00000007385	0.547431	132.967463714514,0.21973603092067,2.49131420784094	0.0127272	0.0741915	0	MIX23	protein_coding
ENSCSAG00000003691	0.546862	181.649681957034,0.202924214985041,2.69490523473416	0.00704087	0.0485534	0	DLG2	protein_coding
ENSCSAG00000009332	0.546259	119.056658336476,0.201355134203776,2.7129126813629	0.00666947	0.0469862	0	ensembl	protein_coding
ENSCSAG00000010198	0.545704	85.2635848118911,0.215223485791262,2.53552222423008	0.011228	0.0677781	0	ADAM23	protein_coding
ENSCSAG00000014633	0.545654	166.303689194042,0.193798708490388,2.81557154768015	0.00486906	0.0376688	0	LOX	protein_coding
ENSCSAG00000016311	0.545517	1512.47459687674,0.11317780645867,4.81999759260702	1.4356e-06	5.86941e-05	0	MCM6	protein_coding
ENSCSAG00000019145	0.545117	35.7623243600999,1.21626719921012,0.448188250537836	0.654017	0.834102	0	ensembl	protein_coding
ENSCSAG00000001289	0.544798	418.498797534168,0.13080545220885,4.16495218653465	3.11418e-05	0.000771255	0	MAGOH	protein_coding
ENSCSAG00000010969	0.544704	895.135946499578,0.126752488376551,4.29738523947055	1.72825e-05	0.000480285	0	IDH3B	protein_coding
ENSCSAG00000006434	0.544543	48.1932126430566,0.306547913434564,1.77637040106397	0.0756719	0.242448	0	MNX1	protein_coding
ENSCSAG00000014411	0.544481	304.101971658252,0.143564262611063,3.79259743313074	0.00014908	0.00259085	0	PRDX4	protein_coding
ENSCSAG00000009013	0.544386	183.563588171161,0.184387838188429,2.95239581177602	0.00315318	0.0276787	0	DMAC1	protein_coding
ENSCSAG00000013153	0.543795	392.061819663858,0.133536691741466,4.07225368721545	4.65604e-05	0.00105756	0	CA2	protein_coding
ENSCSAG00000015200	0.543768	1459.16463330287,0.176610911083656,3.07890653763513	0.00207762	0.0203891	0	SSB	protein_coding
ENSCSAG00000007092	0.543292	10.7809186050731,0.600705952858465,0.904423271913978	0.365771	0.62602	0	NR1I2	protein_coding
ENSCSAG00000000349	0.542522	142.783356493436,0.184534574967997,2.93994613586863	0.00328269	0.0283614	0	ensembl	protein_coding
ENSCSAG00000011187	0.542227	10.848125574255,0.547012359488755,0.991251297052685	0.321563	0.582513	0	ensembl	protein_coding
ENSCSAG00000018992	0.541633	19.5722241159624,0.424295491389728,1.27654658063729	0.201762	0.444597	0	ensembl	protein_coding
ENSCSAG00000009605	0.541404	215.500105102145,0.169634986477744,3.19157955437757	0.00141497	0.0151428	0	UQCR10	protein_coding
ENSCSAG00000013052	0.540935	1398.91954680484,0.112618630497631,4.80324629558354	1.56114e-06	6.33969e-05	0	MCM3	protein_coding
ENSCSAG00000013526	0.539782	228.617312270024,0.156598759772715,3.44691114722685	0.000567035	0.00741758	0	ADGRB3	protein_coding
ENSCSAG00000018997	0.53965	472.021219439058,0.134945019032084,3.99903909259049	6.36002e-05	0.00132943	0	ensembl	protein_coding
ENSCSAG00000011299	0.539285	26.0248657287111,0.363344298171346,1.48422641364537	0.137749	0.35326	0	ensembl	protein_coding
ENSCSAG00000015864	0.539112	9.39609266745379,0.6633863613101,0.812667261414962	0.416409	0.670517	0	C1orf115	protein_coding
ENSCSAG00000012287	0.538513	92.8243007132354,0.224876287857456,2.39470854453632	0.0166336	0.0876442	0	JMJD8	protein_coding
ENSCSAG00000010885	0.538171	81.5692786915029,0.255670164409122,2.10494339231386	0.0352962	0.145593	0	ensembl	protein_coding
ENSCSAG00000002022	0.538133	235.047816235121,0.174497006781147,3.08391099681067	0.00204299	0.0201147	0	ensembl	protein_coding
ENSCSAG00000014797	0.537874	219.82114411791,0.258806548434051,2.07828538435163	0.0376831	0.151539	0	ensembl	protein_coding
ENSCSAG00000002173	0.537558	46.9498820996865,0.283394369211146,1.89685393254625	0.0578472	0.201882	0	NES	protein_coding
ENSCSAG00000019475	0.537037	583.250957319903,0.184215740494584,2.91526025644493	0.00355392	0.0300488	0	ensembl	protein_coding
ENSCSAG00000015070	0.537011	359.426915516473,0.143455437031509,3.74339708344805	0.000181549	0.0030412	0	PFKFB2	protein_coding
ENSCSAG00000018728	0.536336	51.605768537164,0.270185620752017,1.9850632626859	0.0471374	0.176068	0	ensembl	protein_coding
ENSCSAG00000018044	0.53633	972.828820791648,0.177188125374599,3.02689833953131	0.00247077	0.0233387	0	SACS	protein_coding
ENSCSAG00000002824	0.536208	30.0566006869023,0.354629945285404,1.51202081123906	0.130529	0.341957	0	TIMM8B	protein_coding
ENSCSAG00000005976	0.536122	190.05926884726,0.169565558566618,3.16173812403049	0.00156831	0.0163627	0	TIMM10	protein_coding
ENSCSAG00000018548	0.535937	590.681336239661,0.151193905805088,3.54470177525294	0.000393058	0.00557726	0	ensembl	protein_coding
ENSCSAG00000006388	0.535532	249.316829327083,0.165625491286824,3.23339413414281	0.00122329	0.0135982	0	IL27RA	protein_coding
ENSCSAG00000013413	0.535528	154.595899815105,0.184701933171242,2.89941532761729	0.00373859	0.0312482	0	GLRX2	protein_coding
ENSCSAG00000001851	0.535071	5923.58447849065,0.14953371967677,3.57826529823436	0.000345882	0.00503827	0	S100A6	protein_coding
ENSCSAG00000019149	0.534943	961.05139652551,0.113896860651293,4.69672928212739	2.6436e-06	0.0001009	0	ensembl	protein_coding
ENSCSAG00000017550	0.534725	41.089540045575,0.304766851772998,1.75453682912431	0.0793386	0.249042	0	COX19	protein_coding
ENSCSAG00000005804	0.534592	288.023331542387,0.169747978091066,3.14932706838542	0.00163647	0.016913	0	ensembl	protein_coding
ENSCSAG00000000473	0.534328	50.7679100784812,0.30143731400164,1.7726014554226	0.0762948	0.243566	0	HDHD3	protein_coding
ENSCSAG00000018642	0.53412	170.257790715975,0.214814849358287,2.48642124778134	0.0129035	0.0746429	0	ensembl	protein_coding
ENSCSAG00000014075	0.533593	6.48284666874865,0.731103105072515,0.72984710830095	0.465484	0.708237	0	STK31	protein_coding
ENSCSAG00000019607	0.53355	116.637371707132,0.19666983624957,2.71292324921333	0.00666926	0.0469862	0	ensembl	protein_coding
ENSCSAG00000004706	0.533522	762.232444497477,0.113840153325038,4.68658835722499	2.77797e-06	0.000105032	0	JPT1	protein_coding
ENSCSAG00000001607	0.533272	9.31310178679787,0.589029352695977,0.905340324121405	0.365285	0.625857	0	PPM1J	protein_coding
ENSCSAG00000014810	0.532819	639.529815845509,0.137488151423929,3.87537766698116	0.000106459	0.0019938	0	ensembl	protein_coding
ENSCSAG00000016147	0.532645	330.257430226377,0.171756107363904,3.10117205999421	0.00192756	0.0191818	0	ensembl	protein_coding
ENSCSAG00000011036	0.532145	143.691716947466,0.175992548496382,3.02367930512393	0.00249721	0.0234936	0	SETMAR	protein_coding
ENSCSAG00000018742	0.531679	125.503884647973,0.193270576975691,2.75095713873733	0.00594214	0.0433972	0	ensembl	protein_coding
ENSCSAG00000011825	0.531421	4583.10324074746,0.107830510855613,4.92830017351194	8.29481e-07	3.63795e-05	0	ensembl	protein_coding
ENSCSAG00000002690	0.531247	49.8505114775539,0.279029239654737,1.90391022499162	0.0569219	0.200448	0	TAGLN	protein_coding
ENSCSAG00000016118	0.531105	45.3536523871074,0.284024231900061,1.86992822580992	0.0614938	0.210654	0	PPP2R2C	protein_coding
ENSCSAG00000006637	0.531027	148.899173992853,0.239344053751829,2.21867792936834	0.0265086	0.120015	0	FUOM	protein_coding
ENSCSAG00000012535	0.530803	22.3773688380208,0.390237362105654,1.36020446507638	0.173765	0.40774	0	NPL	protein_coding
ENSCSAG00000015841	0.530768	313.740910130533,0.148654536829051,3.57047696398162	0.000356332	0.00515933	0	ensembl	protein_coding
ENSCSAG00000015151	0.530698	1082.67583285297,0.123456779546304,4.29865695926218	1.71836e-05	0.000479749	0	FAM136A	protein_coding
ENSCSAG00000015103	0.530397	144.630882232157,0.178793967496893,2.96652899498182	0.00301182	0.026868	0	PYGL	protein_coding
ENSCSAG00000011526	0.530176	348.899881885731,0.178695625172662,2.96692359381557	0.00300796	0.026868	0	MEA1	protein_coding
ENSCSAG00000017199	0.529845	365.955110230958,0.136141078529309,3.89188285585146	9.94693e-05	0.00189526	0	MRPS11	protein_coding
ENSCSAG00000006031	0.529812	595.389096322254,0.140801084702537,3.76283975095606	0.000167995	0.00286184	0	DCTPP1	protein_coding
ENSCSAG00000014603	0.529483	167.590026391156,0.185712055110725,2.85109502510125	0.00435689	0.0346642	0	LYN	protein_coding
ENSCSAG00000009362	0.529387	561.833224301954,0.123605551595292,4.2828717939921	1.84496e-05	0.000508039	0	PLIN2	protein_coding
ENSCSAG00000011113	0.529121	70.9060288918968,0.247386084234211,2.138846352096	0.0324481	0.138089	0	FAIM	protein_coding
ENSCSAG00000006152	0.528976	4776.09681534955,0.114021279263407,4.6392763392708	3.49631e-06	0.000126255	0	TUBA1C	protein_coding
ENSCSAG00000000926	0.528731	37.6568298375436,0.304302232991973,1.73751854398581	0.0822957	0.254255	0	E2F2	protein_coding
ENSCSAG00000007908	0.52766	29.9724628719724,0.373318928246107,1.41343013795591	0.157529	0.385466	0	BTN3A2	protein_coding
ENSCSAG00000002724	0.527242	106.844500327767,0.2157435444664,2.44383849934322	0.0145319	0.0804893	0	MIEN1	protein_coding
ENSCSAG00000005769	0.527123	297.674911244192,0.140690113202564,3.74669489570714	0.00017918	0.00300987	0	FAM32A	protein_coding
ENSCSAG00000009131	0.526834	33.543505942844,0.337265822780886,1.56207371046871	0.118271	0.321131	0	MREG	protein_coding
ENSCSAG00000012222	0.52677	14.1495177097978,0.505004501957418,1.04309967803419	0.296902	0.557605	0	RMDN2	protein_coding
ENSCSAG00000003524	0.526391	20.8493017211364,0.408745375129665,1.28782157434594	0.197808	0.439367	0	MAML3	protein_coding
ENSCSAG00000008455	0.525322	119.857796590567,0.18798590714228,2.7944768938673	0.00519838	0.0394077	0	NUBP1	protein_coding
ENSCSAG00000008196	0.524983	99.1228628487667,0.204400402802097,2.56840286072208	0.0102168	0.0635837	0	B4GAT1	protein_coding
ENSCSAG00000017337	0.524898	90.1669708892832,0.216303701141958,2.42666934458281	0.0152381	0.0831993	0	SRD5A1	protein_coding
ENSCSAG00000005702	0.524743	122.444295979515,0.222350658658366,2.35997961951354	0.0182759	0.0932533	0	NDUFA6	protein_coding
ENSCSAG00000001210	0.523601	149.393892156813,0.184401994452662,2.83945386592413	0.00451908	0.0356007	0	UROD	protein_coding
ENSCSAG00000003970	0.523531	8.31018312957833,0.639411129544927,0.818770221902476	0.412918	0.667854	0	LEF1	protein_coding
ENSCSAG00000009989	0.523383	914.092159878086,0.113481089812067,4.61207582823014	3.98667e-06	0.000140594	0	NRBP1	protein_coding
ENSCSAG00000007304	0.52325	718.258000659724,0.121080197243373,4.32151912919617	1.54959e-05	0.000437695	0	ensembl	protein_coding
ENSCSAG00000008009	0.523082	1695.79991528335,0.11806687470582,4.43038675815211	9.40642e-06	0.000289415	0	HNRNPM	protein_coding
ENSCSAG00000004783	0.521912	440.804348625433,0.130846604595432,3.98873054524624	6.64278e-05	0.00138136	0	USB1	protein_coding
ENSCSAG00000015812	0.521863	627.313851366935,0.140155669206661,3.72344947708954	0.000196519	0.00322479	0	POLE4	protein_coding
ENSCSAG00000014566	0.521679	19.6141947308678,0.41423978157449,1.2593643602502	0.207899	0.452366	0	FAXC	protein_coding
ENSCSAG00000016168	0.521257	32.0751780397747,0.327019398185214,1.59396347812702	0.110944	0.308673	0	SETD9	protein_coding
ENSCSAG00000005510	0.521008	1512.39631186835,0.117892988502116,4.41932759796864	9.90085e-06	0.000299637	0	NME1	protein_coding
ENSCSAG00000007936	0.52071	361.16920573544,0.159096773825981,3.27291428280257	0.00106445	0.0121345	0	RRP1	protein_coding
ENSCSAG00000008462	0.52048	1160.20266151582,0.133119302557309,3.90987529875859	9.23438e-05	0.00178201	0	MCM2	protein_coding
ENSCSAG00000012124	0.519965	247.851564093381,0.147651840756437,3.52155834778947	0.000429018	0.00598888	0	APEX2	protein_coding
ENSCSAG00000004779	0.519668	71.4178456351358,0.234248552027408,2.21844565409317	0.0265245	0.120042	0	MMP15	protein_coding
ENSCSAG00000019253	0.519499	551.220153832827,0.127586582846332,4.07173716732552	4.66638e-05	0.00105792	0	ensembl	protein_coding
ENSCSAG00000008135	0.519264	146.02504586489,0.194677765267923,2.66730224204383	0.00764629	0.0516649	0	CHCHD6	protein_coding
ENSCSAG00000014095	0.518757	180.511388741315,0.188583962847331,2.75080262123574	0.00594495	0.0433972	0	ISOC1	protein_coding
ENSCSAG00000011216	0.518707	6463.27942682479,0.135640151385914,3.82414083382788	0.000131229	0.0023765	0	ensembl	protein_coding
ENSCSAG00000006024	0.518316	163.713629742364,0.1907155790484,2.71774187983762	0.00657291	0.0466054	0	CMSS1	protein_coding
ENSCSAG00000001027	0.518295	130.82015831697,0.181127750908622,2.8614877157966	0.00421658	0.033972	0	SDC3	protein_coding
ENSCSAG00000010754	0.517101	620.379630936122,0.127110227006003,4.06813182267813	4.73916e-05	0.00106941	0	MGST3	protein_coding
ENSCSAG00000017201	0.51671	390.915489894503,0.134210706242661,3.84999403794828	0.000118121	0.00218171	0	MRPL46	protein_coding
ENSCSAG00000012639	0.516587	340.659740594858,0.147441784072568,3.50367031165562	0.000458893	0.00635443	0	ZMAT2	protein_coding
ENSCSAG00000005360	0.515964	672.04674118009,0.121499889271402,4.24662422119258	2.17015e-05	0.000575258	0	CD59	protein_coding
ENSCSAG00000017708	0.515804	88.8428150309917,0.211324635431398,2.44081418046291	0.0146542	0.0809268	0	EBPL	protein_coding
ENSCSAG00000000649	0.515243	11.9327184254499,0.522984398309332,0.98519760499865	0.324527	0.585596	0	SFN	protein_coding
ENSCSAG00000011256	0.5151	43.5964353254016,0.297634961962753,1.73064387825436	0.0835153	0.25637	0	ANKRD30B	protein_coding
ENSCSAG00000010742	0.51508	2190.79746386093,0.102377544040504,5.03118358677631	4.87461e-07	2.26999e-05	0	ensembl	protein_coding
ENSCSAG00000005132	0.515054	407.017904560429,0.141049236896562,3.65159232879723	0.000260619	0.00404584	0	ZDHHC6	protein_coding
ENSCSAG00000019601	0.514254	2423.95958802265,0.116910864277846,4.3986858249641	1.08908e-05	0.000323533	0	ensembl	protein_coding
ENSCSAG00000005811	0.514154	593.900819084819,0.123358693011357,4.16796080925225	3.07337e-05	0.000764286	0	PHF5A	protein_coding
ENSCSAG00000004474	0.514056	1055.42367638042,0.135845476524651,3.78412262862095	0.000154252	0.00266537	0	FGF5	protein_coding
ENSCSAG00000012692	0.513987	220.575800323772,0.162076811234378,3.17125339080828	0.00151783	0.0160162	0	ensembl	protein_coding
ENSCSAG00000016133	0.513703	65.3368150669375,0.261041597214707,1.9678967975192	0.0490799	0.180694	0	PAXX	protein_coding
ENSCSAG00000001032	0.513082	294.467122800247,0.158885927212803,3.22925046628071	0.00124115	0.0137335	0	ZCCHC17	protein_coding
ENSCSAG00000004154	0.512304	841.54532924649,0.117300743413179,4.36744053775483	1.25711e-05	0.000366232	0	NQO1	protein_coding
ENSCSAG00000013357	0.51178	244.645025625591,0.155267310145957,3.29612520389679	0.000980283	0.0113141	0	SCIN	protein_coding
ENSCSAG00000014573	0.511773	13.7906519431787,0.580839357005409,0.881092081000464	0.378268	0.637548	0	NEURL2	protein_coding
ENSCSAG00000010937	0.511757	25.3814345523657,0.372369372043204,1.37432655595273	0.16934	0.401935	0	ZNF487	protein_coding
ENSCSAG00000017968	0.511414	3969.66887077968,0.103765373615526,4.92856505344442	8.28358e-07	3.63795e-05	0	ATP5F1A	protein_coding
ENSCSAG00000015538	0.511162	1581.58458338707,0.185112689306774,2.76135357474505	0.00575623	0.0423071	0	AMD1	protein_coding
ENSCSAG00000015884	0.510522	526.43339676685,0.174588559802513,2.92414543337751	0.00345403	0.0294503	0	AGPAT2	protein_coding
ENSCSAG00000014435	0.510012	532.783427153183,0.135199788297512,3.7722829701439	0.000161761	0.00276737	0	PSMA3	protein_coding
ENSCSAG00000006377	0.509958	6.71938593887775,0.70368006223963,0.724701704607673	0.468635	0.711219	0	SBK1	protein_coding
ENSCSAG00000005996	0.50992	35.7085297584457,0.309837015363871,1.64576729748632	0.0998117	0.288243	0	ASIC1	protein_coding
ENSCSAG00000014251	0.509264	13.5709048537965,0.527399660924108,0.965613296112723	0.334238	0.596337	0	ensembl	pseudogene
ENSCSAG00000013924	0.509236	151.265206667912,0.185133222419745,2.75064875238908	0.00594774	0.0433972	0	AK1	protein_coding
ENSCSAG00000006549	0.508955	325.75791403061,0.151374202337268,3.36223076432513	0.000773155	0.00947665	0	NIPA2	protein_coding
ENSCSAG00000004730	0.508773	98.6753812920316,0.243823101241329,2.08664893736387	0.0369199	0.149697	0	EREG	protein_coding
ENSCSAG00000000294	0.508616	48.1550087439457,0.306470207042647,1.65959419339645	0.0969961	0.283833	0	RTL8B	protein_coding
ENSCSAG00000007523	0.508293	11.7304603889432,0.525121814993671,0.967952660805024	0.333068	0.595219	0	EPHB6	protein_coding
ENSCSAG00000013512	0.507605	440.553992361884,0.141810704285843,3.57945736055207	0.000344308	0.00502749	0	ELOC	protein_coding
ENSCSAG00000008674	0.507525	408.720193319363,0.137478669161546,3.69166363291854	0.000222792	0.00359718	0	DNAJC9	protein_coding
ENSCSAG00000001258	0.50728	125.193723559609,0.210458464956793,2.41035802980584	0.0159369	0.0852393	0	ensembl	protein_coding
ENSCSAG00000006006	0.506606	632.240949885465,0.128602115295899,3.93932871691614	8.17099e-05	0.0016264	0	ensembl	protein_coding
ENSCSAG00000005572	0.506207	413.085423077517,0.148793829010217,3.40207054725968	0.000668774	0.00846388	0	ensembl	protein_coding
ENSCSAG00000012056	0.505907	246.536866101005,0.184956687169904,2.73527081297199	0.0062329	0.0447548	0	PTPRG	protein_coding
ENSCSAG00000000144	0.505645	6.73531737204284,0.704248483701955,0.717992906096448	0.472762	0.713015	0	FOXD2	protein_coding
ENSCSAG00000015222	0.505509	181.138903510768,0.189535330618755,2.6670980337852	0.00765094	0.0516674	0	BBS5	protein_coding
ENSCSAG00000018085	0.505329	261.394633393525,0.150152110367922,3.36544492278762	0.000764203	0.009386	0	MRPS21	protein_coding
ENSCSAG00000015024	0.505145	773.187579602027,0.148457178437922,3.40263042439287	0.000667405	0.00845543	0	VDAC3	protein_coding
ENSCSAG00000005049	0.504542	35.9418963505894,0.336872786186109,1.49772231484452	0.134205	0.347798	0	CRACD	protein_coding
ENSCSAG00000004225	0.504527	46.8306596677847,0.329646072506406,1.53051145852382	0.12589	0.333926	0	LYZ	protein_coding
ENSCSAG00000007871	0.503485	15.9381118025747,0.466862744110137,1.07844422349504	0.280836	0.538756	0	SLC17A1	protein_coding
ENSCSAG00000015213	0.503417	32.7348462818649,0.349969408527313,1.43845951580202	0.150304	0.37316	0	PLXNA2	protein_coding
ENSCSAG00000019563	0.503165	19.6770680109466,0.451967502285525,1.11327663009796	0.26559	0.522131	0	CHST7	protein_coding
ENSCSAG00000010860	0.502717	9.41212557071979,0.591347818917598,0.850120093272422	0.395258	0.65108	0	SAMD12	protein_coding
ENSCSAG00000002502	0.502087	429.610439002647,0.14913564328428,3.36664897347098	0.000760875	0.00937376	0	ATP5MC1	protein_coding
ENSCSAG00000004174	0.501877	36.2944107772737,0.324192602215876,1.54808366428348	0.121602	0.326653	0	KCNMB4	protein_coding
ENSCSAG00000007750	0.501548	95.9286863759245,0.210407342733087,2.38370090398832	0.0171395	0.0894117	0	PABIR2	protein_coding
ENSCSAG00000001553	0.501498	23.1296476463178,0.384259949640817,1.30510023237594	0.191859	0.431863	0	GSTM4	protein_coding
ENSCSAG00000009671	0.501097	63.9712687495398,0.244376272525506,2.05051332907852	0.0403144	0.158376	0	ensembl	protein_coding
ENSCSAG00000010568	0.501042	76.3091285084363,0.240105983189547,2.08675532300052	0.0369103	0.149697	0	MDGA1	protein_coding
ENSCSAG00000005236	0.501011	59.8726119357611,0.260274944998433,1.92493052226191	0.0542381	0.193426	0	ensembl	pseudogene
ENSCSAG00000010353	0.500505	54.1074364734844,0.260445754383774,1.92172627361457	0.0546402	0.1944	0	PPIL1	protein_coding
ENSCSAG00000002901	0.500201	383.854508158115,0.135484332462623,3.69194680489605	0.000222544	0.00359718	0	LAYN	protein_coding
ENSCSAG00000007570	0.500148	81.4353138523288,0.251859598572991,1.98582115431188	0.0470532	0.175972	0	DNAJC17	protein_coding
ENSCSAG00000019568	0.499611	167.996017536141,0.190840828746356,2.61794797320215	0.00884603	0.0575469	0	HSPA2	protein_coding
ENSCSAG00000007370	0.499201	103.414278412536,0.2062459104144,2.42041555240188	0.0155028	0.0838406	0	IFT20	protein_coding
ENSCSAG00000005015	0.499083	198.559763840452,0.21276679766537,2.34568235208412	0.0189923	0.0954839	0	ensembl	protein_coding
ENSCSAG00000011504	0.498931	341.126517401332,0.144179897803051,3.46047658004329	0.00053922	0.00721013	0	CNPY3	protein_coding
ENSCSAG00000005140	0.498905	1698.33579079368,0.114822834000709,4.34499485659599	1.39279e-05	0.000399013	0	ensembl	protein_coding
ENSCSAG00000003652	0.498333	167.865795253407,0.176476806722578,2.82378735681249	0.00474599	0.0370254	0	NDUFA12	protein_coding
ENSCSAG00000008102	0.4983	562.167183881665,0.150856289022173,3.30314095309101	0.000956083	0.0111629	0	SSBP1	protein_coding
ENSCSAG00000006241	0.498188	2105.53954162742,0.115145739770779,4.32658551342175	1.51439e-05	0.000430778	0	TAF15	protein_coding
ENSCSAG00000015710	0.497719	147.271446667198,0.223672114856664,2.22521921644468	0.0260665	0.118637	0	CCM2	protein_coding
ENSCSAG00000006108	0.497514	344.440428927379,0.141935003092121,3.50522387938428	0.000456223	0.00632473	0	LRRFIP1	protein_coding
ENSCSAG00000010824	0.497369	208.217694399041,0.167845543022592,2.96325595591009	0.00304403	0.0270899	0	PBDC1	protein_coding
ENSCSAG00000001167	0.497119	210.805226424945,0.156253207332768,3.18149695088482	0.00146516	0.015542	0	PPIH	protein_coding
ENSCSAG00000000847	0.496528	8.88833779018902,0.619187316431577,0.801902495338009	0.422609	0.674486	0	FAM131C	protein_coding
ENSCSAG00000007136	0.496297	289.209349423758,0.154589813820813,3.21041088352993	0.00132545	0.0144923	0	TLCD1	protein_coding
ENSCSAG00000016492	0.495989	765.522531916399,0.114995723384233,4.31311231897932	1.60972e-05	0.000451509	0	LAP3	protein_coding
ENSCSAG00000005581	0.495917	4044.20803897662,0.124999850992611,3.96733795913672	7.26799e-05	0.00148073	0	ensembl	protein_coding
ENSCSAG00000005838	0.49563	59.1065369693787,0.257083679523616,1.92789409178375	0.0538683	0.192473	0	SKA2	protein_coding
ENSCSAG00000001906	0.495456	1920.48448379502,0.106772513624501,4.64029702402821	3.47909e-06	0.000126255	0	RAN	protein_coding
ENSCSAG00000006862	0.495004	487.936513535534,0.163596268200978,3.02576478377047	0.00248005	0.0234052	0	POLR2F	protein_coding
ENSCSAG00000018727	0.49487	1010.59138481825,0.138112836566441,3.58308174380068	0.000339564	0.00498234	0	ensembl	protein_coding
ENSCSAG00000011104	0.494674	14.8619305115304,0.51220229462969,0.965779413720727	0.334155	0.596277	0	ensembl	protein_coding
ENSCSAG00000017087	0.494252	47.0746725244283,0.282315000002314,1.75071282348084	0.0799954	0.250149	0	FUCA2	protein_coding
ENSCSAG00000009201	0.494173	12.6321365057607,0.502155611472115,0.984103332696096	0.325065	0.586303	0	ST6GAL1	protein_coding
ENSCSAG00000019117	0.494009	12.4239384087598,0.521783767038249,0.946769805931	0.343756	0.605792	0	ensembl	protein_coding
ENSCSAG00000016610	0.493752	3026.33474987886,0.131096345557283,3.76632802485319	0.000165666	0.00282617	0	TUBB4B	protein_coding
ENSCSAG00000006157	0.493519	14111.8830372276,0.111068174025221,4.44338442704943	8.85547e-06	0.000274565	0	TUBA1B	protein_coding
ENSCSAG00000014000	0.493367	1211.84744441227,0.120636485340927,4.08969700394678	4.31937e-05	0.00100766	0	ensembl	protein_coding
ENSCSAG00000016361	0.492728	348.375009135598,0.158361170650734,3.11141935117839	0.0018619	0.018667	0	ensembl	protein_coding
ENSCSAG00000007645	0.492579	419.402115352911,0.154026150304241,3.19802110028467	0.00138374	0.0148879	0	UBL5	protein_coding
ENSCSAG00000008474	0.491895	364.366772611542,0.181482674704711,2.71042598327622	0.00671968	0.0472186	0	PODXL2	protein_coding
ENSCSAG00000016069	0.491861	399.605248610304,0.14016935753175,3.50904880127321	0.000449712	0.00624164	0	VOPP1	protein_coding
ENSCSAG00000018600	0.491851	1283.61635780693,0.116636477955036,4.216959043425	2.47619e-05	0.000643649	0	ensembl	protein_coding
ENSCSAG00000007756	0.491489	463.175858102729,0.129570206830366,3.79322611610975	0.000148703	0.00258803	0	HPRT1	protein_coding
ENSCSAG00000016432	0.490782	407.597250323725,0.166859173716857,2.94129414801365	0.00326844	0.0282788	0	STMN3	protein_coding
ENSCSAG00000002492	0.490676	1197.70921571772,0.116999252376332,4.19383641649507	2.74276e-05	0.000702344	0	ensembl	protein_coding
ENSCSAG00000017853	0.490531	90.2843991391325,0.233395427819486,2.10171723964303	0.0355781	0.146403	0	LAMTOR4	protein_coding
ENSCSAG00000018027	0.4904	238.687946675219,0.153473901921398,3.1953309721476	0.00139671	0.0150006	0	ZNHIT1	protein_coding
ENSCSAG00000001543	0.489699	25.6538578618805,0.362084247123106,1.35244443111093	0.176233	0.41129	0	PSRC1	protein_coding
ENSCSAG00000007601	0.489555	275.445847979532,0.145308835939308,3.36906370817236	0.00075424	0.00930152	0	CDCA5	protein_coding
ENSCSAG00000001216	0.489288	4762.51949580178,0.0999116120638227,4.89721349203378	9.72052e-07	4.18711e-05	0	PRDX1	protein_coding
ENSCSAG00000018254	0.489187	364.024393449514,0.14594451447859,3.3518671355674	0.000802685	0.00976911	0	TXNL4A	protein_coding
ENSCSAG00000008513	0.488663	10.5936641642663,0.559548035485503,0.873317902542358	0.38249	0.641098	0	ensembl	protein_coding
ENSCSAG00000018724	0.488125	48.9869347218484,0.270946873137552,1.80155177284398	0.071616	0.233865	0	GPR15	protein_coding
ENSCSAG00000013561	0.487725	609.336246188705,0.125298451019409,3.89250768673196	9.92134e-05	0.00189337	0	EPCAM	protein_coding
ENSCSAG00000001536	0.487572	156.766862843168,0.184032254247016,2.64938392408193	0.00806387	0.0536746	0	CLCC1	protein_coding
ENSCSAG00000012882	0.487239	369.611893768514,0.162082147214238,3.00612659335873	0.00264599	0.024511	0	WNT5A	protein_coding
ENSCSAG00000013906	0.487179	82.2244903865936,0.222604034612374,2.1885444954252	0.02863	0.126439	0	ABHD14B	protein_coding
ENSCSAG00000013281	0.487	558.262131455896,0.127143273185978,3.83032178825871	0.000127976	0.00233512	0	AAGAB	protein_coding
ENSCSAG00000011848	0.486781	75.0118614262252,0.233341835094973,2.08612858205684	0.036967	0.14974	0	ensembl	protein_coding
ENSCSAG00000002161	0.486688	483.352590598438,0.127389386438467,3.82047417396292	0.000133195	0.00240355	0	GPATCH4	protein_coding
ENSCSAG00000005554	0.486392	569.484569306844,0.174604633379083,2.78567603906009	0.00534162	0.0400904	0	IGFBP6	protein_coding
ENSCSAG00000016306	0.48622	144.156398370611,0.184725302537606,2.63212225774605	0.00848533	0.0557048	0	TPD52L1	protein_coding
ENSCSAG00000003936	0.48556	65.2591256788998,0.261018965196079,1.86024777181563	0.0628505	0.213833	0	PARD6A	protein_coding
ENSCSAG00000006825	0.485369	10.8400748588115,0.567466785403315,0.855326084873232	0.392371	0.648894	0	SH3YL1	protein_coding
ENSCSAG00000006700	0.485139	223.035558566121,0.171151671798741,2.83455523639988	0.00458895	0.0359632	0	ZNF367	protein_coding
ENSCSAG00000017322	0.484896	137.149278123827,0.191572168891731,2.53114232892719	0.0113692	0.0682886	0	PM20D2	protein_coding
ENSCSAG00000005306	0.48476	14.2507346889174,0.489322229040597,0.990677429072754	0.321843	0.582845	0	CDPF1	protein_coding
ENSCSAG00000007985	0.48475	206.317986428551,0.205832787933832,2.35506691877436	0.0185194	0.0940076	0	RNASEH2C	protein_coding
ENSCSAG00000008390	0.484534	369.948975171143,0.166615605068355,2.90809348058999	0.0036364	0.0306489	0	SF3B6	protein_coding
ENSCSAG00000000397	0.484478	196.645718223151,0.164227992400673,2.95003115164479	0.00317742	0.0277637	0	ensembl	protein_coding
ENSCSAG00000013882	0.484435	48.6644553601649,0.321048451656764,1.5089152864633	0.13132	0.343127	0	OGFRL1	protein_coding
ENSCSAG00000014793	0.484244	1581.59889305778,0.13608348096258,3.55843168589155	0.000373076	0.00537488	0	RASA1	protein_coding
ENSCSAG00000017410	0.483419	796.839345959071,0.116514608447694,4.14900149033722	3.33929e-05	0.000809168	0	TRIP13	protein_coding
ENSCSAG00000016851	0.483418	395.841641502663,0.167794816806367,2.88100674376223	0.00396407	0.0325464	0	ZMYND19	protein_coding
ENSCSAG00000003449	0.48288	199.60316983573,0.164070559660746,2.94312271062779	0.0032492	0.0282531	0	ETV4	protein_coding
ENSCSAG00000011751	0.482503	72.5507226156889,0.238785506870652,2.02065336363781	0.0433157	0.166644	0	ensembl	protein_coding
ENSCSAG00000012153	0.482386	405.960092276628,0.139974788335754,3.4462346292229	0.000568457	0.00742812	0	PDHB	protein_coding
ENSCSAG00000004211	0.481171	315.928254376943,0.139697578664642,3.44437943792638	0.000572372	0.00746311	0	ensembl	protein_coding
ENSCSAG00000001830	0.480607	2115.34411252515,0.111141655097743,4.32427565528189	1.53034e-05	0.000434292	0	ensembl	protein_coding
ENSCSAG00000008217	0.480498	627.350916678788,0.135304513654195,3.55123548219544	0.000383427	0.00548578	0	MRPL11	protein_coding
ENSCSAG00000000785	0.480252	463.239660590157,0.138341532609307,3.4714984746503	0.000517562	0.00699811	0	ensembl	protein_coding
ENSCSAG00000011731	0.479753	258.54035973041,0.149850395426943,3.20154328379979	0.00136694	0.0147653	0	IGBP1	protein_coding
ENSCSAG00000016907	0.479715	3214.64922255388,0.109002320360582,4.4009574343027	1.07774e-05	0.000320954	0	ensembl	protein_coding
ENSCSAG00000001453	0.479421	98.4867399150771,0.217872065379883,2.20047236533873	0.0277734	0.123927	0	LRRC8B	protein_coding
ENSCSAG00000018199	0.47933	597.036427130125,0.1202698288438,3.98545290354199	6.73515e-05	0.00139097	0	RFC2	protein_coding
ENSCSAG00000002658	0.478778	4848.38754909918,0.114151288275423,4.19424174312833	2.73786e-05	0.000702344	0	ensembl	protein_coding
ENSCSAG00000000119	0.478595	190.568614461663,0.18264370513548,2.62037425564172	0.00878333	0.0572007	0	ensembl	protein_coding
ENSCSAG00000008906	0.478498	690.796643071002,0.130176799864811,3.67575784727646	0.000237144	0.00377335	0	ensembl	protein_coding
ENSCSAG00000012558	0.478224	249.201039432629,0.150923205438184,3.16866055964664	0.00153143	0.0161034	0	PLXDC2	protein_coding
ENSCSAG00000000659	0.478111	120.012667673629,0.222111984526366,2.15256653504785	0.0313528	0.134609	0	GJB3	protein_coding
ENSCSAG00000002234	0.477912	965.069908910809,0.134958100592483,3.54118470912428	0.000398335	0.00564549	0	MRPL12	protein_coding
ENSCSAG00000000688	0.477898	533.939759820209,0.123042877682364,3.88399933004041	0.000102752	0.00194552	0	ensembl	protein_coding
ENSCSAG00000017672	0.477465	6155.31121690495,0.118215097311141,4.03895450970947	5.369e-05	0.00117524	0	ensembl	protein_coding
ENSCSAG00000012676	0.477	684.162004863326,0.115892140157541,4.11589317918449	3.85683e-05	0.000910317	0	ARPC5	protein_coding
ENSCSAG00000015453	0.476919	166.338143430016,0.196900423289113,2.4221336209885	0.0154297	0.0837327	0	MIPOL1	protein_coding
ENSCSAG00000002310	0.476918	857.95551054756,0.125673224850486,3.79490492466986	0.0001477	0.00257802	0	NPTX1	protein_coding
ENSCSAG00000001284	0.476314	438.34615929271,0.160990380241398,2.95864966918005	0.0030899	0.0273221	0	SCP2	protein_coding
ENSCSAG00000011593	0.476309	398.032370225518,0.140345383449447,3.3938372088061	0.000689206	0.0086679	0	MRPL40	protein_coding
ENSCSAG00000014445	0.476169	19.5876742655351,0.426090580860532,1.11753056335786	0.263768	0.520713	0	SLC25A18	protein_coding
ENSCSAG00000013445	0.475203	1018.47001143017,0.13595126518386,3.49539292419822	0.000473364	0.00651741	0	ATP5F1C	protein_coding
ENSCSAG00000004184	0.474879	35.4840378508763,0.314718859068902,1.50890048934891	0.131324	0.343127	0	ANAPC15	protein_coding
ENSCSAG00000000929	0.474372	2953.38708389528,0.107095952668753,4.42941533344354	9.44889e-06	0.000289982	0	ensembl	protein_coding
ENSCSAG00000017814	0.474201	450.010280918345,0.138797519120593,3.41649185158652	0.000634336	0.00814773	0	TAF4B	protein_coding
ENSCSAG00000018481	0.474032	31.1156248791063,0.339266546526387,1.397224526186	0.162346	0.392396	0	ensembl	protein_coding
ENSCSAG00000000105	0.473695	668.771040081223,0.123213456522703,3.84450802960691	0.000120795	0.00222428	0	ensembl	protein_coding
ENSCSAG00000011176	0.473462	10.2742469096395,0.5730557902241,0.826205515657922	0.408688	0.663863	0	NOXO1	protein_coding
ENSCSAG00000015817	0.473319	8.41238455827343,0.622599528386955,0.760231037401085	0.447116	0.694052	0	CCDC125	protein_coding
ENSCSAG00000001697	0.472495	712.744198565439,0.115393884020675,4.09462423933474	4.22854e-05	0.000990299	0	PTGFRN	protein_coding
ENSCSAG00000002993	0.472198	44.1672406267545,0.296123293163132,1.59459804900236	0.110802	0.30842	0	TMEM160	protein_coding
ENSCSAG00000006742	0.471814	833.254636947966,0.12870319236076,3.66590869064617	0.000246462	0.00389081	0	UBL4A	protein_coding
ENSCSAG00000015403	0.471811	244.658136815269,0.162465332990944,2.90407318691435	0.00368342	0.0309043	0	ensembl	protein_coding
ENSCSAG00000001549	0.471749	8.881830982252,0.603836184409732,0.781253118355911	0.434654	0.682879	0	CYB561D1	protein_coding
ENSCSAG00000003860	0.471597	18.6045106823101,0.43682486094511,1.07960169850589	0.28032	0.538633	0	TMTC2	protein_coding
ENSCSAG00000014816	0.47158	1829.88611863342,0.106926249395431,4.41033156654707	1.03212e-05	0.000309663	0	MCM4	protein_coding
ENSCSAG00000014493	0.47077	18.3317329130255,0.420867854658835,1.11856976487138	0.263324	0.520306	0	C2orf74	protein_coding
ENSCSAG00000001275	0.470762	734.650722087746,0.119972292697824,3.92392452302829	8.7118e-05	0.00170573	0	ORC1	protein_coding
ENSCSAG00000002409	0.470701	24.0033886871994,0.399793663871467,1.17736052093693	0.239052	0.492266	0	SLC8B1	protein_coding
ENSCSAG00000013528	0.470659	1205.29437327432,0.124650868198041,3.77581842817033	0.000159483	0.00273617	0	ensembl	protein_coding
ENSCSAG00000007175	0.470643	35.8785567487486,0.31768744412968,1.48146688367956	0.138482	0.354088	0	ensembl	pseudogene
ENSCSAG00000001611	0.470541	1035.43823852096,0.11981164362518,3.9273367101926	8.58917e-05	0.0016872	0	SLC16A1	protein_coding
ENSCSAG00000019292	0.470478	123.994281154516,0.194537222947735,2.41844580977906	0.015587	0.0838406	0	EIF2S3B	protein_coding
ENSCSAG00000006453	0.470288	61.9921867491004,0.259714662061944,1.81078632795324	0.0701739	0.230508	0	NPTXR	protein_coding
ENSCSAG00000013694	0.470102	316.114440161083,0.151221501350759,3.10869738826932	0.00187914	0.0188086	0	UQCRQ	protein_coding
ENSCSAG00000002463	0.469888	19.363004554697,0.411465702417657,1.14198646700715	0.25346	0.509157	0	DUSP23	protein_coding
ENSCSAG00000007000	0.469632	195.066315788045,0.176611498137072,2.65912284366369	0.00783444	0.0524951	0	FKBP2	protein_coding
ENSCSAG00000015690	0.469413	5551.36335681207,0.101242641318058,4.63651646441263	3.5433e-06	0.00012719	0	PPIA	protein_coding
ENSCSAG00000000191	0.469389	17.7303406922724,0.437550957539574,1.07276482879717	0.283377	0.541907	0	FUT9	protein_coding
ENSCSAG00000006503	0.468858	127.063105190501,0.191115909133003,2.45326702118173	0.0141565	0.0792673	0	ADAP2	protein_coding
ENSCSAG00000004453	0.467932	710.655501426186,0.115784493063772,4.04140150018017	5.31327e-05	0.0011694	0	DENND2B	protein_coding
ENSCSAG00000013263	0.467795	113.972015643571,0.201306215234914,2.32379936219983	0.0201362	0.0990066	0	ensembl	protein_coding
ENSCSAG00000000157	0.467768	53.9763015251812,0.281647620878878,1.6608268045747	0.0967482	0.28343	0	ensembl	protein_coding
ENSCSAG00000009432	0.467691	237.068827051187,0.177170417970673,2.63978121937757	0.00829596	0.0547625	0	MTFP1	protein_coding
ENSCSAG00000001218	0.467026	1643.90022646252,0.12253381576443,3.81140108942101	0.000138181	0.0024545	0	NASP	protein_coding
ENSCSAG00000014750	0.466886	636.783235463651,0.141257255801365,3.3052174896349	0.000949027	0.0111071	0	ITGA6	protein_coding
ENSCSAG00000015914	0.466711	186.09717329949,0.180610666926563,2.58407312297475	0.00976411	0.0615603	0	DHRS1	protein_coding
ENSCSAG00000015210	0.466582	351.776400955807,0.159571036954753,2.92397651436273	0.00345591	0.0294503	0	MED22	protein_coding
ENSCSAG00000018963	0.465633	34.8053729753074,0.339935181952179,1.36977128840007	0.170758	0.40351	0	ensembl	processed_pseudogene
ENSCSAG00000013089	0.46561	230.831077359923,0.160255594194354,2.90542294578673	0.00366757	0.0308398	0	ensembl	protein_coding
ENSCSAG00000015939	0.465574	555.491723392845,0.150127767650446,3.1011818175217	0.0019275	0.0191818	0	LRPAP1	protein_coding
ENSCSAG00000012907	0.465506	241.75688647148,0.159299163932301,2.92221052912252	0.00347557	0.0295411	0	DYNLT1	protein_coding
ENSCSAG00000018637	0.465421	6.45464141237105,0.742976978448091,0.626426972980136	0.531035	0.755556	0	ensembl	protein_coding
ENSCSAG00000012802	0.465391	2366.50173400074,0.101296795675522,4.59433498109641	4.34132e-06	0.000152211	0	C1QBP	protein_coding
ENSCSAG00000011289	0.465063	676.839854106954,0.120656529865833,3.85443394637637	0.000115998	0.00214578	0	ensembl	protein_coding
ENSCSAG00000015807	0.464984	1171.16035159412,0.111099092855285,4.18530680415298	2.84781e-05	0.00072463	0	HK2	protein_coding
ENSCSAG00000009095	0.464895	3060.39664659632,0.119288968326847,3.89721888701644	9.73037e-05	0.00186876	0	XRCC5	protein_coding
ENSCSAG00000004404	0.46428	13.8096931321286,0.484457006687355,0.958351787469428	0.337885	0.600005	0	CYB5R2	protein_coding
ENSCSAG00000009548	0.464278	1013.55665674581,0.110908714599881,4.18612966681031	2.83751e-05	0.000723536	0	ATP6V0E1	protein_coding
ENSCSAG00000019542	0.464105	26.7713162629969,0.383934209992914,1.2088146925398	0.226734	0.477253	0	ensembl	protein_coding
ENSCSAG00000013583	0.464055	1738.4888477491,0.132546205373148,3.50108386829712	0.00046337	0.00640907	0	MSH6	protein_coding
ENSCSAG00000012144	0.463744	93.6563482357634,0.21949134405489,2.1128107955168	0.034617	0.143806	0	ensembl	protein_coding
ENSCSAG00000011897	0.463683	71.0603498930262,0.249608573776921,1.85764069338226	0.0632201	0.214788	0	MRPS14	protein_coding
ENSCSAG00000012547	0.463668	346.14496275224,0.191700976498698,2.418706849796	0.0155758	0.0838406	0	ENPP4	protein_coding
ENSCSAG00000018360	0.463585	649.262644188542,0.133111920269039,3.48267431048631	0.000496432	0.00677315	0	PGRMC1	protein_coding
ENSCSAG00000017967	0.463059	485.497737453697,0.178010974070271,2.60129477049386	0.00928726	0.0596075	0	POMP	protein_coding
ENSCSAG00000006054	0.462921	956.905201983885,0.126762386106003,3.65188121284976	0.000260326	0.00404584	0	TMBIM6	protein_coding
ENSCSAG00000012087	0.46258	543.31995074006,0.181767073908423,2.54490336730446	0.0109308	0.066678	0	FAM20B	protein_coding
ENSCSAG00000000375	0.461868	42.7345247414587,0.292747805113901,1.57770016305325	0.114635	0.314722	0	LRATD1	protein_coding
ENSCSAG00000017852	0.461749	49.7854294743073,0.27013440453253,1.70932925428294	0.08739	0.264756	0	CNPY4	protein_coding
ENSCSAG00000002066	0.461721	266.270745227254,0.186352652860023,2.47767287343026	0.0132242	0.0756799	0	CDK2AP1	protein_coding
ENSCSAG00000002520	0.46125	955.655667184447,0.125632793309301,3.67141156148156	0.000241215	0.00383305	0	ERP29	protein_coding
ENSCSAG00000013173	0.46101	1164.72106917854,0.107880519800353,4.27334309896839	1.92564e-05	0.000523088	0	MCM10	protein_coding
ENSCSAG00000005706	0.46068	75.4014381136353,0.243064279703693,1.89530174118652	0.0580524	0.202237	0	SMDT1	protein_coding
ENSCSAG00000013182	0.460304	164.315368357578,0.203671540811689,2.26003206062226	0.0238193	0.11135	0	ensembl	protein_coding
ENSCSAG00000001859	0.460172	454.945300442094,0.154915300537396,2.97047372950468	0.00297341	0.0266737	0	S100A13	protein_coding
ENSCSAG00000013393	0.459975	528.470098384076,0.154658208198702,2.97413808311485	0.00293813	0.0264453	0	UCHL5	protein_coding
ENSCSAG00000016572	0.459897	491.016714325531,0.134436719963347,3.42091586118036	0.000624106	0.00805926	0	ensembl	protein_coding
ENSCSAG00000008922	0.459892	118.497609987808,0.235018442015044,1.95683476133928	0.0503669	0.183916	0	CHCHD1	protein_coding
ENSCSAG00000009229	0.459812	128.018575516984,0.208044264487978,2.2101656401522	0.0270937	0.12216	0	ensembl	protein_coding
ENSCSAG00000001012	0.459442	343.69556762401,0.146189597956206,3.14278118371037	0.00167351	0.0172367	0	RCC1	protein_coding
ENSCSAG00000004572	0.459433	6.97717727338057,0.688385790240497,0.667405735295632	0.504513	0.73721	0	FA2H	protein_coding
ENSCSAG00000012409	0.459154	484.019950710452,0.142184845034685,3.2292766807595	0.00124104	0.0137335	0	SLC29A1	protein_coding
ENSCSAG00000011453	0.458547	72.0146958061071,0.255097212887373,1.79753864893284	0.0722501	0.235071	0	ABITRAM	protein_coding
ENSCSAG00000006660	0.458498	13565.0623878797,0.105189047318312,4.35879682925284	1.30779e-05	0.000376451	0	NCL	protein_coding
ENSCSAG00000008519	0.458399	460.893161242596,0.176199976466724,2.60158398557302	0.00927943	0.0595949	0	SLC52A2	protein_coding
ENSCSAG00000018252	0.458293	28.5221792116279,0.352984661189789,1.29833698952048	0.194172	0.434733	0	SLC66A2	protein_coding
ENSCSAG00000007705	0.457524	1031.54330585895,0.13574433504169,3.37048619573105	0.000750357	0.00927111	0	PSAT1	protein_coding
ENSCSAG00000004136	0.457357	40.4011767152994,0.303841097483787,1.50524969693255	0.13226	0.344637	0	PDE2A	protein_coding
ENSCSAG00000015762	0.457296	31.3303422155898,0.335702636994764,1.36220525948636	0.173133	0.406592	0	DNLZ	protein_coding
ENSCSAG00000008690	0.457066	436.328796640956,0.155856897684954,2.93259800910652	0.00336139	0.0289249	0	NHP2	protein_coding
ENSCSAG00000009306	0.457025	356.090807077418,0.164352045133414,2.78076938167075	0.00542302	0.0404611	0	ADSS2	protein_coding
ENSCSAG00000015068	0.456998	401.642236421006,0.134911003766703,3.38740520075779	0.000705571	0.00882769	0	RTRAF	protein_coding
ENSCSAG00000000960	0.456933	789.820760921294,0.128853611930238,3.54614293766427	0.000390914	0.00555556	0	STMN1	protein_coding
ENSCSAG00000000083	0.456514	35.9844572873197,0.329010540125851,1.38753640881697	0.165278	0.396738	0	PIGM	protein_coding
ENSCSAG00000026514	0.456437	13.3417187964006,0.508889496843536,0.896927953676196	0.369757	0.629049	0	ensembl	miRNA
ENSCSAG00000001346	0.456203	735.359741624852,0.1195354997175,3.81646267876062	0.000135379	0.00241896	0	PGM1	protein_coding
ENSCSAG00000000664	0.456113	1888.11835994462,0.133657607043342,3.41254650548744	0.000643589	0.00822281	0	NOC2L	protein_coding
ENSCSAG00000011052	0.455739	137.612124805633,0.200073011062381,2.27786517317464	0.0227346	0.107954	0	TRNT1	protein_coding
ENSCSAG00000010320	0.455639	201.321485775668,0.177807466457227,2.56253982448455	0.010391	0.0643024	0	PAQR4	protein_coding
ENSCSAG00000005782	0.455383	1879.50889633731,0.155569628071031,2.92719913408195	0.0034203	0.0292777	0	KRT81	protein_coding
ENSCSAG00000012163	0.455339	305.065796630567,0.178090349928667,2.55678780529036	0.0105644	0.065075	0	ensembl	protein_coding
ENSCSAG00000012366	0.455307	107.47397709018,0.197133475963255,2.30963808863735	0.0209082	0.101806	0	ensembl	protein_coding
ENSCSAG00000015973	0.455195	138.400582267873,0.190424406103915,2.39042513425855	0.0168289	0.0882876	0	MDP1	protein_coding
ENSCSAG00000007201	0.454706	2993.9350316282,0.102385311910037,4.44112512769546	8.94897e-06	0.000276669	0	RRM2	protein_coding
ENSCSAG00000014890	0.454656	307.397241517591,0.145861141248369,3.11704851510874	0.00182672	0.0184427	0	WDR61	protein_coding
ENSCSAG00000000447	0.454239	60.2915104647867,0.256891479857046,1.76821498285762	0.077025	0.245227	0	MYORG	protein_coding
ENSCSAG00000002004	0.45404	188.428812749388,0.186668851083509,2.43233006487229	0.015002	0.0823395	0	MTX1	protein_coding
ENSCSAG00000009210	0.453814	473.138454353525,0.142745812335874,3.1791777080743	0.00147694	0.0155983	0	MORC4	protein_coding
ENSCSAG00000008188	0.453787	4715.04960607149,0.119092090057065,3.81038948742809	0.000138748	0.00245733	0	ALDH1A1	protein_coding
ENSCSAG00000005635	0.453759	341.576890569668,0.141736038165377,3.20143509907906	0.00136745	0.0147653	0	MRPS23	protein_coding
ENSCSAG00000004382	0.453619	46.1301406591353,0.294651166785238,1.5395125316901	0.123679	0.330021	0	IRAK3	protein_coding
ENSCSAG00000003922	0.453442	153.673298720599,0.201814220479425,2.24682758779722	0.024651	0.114177	0	GAR1	protein_coding
ENSCSAG00000016909	0.453234	276.798769694708,0.147988919655808,3.0626192641499	0.00219409	0.0212511	0	ensembl	protein_coding
ENSCSAG00000015325	0.452967	287.880398743086,0.171815284738921,2.63636132459913	0.00838004	0.0551401	0	PFDN4	protein_coding
ENSCSAG00000005433	0.452964	2229.9584511306,0.123050112933527,3.68113060668974	0.000232202	0.00371924	0	CD44	protein_coding
ENSCSAG00000003528	0.452787	34.412641204118,0.39373649435646,1.1499752830038	0.250154	0.505495	0	B9D2	protein_coding
ENSCSAG00000007346	0.452681	509.575635372709,0.132798652214743,3.40877355389734	0.000652556	0.00831096	0	TMEM199	protein_coding
ENSCSAG00000005502	0.452548	224.251750660781,0.18139809485933,2.4947788385064	0.0126036	0.0736847	0	PFDN5	protein_coding
ENSCSAG00000006938	0.451394	60.3423232537462,0.246671290325785,1.82993977890087	0.0672589	0.224401	0	ADI1	protein_coding
ENSCSAG00000010119	0.451263	464.656117462348,0.129661068214759,3.48032497646919	0.000500806	0.00682511	0	ensembl	protein_coding
ENSCSAG00000009494	0.450467	202.6424438626,0.162267011874775,2.77608483373474	0.00550179	0.0407761	0	ensembl	protein_coding
ENSCSAG00000017296	0.450149	470.317497489652,0.142115179432462,3.1674965894888	0.00153758	0.0161258	0	C15orf40	protein_coding
ENSCSAG00000010528	0.450034	182.227400969103,0.250012633625163,1.80004351083137	0.0718538	0.234287	0	POLR2L	protein_coding
ENSCSAG00000000147	0.44998	2697.60702583787,0.146677613268094,3.06781657441225	0.00215629	0.0209565	0	ensembl	protein_coding
ENSCSAG00000015414	0.449184	12.127809731476,0.524810044452623,0.855898495844401	0.392054	0.648847	0	PNPLA4	protein_coding
ENSCSAG00000017104	0.448848	511.818879210028,0.155835295156705,2.88027416361775	0.00397329	0.0325999	0	CIB1	protein_coding
ENSCSAG00000005280	0.448703	61.0356661547399,0.247281704135866,1.81454279678084	0.0695942	0.229371	0	TCP11L1	protein_coding
ENSCSAG00000018606	0.448629	99.6872559644746,0.231649925860405,1.93666638280989	0.0527861	0.189706	0	ensembl	protein_coding
ENSCSAG00000002804	0.448249	15.1852568708371,0.475112374114568,0.943459186132225	0.345446	0.60682	0	PLEKHA4	protein_coding
ENSCSAG00000013029	0.447756	495.857130262281,0.142304287878121,3.14647163026854	0.00165253	0.0170498	0	PSMB6	protein_coding
ENSCSAG00000017745	0.447751	64.809641902354,0.243981865902466,1.83518073268908	0.0664789	0.222352	0	NUDT15	protein_coding
ENSCSAG00000019725	0.447711	503.535254285301,0.138376508122375,3.23545341225975	0.0012145	0.0135161	0	GPRIN1	protein_coding
ENSCSAG00000004384	0.44767	45.9591243949257,0.285667827854678,1.56709857561589	0.117092	0.319151	0	STK32C	protein_coding
ENSCSAG00000008782	0.447669	76.6814420088064,0.22974458922313,1.9485518796779	0.051349	0.186206	0	XXYLT1	protein_coding
ENSCSAG00000009443	0.447574	122.290460976242,0.18904861923898,2.36750732457961	0.0179084	0.0922561	0	SEC14L2	protein_coding
ENSCSAG00000013038	0.447471	354.717058648796,0.141961294935538,3.15206368357202	0.00162121	0.016784	0	RAB11A	protein_coding
ENSCSAG00000015928	0.447328	545.923837591134,0.141370485591708,3.16422139409721	0.00155498	0.016266	0	NLN	protein_coding
ENSCSAG00000017664	0.447161	7.98738149966021,0.65274090568241,0.685051997552028	0.493311	0.728516	0	CTAGE1	protein_coding
ENSCSAG00000018882	0.447051	31.5769064406796,0.345101437685893,1.29541871765287	0.195176	0.43609	0	B3GNT5	protein_coding
ENSCSAG00000008892	0.446631	76.5653973649475,0.251716370160299,1.77434180723424	0.0760066	0.243222	0	PNKD	protein_coding
ENSCSAG00000011418	0.44663	5994.25510876373,0.129533018392407,3.44800105483373	0.000564752	0.00739573	0	ITGB1	protein_coding
ENSCSAG00000006725	0.446468	119.54790636048,0.216693542724424,2.06036623591034	0.0393635	0.155762	0	ELOF1	protein_coding
ENSCSAG00000001377	0.446149	1253.05219218178,0.130652588735842,3.41477402944529	0.000638349	0.00818186	0	CTH	protein_coding
ENSCSAG00000017617	0.445498	701.602287602261,0.16505628298656,2.69906618710874	0.00695343	0.0481121	0	DIS3	protein_coding
ENSCSAG00000013965	0.445292	2992.02750786067,0.113653907610684,3.91796400151912	8.93e-05	0.0017428	0	GPNMB	protein_coding
ENSCSAG00000018685	0.44508	36.4952953535986,0.358004312330267,1.2432264329778	0.213784	0.460027	0	DNAJC28	protein_coding
ENSCSAG00000018180	0.444505	607.50978893642,0.127547954299678,3.48500342728838	0.000492131	0.00672207	0	BUD23	protein_coding
ENSCSAG00000018451	0.444203	100.882570958623,0.234168247269029,1.8969375523256	0.0578362	0.201882	0	ITPRIP	protein_coding
ENSCSAG00000001561	0.44401	261.012101880978,0.163647113519922,2.71321606688908	0.00666336	0.0469862	0	SLC6A17	protein_coding
ENSCSAG00000005565	0.443826	324.619038926217,0.151467725774642,2.93016925394072	0.00338777	0.0291233	0	ORC6	protein_coding
ENSCSAG00000013887	0.443752	275.743913000484,0.148138480930354,2.99552375572477	0.00273974	0.0251748	0	CDCA7L	protein_coding
ENSCSAG00000007962	0.443732	30.0752342447864,0.336103725661923,1.32022196164301	0.186761	0.425751	0	XYLT1	protein_coding
ENSCSAG00000014779	0.443692	3377.61376487126,0.179506177961709,2.47173892123003	0.0134458	0.0766396	0	ACTR2	protein_coding
ENSCSAG00000000458	0.443585	359.724951675505,0.138243499117029,3.20872591240387	0.00133325	0.0145391	0	ALDH1B1	protein_coding
ENSCSAG00000015379	0.443366	9.13810268987244,0.596796266016764,0.742910912231083	0.457536	0.702186	0	ensembl	protein_coding
ENSCSAG00000006807	0.44323	1659.46203841166,0.105002080977757,4.22115667792634	2.43052e-05	0.000633142	0	BLMH	protein_coding
ENSCSAG00000000768	0.443058	392.501991069487,0.1534285535461,2.8877151618064	0.00388051	0.0321007	0	SLC25A33	protein_coding
ENSCSAG00000016729	0.442977	655.48085074146,0.169783173727082,2.6090772930403	0.00907867	0.0586606	0	ensembl	protein_coding
ENSCSAG00000005652	0.442374	15.3362322893757,0.45652386322948,0.969005769694555	0.332542	0.594846	0	OCEL1	protein_coding
ENSCSAG00000013305	0.442131	284.115507675771,0.175614296683872,2.51762341854775	0.011815	0.0705796	0	ensembl	protein_coding
ENSCSAG00000010326	0.441943	53.0547001589415,0.271266784815184,1.62918250097262	0.103274	0.295164	0	BEGAIN	protein_coding
ENSCSAG00000003939	0.441705	6.3760838485712,0.756656862832284,0.583758794562984	0.559383	0.774958	0	OTOGL	protein_coding
ENSCSAG00000017172	0.441633	544.048123949692,0.15493889571651,2.85036784118325	0.00436687	0.0346733	0	ensembl	protein_coding
ENSCSAG00000003050	0.44148	1026.60147422718,0.122719516884393,3.59746899562181	0.000321329	0.00478288	0	CALM3	protein_coding
ENSCSAG00000019282	0.441357	126.457273681131,0.199015636746403,2.2176990836688	0.0265754	0.120182	0	ensembl	protein_coding
ENSCSAG00000006563	0.441192	194.166754595289,0.166163053300117,2.65517553164724	0.00792671	0.0529956	0	FUNDC2	protein_coding
ENSCSAG00000008193	0.441039	838.01248648104,0.170232529156906,2.5908035515528	0.00957521	0.0607185	0	MCM5	protein_coding
ENSCSAG00000001816	0.440805	318.617962969293,0.146742313638477,3.00394227320482	0.00266506	0.024612	0	MRPL9	protein_coding
ENSCSAG00000011313	0.440702	700.226717434184,0.13836881424451,3.18498322734411	0.00144762	0.0154238	0	DLD	protein_coding
ENSCSAG00000012545	0.440684	8.02028982898629,0.668157892408175,0.659550703461688	0.509542	0.740611	0	ACTRT3	protein_coding
ENSCSAG00000004100	0.440561	441.383709160467,0.163701410644937,2.69124540372257	0.00711858	0.0489773	0	ZFC3H1	protein_coding
ENSCSAG00000002547	0.440288	435.989107628545,0.131279175904327,3.35382784664029	0.000797019	0.00973946	0	CBX1	protein_coding
ENSCSAG00000010486	0.440249	415.41621057178,0.130574181381771,3.37163771545299	0.000747227	0.00924339	0	DUT	protein_coding
ENSCSAG00000006967	0.439725	21.6828911237284,0.398904064002708,1.10233243924399	0.270317	0.527471	0	ZFP92	protein_coding
ENSCSAG00000005319	0.439269	87.1772199462497,0.211098236707256,2.08087434967703	0.0374454	0.151148	0	SALL1	protein_coding
ENSCSAG00000010724	0.438842	845.64134660224,0.112635822491887,3.89610997280879	9.775e-05	0.00187137	0	HAVCR1	protein_coding
ENSCSAG00000000595	0.438785	96.8894309867442,0.221640488533568,1.9797166558487	0.0477354	0.177414	0	H2AX	protein_coding
ENSCSAG00000015861	0.438293	52.761998332506,0.320870993357907,1.36594886507531	0.171955	0.405306	0	CENPH	protein_coding
ENSCSAG00000002914	0.438198	1518.86060978282,0.109451359530618,4.0035833632179	6.23902e-05	0.0013064	0	PWP1	protein_coding
ENSCSAG00000001829	0.437914	1645.17566410046,0.151179535573554,2.89665166813171	0.00377168	0.0314594	0	THEM4	protein_coding
ENSCSAG00000006732	0.437883	1883.58830425024,0.140484535771503,3.11694783235533	0.00182734	0.0184427	0	G6PD	protein_coding
ENSCSAG00000006205	0.437571	57.7335412719095,0.25730322704242,1.70060261751532	0.0890176	0.267541	0	ensembl	protein_coding
ENSCSAG00000000249	0.437566	2162.43409645434,0.129425953946904,3.38081898296493	0.000722701	0.00900465	0	ensembl	protein_coding
ENSCSAG00000019122	0.437439	6.64377296670025,0.759203353908211,0.576181179547502	0.564493	0.777564	0	SAMD9	protein_coding
ENSCSAG00000011034	0.437366	22.6931428886398,0.412927620639766,1.05918314600138	0.289516	0.548689	0	GABBR2	protein_coding
ENSCSAG00000010747	0.436906	2320.13119284188,0.101739877870667,4.29434626960222	1.75209e-05	0.000485792	0	ensembl	protein_coding
ENSCSAG00000005165	0.43664	1714.26647292501,0.120903726311851,3.61147211212124	0.000304464	0.00460745	0	DUSP5	protein_coding
ENSCSAG00000003469	0.436166	324.042141430535,0.171319936639177,2.54591561513349	0.0108992	0.0665257	0	SLC36A4	protein_coding
ENSCSAG00000005703	0.436009	176.112851988952,0.188460893300848,2.31352332206318	0.0206939	0.101089	0	TMEM38A	protein_coding
ENSCSAG00000013069	0.435954	110.465139695653,0.201543592150605,2.16307307319838	0.0305356	0.132098	0	TMEM14A	protein_coding
ENSCSAG00000009540	0.4359	188.370717549113,0.206626013367663,2.10960919637529	0.034892	0.144517	0	KHK	protein_coding
ENSCSAG00000008694	0.43568	263.676807218579,0.17289563813948,2.51989925491604	0.0117388	0.0702293	0	PMM2	protein_coding
ENSCSAG00000003923	0.435525	932.56854500158,0.120610270321323,3.61101497240084	0.000305001	0.0046098	0	PSMC5	protein_coding
ENSCSAG00000017008	0.435489	276.175516765731,0.149054940801639,2.92167091452725	0.00348159	0.0295715	0	HEBP2	protein_coding
ENSCSAG00000020024	0.435384	49.1959895960545,0.356360105959921,1.22175283730611	0.221801	0.47164	0	ensembl	misc_RNA
ENSCSAG00000014660	0.435267	2906.08674030166,0.110512847973076,3.93860877617627	8.19554e-05	0.00162656	0	LGALS3	protein_coding
ENSCSAG00000016016	0.435266	13.7405601935568,0.488198236926304,0.891576345436706	0.37262	0.632086	0	DDC	protein_coding
ENSCSAG00000003725	0.435182	578.45113895899,0.150746860110596,2.88683897005616	0.00389133	0.0321461	0	CBFB	protein_coding
ENSCSAG00000011249	0.435177	729.022884296205,0.117831865516016,3.69320627264446	0.000221444	0.00358502	0	PSMD13	protein_coding
ENSCSAG00000004682	0.435167	58.7352897574739,0.259075877191567,1.67968932053674	0.0930178	0.276463	0	B4GALNT1	protein_coding
ENSCSAG00000007354	0.435121	263.83800244484,0.197983751469423,2.19776070881384	0.0279662	0.124485	0	ATP11C	protein_coding
ENSCSAG00000003410	0.435047	136.943427726257,0.200528722334171,2.16949807400875	0.0300449	0.130678	0	ensembl	protein_coding
ENSCSAG00000007181	0.43498	61.7925420440727,0.263256832635545,1.65230128099226	0.0984731	0.286742	0	CATSPERZ	protein_coding
ENSCSAG00000018862	0.434735	415.881652740811,0.131129766887509,3.31530745823959	0.000915424	0.0108138	0	ensembl	protein_coding
ENSCSAG00000014221	0.434617	85.529078849351,0.226367231627772,1.9199624924692	0.0548626	0.19486	0	OSBPL6	protein_coding
ENSCSAG00000008292	0.434603	289.479211298521,0.154492937579067,2.81309523662408	0.00490671	0.0379358	0	MGST1	protein_coding
ENSCSAG00000006027	0.434546	187.141617724209,0.168466762824207,2.57941629813773	0.00989674	0.0620721	0	ensembl	protein_coding
ENSCSAG00000005711	0.434172	2918.03891142938,0.111074079721989,3.90885188905307	9.27358e-05	0.00178672	0	FUS	protein_coding
ENSCSAG00000004847	0.434047	194.725637096966,0.227425170695261,1.90852839042244	0.056323	0.198778	0	DCK	protein_coding
ENSCSAG00000003783	0.433634	1182.27762018967,0.121183343925701,3.57832668351561	0.000345801	0.00503827	0	FBL	protein_coding
ENSCSAG00000016190	0.433412	164.661661007839,0.185255136732868,2.33954163400882	0.0193074	0.0963055	0	VAMP8	protein_coding
ENSCSAG00000007308	0.433357	87.9545365333541,0.221869126472744,1.95321162554768	0.0507945	0.184545	0	GSTK1	protein_coding
ENSCSAG00000010391	0.433127	235.11064689328,0.151108444266707,2.86633299137635	0.00415257	0.0336135	0	CCNJL	protein_coding
ENSCSAG00000016011	0.432973	494.901325388827,0.140386214819282,3.08415636994452	0.0020413	0.0201147	0	ensembl	protein_coding
ENSCSAG00000003683	0.432727	116.938802604594,0.198363797442677,2.18147969251223	0.029148	0.127991	0	TMEM126A	protein_coding
ENSCSAG00000013025	0.432364	26.5465496233192,0.388209724373719,1.11373813688356	0.265392	0.522104	0	ensembl	protein_coding
ENSCSAG00000015981	0.432307	347.406983747768,0.155605543426861,2.77822059035141	0.00546575	0.0406928	0	AIDA	protein_coding
ENSCSAG00000003637	0.432292	645.849362580784,0.165111120583721,2.61818981142231	0.00883976	0.0575372	0	ANKRD50	protein_coding
ENSCSAG00000006089	0.432274	574.64178013435,0.143570342078613,3.01088467837131	0.00260488	0.0242203	0	CD2BP2	protein_coding
ENSCSAG00000005150	0.432189	13.7282114670141,0.489557727931482,0.882814723695837	0.377336	0.636956	0	BBIP1	protein_coding
ENSCSAG00000003818	0.431989	623.778494225789,0.127924558669709,3.37690193715314	0.000733072	0.00911503	0	CLNS1A	protein_coding
ENSCSAG00000003530	0.431876	869.600865063737,0.126468851134006,3.41488178678413	0.000638097	0.00818186	0	TGFB1	protein_coding
ENSCSAG00000015299	0.431561	130.158928867196,0.212760059869139,2.02839401228355	0.0425201	0.164528	0	ensembl	protein_coding
ENSCSAG00000014760	0.431543	266.671399991914,0.154533881093396,2.79254887475166	0.00522946	0.0396184	0	EXOSC2	protein_coding
ENSCSAG00000005284	0.431514	48.0475072114421,0.27007114027953,1.59777728690844	0.110093	0.307225	0	ensembl	protein_coding
ENSCSAG00000014344	0.431395	697.581190009013,0.149727554644592,2.88119666127479	0.00396168	0.0325464	0	POLA1	protein_coding
ENSCSAG00000019437	0.431196	1843.56848709569,0.104599109897951,4.12236715550906	3.74999e-05	0.000890476	0	ensembl	protein_coding
ENSCSAG00000007007	0.431124	123.04976343158,0.202862033487248,2.12520975564805	0.0335691	0.140876	0	UPK1B	protein_coding
ENSCSAG00000012507	0.430964	200.404240609514,0.182190220932951,2.36546337133402	0.0180075	0.0924207	0	SERPINI1	protein_coding
ENSCSAG00000015096	0.430936	252.680241063941,0.163257022824568,2.63961787880941	0.00829996	0.0547625	0	GOLGA7	protein_coding
ENSCSAG00000005725	0.430696	312.646604895064,0.153400972291893,2.8076485245141	0.00499047	0.0383197	0	CENPM	protein_coding
ENSCSAG00000011348	0.430642	83.1637791532163,0.247062190182634,1.74305006395659	0.0813249	0.252603	0	DIPK2A	protein_coding
ENSCSAG00000008063	0.430374	589.320390156529,0.1802759325085,2.3873064279891	0.0169723	0.0888084	0	DRAP1	protein_coding
ENSCSAG00000010681	0.430346	320.734817493072,0.14582798628576,2.95105380960931	0.00316692	0.0277186	0	ensembl	pseudogene
ENSCSAG00000007773	0.429928	56.3416706684051,0.282790702954966,1.52030325919137	0.128435	0.3383	0	ACOT13	protein_coding
ENSCSAG00000016149	0.429906	17.2551454870342,0.432035778371536,0.995070158007566	0.319702	0.5806	0	LYPD6	protein_coding
ENSCSAG00000005395	0.429382	31.1594948588763,0.336118679562928,1.27747255026428	0.201435	0.444294	0	ensembl	protein_coding
ENSCSAG00000011832	0.42927	1626.88947487362,0.104092067142948,4.12394804111787	3.72433e-05	0.000889488	0	PSMB1	protein_coding
ENSCSAG00000011879	0.42878	110.098883700435,0.197104050962681,2.17540050976964	0.0296001	0.129134	0	CLDN7	protein_coding
ENSCSAG00000002649	0.428502	685.651615261839,0.139388615536826,3.07415486399973	0.002111	0.0205827	0	PSMB3	protein_coding
ENSCSAG00000018442	0.428276	828.053867708421,0.155878337073413,2.74750099548336	0.00600513	0.0436361	0	ensembl	protein_coding
ENSCSAG00000009453	0.42818	262.516075820953,0.145966973280473,2.93340476024783	0.00335266	0.0288832	0	MIS18A	protein_coding
ENSCSAG00000005898	0.427829	122.827448817145,0.185008552935241,2.31248380778253	0.020751	0.101286	0	SMAGP	protein_coding
ENSCSAG00000011644	0.4278	2085.04682976101,0.112259337503492,3.81081616592259	0.000138509	0.0024567	0	POLR2A	protein_coding
ENSCSAG00000016077	0.427696	1752.55329195553,0.15434102243653,2.77110761284525	0.0055866	0.0412362	0	EDF1	protein_coding
ENSCSAG00000008160	0.427557	123.52202965828,0.222708863394033,1.91980365013793	0.0548827	0.19486	0	RPP21	protein_coding
ENSCSAG00000014199	0.427409	45.0234137422311,0.297043307956507,1.43887720903353	0.150185	0.373113	0	ZMYND10	protein_coding
ENSCSAG00000017521	0.427137	367.415650073302,0.160501828594573,2.6612596125235	0.00778489	0.0522528	0	RAP2A	protein_coding
ENSCSAG00000015628	0.42712	417.015585105176,0.131365663972222,3.25138402616567	0.00114845	0.012909	0	SLBP	protein_coding
ENSCSAG00000003300	0.42696	67.7510563387257,0.262607124551333,1.62585252948963	0.103981	0.296551	0	MND1	protein_coding
ENSCSAG00000002010	0.4267	118.192962239725,0.193706019301091,2.20282476295198	0.0276071	0.123688	0	GBA	protein_coding
ENSCSAG00000002364	0.426393	1550.68049712429,0.113551368002318,3.75506617734227	0.000173296	0.00293181	0	TIMP2	protein_coding
ENSCSAG00000000395	0.426317	1650.47573521456,0.133201373081804,3.20054683569127	0.00137167	0.0147844	0	ensembl	protein_coding
ENSCSAG00000005221	0.426293	453.656190562362,0.161479484812753,2.63991914133014	0.00829258	0.0547625	0	ensembl	protein_coding
ENSCSAG00000008199	0.426226	186.547094367971,0.165182576023985,2.58033398210861	0.00987048	0.0620162	0	C2CD2	protein_coding
ENSCSAG00000008086	0.426218	806.806022845663,0.1346835760849,3.16458581594158	0.00155304	0.0162597	0	BANF1	protein_coding
ENSCSAG00000018568	0.426085	299.028448136519,0.164536720517994,2.58960587656101	0.00960859	0.0608662	0	ensembl	protein_coding
ENSCSAG00000009843	0.425907	157.071718677967,0.184165725160575,2.31263102803587	0.0207429	0.101286	0	ensembl	protein_coding
ENSCSAG00000011497	0.425328	64.6861213115019,0.253285152679875,1.67924541315327	0.0931042	0.276584	0	RBBP9	protein_coding
ENSCSAG00000015644	0.425113	8.15955939520948,0.692512757963982,0.613869968258928	0.539301	0.761385	0	USH2A	protein_coding
ENSCSAG00000011886	0.425094	160.125821700384,0.177198218252924,2.39897663143039	0.016441	0.0870476	0	ELP5	protein_coding
ENSCSAG00000016120	0.424977	500.450183989759,0.128779007411709,3.30004989215667	0.000966676	0.0112431	0	ensembl	protein_coding
ENSCSAG00000011225	0.424953	7.82774861325344,0.646452571829858,0.657362033681642	0.510948	0.741608	0	CHGA	protein_coding
ENSCSAG00000004531	0.424943	812.64435022533,0.14387899611264,2.95347235587437	0.00314221	0.0276061	0	OAT	protein_coding
ENSCSAG00000017236	0.424696	46.2698872657587,0.310586784429351,1.3673992951988	0.1715	0.404471	0	COA5	protein_coding
ENSCSAG00000000215	0.424323	7.0863712776623,0.765062867851725,0.554624578589622	0.579151	0.789282	0	ensembl	protein_coding
ENSCSAG00000005327	0.423856	146.207026104287,0.195784196775554,2.16491680821452	0.0303941	0.131722	0	ensembl	protein_coding
ENSCSAG00000009615	0.423594	118.46297631263,0.188835748590969,2.24318508121938	0.0248849	0.114775	0	GPD1L	protein_coding
ENSCSAG00000008279	0.423489	7438.08551723772,0.114499328462554,3.69861182504064	0.000216782	0.00352373	0	TUBB	protein_coding
ENSCSAG00000012209	0.423214	663.563498851559,0.133039336877472,3.18111726806033	0.00146708	0.0155488	0	DPYSL3	protein_coding
ENSCSAG00000005333	0.423165	8.30660598011088,0.621644843479867,0.680718033124373	0.49605	0.730799	0	ensembl	protein_coding
ENSCSAG00000014847	0.422944	509.481283236705,0.131670308829726,3.21214115178434	0.0013175	0.0144195	0	PNO1	protein_coding
ENSCSAG00000015802	0.422765	130.899510323384,0.185465705644099,2.27947728730228	0.0226387	0.107713	0	AK6	protein_coding
ENSCSAG00000002441	0.422758	82.3800920626974,0.231429406006891,1.82672714910525	0.0677408	0.225572	0	SC5D	protein_coding
ENSCSAG00000017553	0.422466	326.061859804453,0.150996365193808,2.79785534994629	0.00514431	0.0390903	0	RAB31	protein_coding
ENSCSAG00000016101	0.422249	1020.73358988473,0.144482133896889,2.92250278475655	0.00347231	0.0295352	0	MRFAP1	protein_coding
ENSCSAG00000001140	0.421534	2573.94177706677,0.109796298158809,3.83923350451942	0.000123419	0.00226569	0	ensembl	protein_coding
ENSCSAG00000019572	0.421505	195.781993989946,0.16571516104409,2.54354987585658	0.0109732	0.0667247	0	PNMA1	protein_coding
ENSCSAG00000003157	0.421446	829.978670527099,0.163288990832546,2.58098128071253	0.00985199	0.0620162	0	SNRPD2	protein_coding
ENSCSAG00000005001	0.421396	278.287747335779,0.144509986738681,2.91603343031057	0.00354513	0.0300265	0	RNF157	protein_coding
ENSCSAG00000008381	0.421267	82.0145626293843,0.235493618566893,1.78886669500884	0.0736363	0.238225	0	FKBP1B	protein_coding
ENSCSAG00000004399	0.421171	523.049423850075,0.127035021032869,3.31539137762898	0.000915149	0.0108138	0	BNIP3	protein_coding
ENSCSAG00000010972	0.420187	2013.78088474415,0.10309138411976,4.07587171870092	4.58423e-05	0.0010509	0	ANP32B	protein_coding
ENSCSAG00000015281	0.420077	74.9309423402085,0.228650034935548,1.8372048856485	0.0661797	0.22172	0	MPLKIP	protein_coding
ENSCSAG00000008707	0.420021	416.896342361895,0.136067990177352,3.08684296816475	0.00202294	0.0199826	0	ACAD9	protein_coding
ENSCSAG00000011147	0.419815	93.2574137565204,0.237747128873413,1.76580331030187	0.0774289	0.24558	0	SYNGR3	protein_coding
ENSCSAG00000008705	0.419493	208.404202984293,0.158095601702943,2.65341066497482	0.00796829	0.0532146	0	NCBP2	protein_coding
ENSCSAG00000006364	0.41929	200.909578419639,0.184005159493766,2.27868564497439	0.0226858	0.10785	0	SPNS1	protein_coding
ENSCSAG00000005465	0.41911	3467.36906811332,0.101640289028085,4.12346101482148	3.73222e-05	0.00088961	0	NOLC1	protein_coding
ENSCSAG00000005509	0.419084	324.060732149702,0.183124510747062,2.28851788872588	0.0221074	0.10585	0	NPM3	protein_coding
ENSCSAG00000016390	0.418973	197.73182297686,0.168377587693603,2.48829226399987	0.0128358	0.0745009	0	EXOSC7	protein_coding
ENSCSAG00000003383	0.418969	3936.27160284956,0.109721895870803,3.81846455145741	0.000134285	0.00241373	0	RPL27	protein_coding
ENSCSAG00000017041	0.418694	245.818605784622,0.157329754660932,2.66125081124703	0.00778509	0.0522528	0	ABRACL	protein_coding
ENSCSAG00000016527	0.418685	30.8462091582615,0.351330617581555,1.19171209057024	0.233374	0.484796	0	ensembl	protein_coding
ENSCSAG00000014562	0.417965	824.54808959112,0.173794868143865,2.40493279150028	0.0161754	0.0860573	0	EIF1AX	protein_coding
ENSCSAG00000008551	0.417849	41.5937705483345,0.300020922502071,1.39273450497674	0.1637	0.394089	0	ZSWIM7	protein_coding
ENSCSAG00000007388	0.417797	271.62578011132,0.147286622739797,2.83662418606956	0.00455932	0.0358489	0	FAM162A	protein_coding
ENSCSAG00000008040	0.41759	583.887226587423,0.12268421807149,3.40377929208349	0.000664604	0.00843279	0	SHMT1	protein_coding
ENSCSAG00000010235	0.417509	30.8735121579057,0.350873988923019,1.18991189438757	0.234081	0.485919	0	C9orf131	protein_coding
ENSCSAG00000013596	0.417376	564.649567506851,0.119955928042247,3.47940771817446	0.000502523	0.00684078	0	ARPC5L	protein_coding
ENSCSAG00000017900	0.417088	98.3882464808578,0.211628570316425,1.97085142636525	0.0487409	0.179856	0	MAPRE2	protein_coding
[truncated: 11,139 more rows]

## Sheet: OC43+SBI-756 vs. OC43
Gene	log2 fold change	DESeq2 Stat:Mean,SE,Wald stat	Wald test p-value	BH adjusted p-values	Significance: Abs(Log2FC)>=1 BHP<0.05	gene_name	gene_biotype
[truncated: 12,697 more rows]

[truncated: 2 more sheets: OC43+SBI-5844 vs. OC43, OC43+SBI-0498 vs. OC43]
