# Supplementary material for: Inhibition of coronavirus HCoV-OC43 by targeting the eIF4F complex
Source: Front Pharmacol. 2022 Dec 1;13:1029093. doi: 10.3389/fphar.2022.1029093 (PMC9751428; doi:10.3389/fphar.2022.1029093)
Supplement: Supplementary file 4 [file DataSheet2.xlsx]

## Sheet: Note
Lists of differentially expressed genes from different comparisons in A549 OC43 infected, control, and OC43 infected + drugs and compounds
Name	Description_x000D_
Gene	Gene ID_x000D_
log2 fold change	Log2 Fold Change for Group1 vs Group2 calculated by DESeq2 (used for significance test)_x000D_
DESeq2 Stat:Mean,SE,Wald stat	DESeq2 raw statistics_x000D_
Wald test p-value	DESeq2 raw p value_x000D_
BH adjusted p-values	BH adjusted p-values correcting for multiple testing errors (used for significance test)_x000D_
Significance: Log2FC 1 BHP 0.05	Significance based on Log2 transformed FC >= defined cutoff or <= -defined cutoff, AND BH adjusted p-value < defined cutoff_x000D_
gene_name	Gene Symbol_x000D_
gene_biotype	_x000D_

## Sheet: OC43 vs. Control
Gene	log2 fold change	DESeq2 Stat:Mean,SE,Wald stat	Wald test p-value	BH adjusted p-values	Significance: Abs(Log2FC)>=1 BHP<0.05	gene_name	gene_biotype
ENSG00000000003	-0.131603	660.989239153143,0.128763789728441,-1.02204728920881	0.306759	0.466914	0	TSPAN6	protein_coding
ENSG00000000419	0.0901729	866.35554796877,0.100797451006198,0.894595097319893	0.371004	0.534267	0	DPM1	protein_coding
ENSG00000000457	0.572572	255.568370248,0.145805976560496,3.92694613644768	8.60312e-05	0.000443607	0	SCYL3	protein_coding
ENSG00000000460	-0.606774	579.389821764624,0.102406425351295,-5.9251543180397	3.12004e-09	3.4367e-08	0	C1orf112	protein_coding
ENSG00000000971	-1.43474	2842.0067305145,0.0904729522657205,-15.8582689513085	1.23244e-56	1.74442e-54	-1	CFH	protein_coding
ENSG00000001036	-0.381558	2058.43656468663,0.0793414089718111,-4.80906335704531	1.51639e-06	1.11401e-05	0	FUCA2	protein_coding
ENSG00000001084	0.212336	3238.41267411518,0.071080910364138,2.98724756105091	0.00281502	0.00982393	0	GCLC	protein_coding
ENSG00000001167	-0.019927	754.253591243125,0.0913992211887048,-0.218021491586462	0.827412	0.901123	0	NFYA	protein_coding
ENSG00000001460	0.0239261	271.465737206691,0.133915426244318,0.178665960781532	0.8582	0.920969	0	STPG1	protein_coding
ENSG00000001461	-0.247736	594.054033801465,0.0958702414673619,-2.58407949773892	0.00976393	0.0287219	0	NIPAL3	protein_coding
ENSG00000001497	-0.0286982	3111.2643743219,0.0713801130226172,-0.402046960594543	0.687649	0.803116	0	LAS1L	protein_coding
ENSG00000001561	0.0136443	23.6980104291269,0.416798265196323,0.0327360398702355	0.973885	0.986534	0	ENPP4	protein_coding
ENSG00000001617	-0.548803	918.659596278661,0.100744123252469,-5.44748980471841	5.10856e-08	4.79917e-07	0	SEMA3F	protein_coding
ENSG00000001629	0.0613505	1851.61684868845,0.0761362958721208,0.805797871053749	0.420359	0.582176	0	ANKIB1	protein_coding
ENSG00000001630	0.209713	2362.94581995461,0.077236291425746,2.71521712952276	0.00662323	0.0205272	0	CYP51A1	protein_coding
ENSG00000001631	0.252991	712.681973730962,0.124284053650733,2.03558771816539	0.0417918	0.0977701	0	KRIT1	protein_coding
ENSG00000002016	0.228214	252.20854950592,0.13694198688382,1.66650142769286	0.0956136	0.191615	0	RAD52	protein_coding
ENSG00000002079	0.207383	20.8487524731813,0.448905424411992,0.461974151835351	0.6441	0.771131	0	MYH16	unitary_pseudogene
ENSG00000002330	-0.335144	1241.59648549422,0.101720787922502,-3.29474217673699	0.00098512	0.00390941	0	BAD	protein_coding
ENSG00000002549	0.652282	1529.60758637683,0.0710985018915289,9.17433588861262	4.54366e-20	1.37321e-18	0	LAP3	protein_coding
ENSG00000002586	-0.231514	3084.14202240058,0.0652901508349726,-3.54592842222485	0.000391232	0.00172019	0	CD99	protein_coding
ENSG00000002587	0.187184	94.6800581005237,0.225387032983414,0.830501092331015	0.406256	0.568156	0	HS3ST1	protein_coding
ENSG00000002746	-0.272834	251.137639606313,0.141485274705626,-1.92835355437401	0.0538112	0.120467	0	HECW1	protein_coding
ENSG00000002822	-0.278196	657.214041046519,0.133967248332329,-2.0765951358614	0.0378389	0.0902407	0	MAD1L1	protein_coding
ENSG00000002834	-0.469955	18955.8209557639,0.0822289061811694,-5.71520866051141	1.09569e-08	1.12449e-07	0	LASP1	protein_coding
ENSG00000002919	0.290176	657.540875744561,0.117782905277618,2.46364890828556	0.0137531	0.0385472	0	SNX11	protein_coding
ENSG00000003056	-0.25565	3551.03060142989,0.0600860320863921,-4.25473921484549	2.09293e-05	0.000123047	0	M6PR	protein_coding
ENSG00000003096	-0.012461	24.5469079488377,0.455999742527017,-0.0273268081092844	0.978199	0.988865	0	KLHL13	protein_coding
ENSG00000003137	-0.265889	336.151743530231,0.169457344441569,-1.56906144975924	0.116634	0.224123	0	CYP26B1	protein_coding
ENSG00000003147	0.672071	141.116938847749,0.177275257910759,3.79111452265286	0.000149973	0.00073051	0	ICA1	protein_coding
ENSG00000003249	-0.188784	1317.03280398471,0.0962017399831496,-1.96237666986838	0.0497186	0.113079	0	DBNDD1	protein_coding
ENSG00000003393	0.305178	550.537659395342,0.112717540449942,2.70746146956922	0.00677999	0.0209112	0	ALS2	protein_coding
ENSG00000003400	0.76168	165.993687625151,0.181844530779679,4.18863258285519	2.8064e-05	0.000160765	0	CASP10	protein_coding
ENSG00000003402	0.488261	2387.52560902283,0.0693753037128652,7.03796286293928	1.95071e-12	3.19814e-11	0	CFLAR	protein_coding
ENSG00000003436	0.287329	1296.89430256067,0.109940800250854,2.61348460792549	0.00896241	0.0266783	0	TFPI	protein_coding
ENSG00000003509	-0.0846384	344.037454900395,0.131245966657123,-0.644883578564939	0.519003	0.67077	0	NDUFAF7	protein_coding
ENSG00000003756	0.429382	1219.45155371435,0.0883931256509095,4.85764568959463	1.1879e-06	8.86876e-06	0	RBM5	protein_coding
ENSG00000003987	0.160604	25.684793495509,0.429028409075592,0.37434264869637	0.708149	0.817225	0	MTMR7	protein_coding
ENSG00000003989	1.20008	965.481614390687,0.0957942138693174,12.5276485566383	5.27022e-36	3.97843e-34	1	SLC7A2	protein_coding
ENSG00000004059	-0.101005	2088.38022859278,0.0787856115899063,-1.28202568223002	0.199834	0.340029	0	ARF5	protein_coding
ENSG00000004139	-0.407065	169.869906795797,0.266692279964916,-1.52634735945566	0.126923	0.239081	0	SARM1	protein_coding
ENSG00000004142	-0.204894	5243.87906764162,0.0593169418736772,-3.45421694720322	0.000551893	0.0023295	0	POLDIP2	protein_coding
ENSG00000004399	-0.563304	2013.99488723742,0.0902427121865949,-6.24210255319656	4.31728e-10	5.32914e-09	0	PLXND1	protein_coding
ENSG00000004455	-0.155227	2797.27455293323,0.065977572412862,-2.35272972972885	0.0186362	0.0497854	0	AK2	protein_coding
ENSG00000004468	-0.00875632	326.509961504726,0.130310019972587,-0.0671960847756062	0.946426	0.971297	0	CD38	protein_coding
ENSG00000004478	-0.68215	6427.61255003212,0.0581213441458221,-11.7366539831951	8.26938e-32	4.96309e-30	0	FKBP4	protein_coding
ENSG00000004487	0.100642	2507.57577260246,0.0742512420881781,1.35543154791087	0.17528	0.307333	0	KDM1A	protein_coding
ENSG00000004534	0.0627471	915.697666900552,0.0836004359971064,0.750559853540462	0.452918	0.611462	0	RBM6	protein_coding
ENSG00000004660	0.443869	305.163554666013,0.151894094628497,2.9222292773562	0.00347536	0.0117869	0	CAMKK1	protein_coding
ENSG00000004700	-0.257796	1877.64695263872,0.0881096369446834,-2.92585172992986	0.00343515	0.0116809	0	RECQL	protein_coding
ENSG00000004766	-0.18488	357.057167628634,0.146348861942225,-1.26328613663815	0.206486	0.348625	0	VPS50	protein_coding
ENSG00000004776	-0.684424	4.82328172537909,0.936089419469678,-0.7311525081213	0.464686	0.622866	0	HSPB6	protein_coding
ENSG00000004777	-0.184169	320.771664824197,0.135130386094058,-1.36290021871594	0.172914	0.304157	0	ARHGAP33	protein_coding
ENSG00000004779	-0.0198176	1453.2314756598,0.0740741976876496,-0.267537138052902	0.789056	0.872704	0	NDUFAB1	protein_coding
ENSG00000004799	0.273385	364.662057738161,0.122228444792474,2.23667258370113	0.0253077	0.0646491	0	PDK4	protein_coding
ENSG00000004838	0.170133	13.5843999071321,0.614302855073053,0.276952546913486	0.781817	0.867613	0	ZMYND10	protein_coding
ENSG00000004848	-0.292965	58.1506633856676,0.26786187783428,-1.09371565553454	0.27408	0.430921	0	ARX	protein_coding
ENSG00000004864	0.220253	1498.50912186989,0.0923399094753682,2.38524372310261	0.0170678	0.046302	0	SLC25A13	protein_coding
ENSG00000004866	-0.00202288	763.579857671298,0.0928167307163363,-0.0217943123651096	0.982612	0.991328	0	ST7	protein_coding
ENSG00000004897	-0.0470231	2964.52783506101,0.0999801124386106,-0.470324842633712	0.638123	0.767274	0	CDC27	protein_coding
ENSG00000004961	-0.00098241	1328.08487033145,0.0863928506855543,-0.0113714252848192	0.990927	0.995793	0	HCCS	protein_coding
ENSG00000004975	0.14959	1049.50736375484,0.0955885521621856,1.56493144848874	0.117599	0.225315	0	DVL2	protein_coding
ENSG00000005007	-0.225249	3511.43721841003,0.0838625970531611,-2.68592694426281	0.00723289	0.0221153	0	UPF1	protein_coding
ENSG00000005020	-0.341857	999.724852579166,0.0967017551212078,-3.53516680781497	0.000407518	0.00177935	0	SKAP2	protein_coding
ENSG00000005022	-0.194971	16466.0480499536,0.0544792774363738,-3.57881149475554	0.00034516	0.00153873	0	SLC25A5	protein_coding
ENSG00000005059	-0.236454	495.198419042857,0.106298401142538,-2.22443846852092	0.026119	0.0662927	0	CCDC109B	protein_coding
ENSG00000005073	-0.750879	6.13490225562321,0.817071139710744,-0.918988073005945	0.358102	0.521733	0	HOXA11	protein_coding
ENSG00000005075	-0.197343	1079.61080997831,0.0835550953839828,-2.36183638935197	0.0181847	0.0487941	0	POLR2J	protein_coding
ENSG00000005100	0.369503	2040.41974926713,0.0723815945736191,5.10492648327444	3.30923e-07	2.71795e-06	0	DHX33	protein_coding
ENSG00000005108	-0.652298	1736.49705416724,0.068881686595456,-9.46983665948285	2.80282e-21	9.20809e-20	0	THSD7A	protein_coding
ENSG00000005156	-0.271348	1076.02213304217,0.0823520718120552,-3.29497176093604	0.000984316	0.00390804	0	LIG3	protein_coding
ENSG00000005175	0.0124733	1230.74008426175,0.12359269984834,0.100922357067806	0.919612	0.956525	0	RPAP3	protein_coding
ENSG00000005187	-0.380845	147.063558225454,0.215324799848139,-1.76870075216572	0.0769438	0.160753	0	ACSM3	protein_coding
ENSG00000005189	0.404614	224.96722052758,0.149712805680507,2.70259890090912	0.00687997	0.0211835	0	AC004381.6	protein_coding
ENSG00000005194	0.223858	2150.33615618063,0.0678238521207619,3.30057727576143	0.000964861	0.00383978	0	CIAPIN1	protein_coding
ENSG00000005206	-0.42833	878.259117225963,0.13381827370625,-3.20083252377106	0.00137031	0.00523381	0	SPPL2B	protein_coding
ENSG00000005238	0.830648	251.014302072887,0.147925017123257,5.61533217212363	1.96185e-08	1.93958e-07	0	FAM214B	protein_coding
ENSG00000005243	-0.355565	75.4545772730895,0.235755487823204,-1.50819407489078	0.131505	0.245533	0	COPZ2	protein_coding
ENSG00000005249	-0.066279	132.2062614743,0.18286312669689,-0.362451266654203	0.717015	0.823055	0	PRKAR2B	protein_coding
ENSG00000005302	-0.202988	610.924325937084,0.0953789797886228,-2.12822094165704	0.0333188	0.0813921	0	MSL3	protein_coding
ENSG00000005339	0.110829	2728.91734088201,0.0639969792212955,1.7317850946739	0.0833118	0.171584	0	CREBBP	protein_coding
ENSG00000005421	0.721368	8.60590424977339,0.683671777677325,1.05513835069332	0.291362	0.449358	0	PON1	protein_coding
ENSG00000005436	0.172697	584.573373629036,0.124180328962551,1.39069184233879	0.164319	0.292492	0	GCFC2	protein_coding
ENSG00000005448	-0.0181352	952.144970520358,0.115528172126353,-0.15697632061828	0.875264	0.931301	0	WDR54	protein_coding
ENSG00000005469	-0.122479	296.445981220957,0.140193325684532,-0.8736463950185	0.382311	0.545264	0	CROT	protein_coding
ENSG00000005483	0.4486	1629.93387559933,0.0764802945950094,5.8655630538741	4.47611e-09	4.84134e-08	0	KMT2E	protein_coding
ENSG00000005486	0.118739	1645.78048757593,0.0997358648361068,1.19053889252201	0.233835	0.382739	0	RHBDD2	protein_coding
ENSG00000005513	-0.312801	37.5024855494696,0.361013482850093,-0.866452805491127	0.386242	0.54931	0	SOX8	protein_coding
ENSG00000005700	0.7758	2740.38489957683,0.0992803909187464,7.81423030615441	5.52999e-15	1.15816e-13	0	IBTK	protein_coding
ENSG00000005801	0.677474	593.434483119377,0.123369698670712,5.49141279683484	3.98731e-08	3.78984e-07	0	ZNF195	protein_coding
ENSG00000005810	0.46448	1767.76957511921,0.0816724830231121,5.68711096694666	1.29207e-08	1.30941e-07	0	MYCBP2	protein_coding
ENSG00000005812	0.0887641	624.649856269651,0.0934527667687792,0.949828006696369	0.3422	0.504931	0	FBXL3	protein_coding
ENSG00000005844						ITGAL	protein_coding
ENSG00000005882	-0.42666	211.959269858933,0.170844811979191,-2.49735665200948	0.0125123	0.0354735	0	PDK2	protein_coding
ENSG00000005884	-0.377419	18609.8981330123,0.08222697554147,-4.58996489537164	4.43321e-06	2.99634e-05	0	ITGA3	protein_coding
ENSG00000005889	0.230202	1145.63882254549,0.101547673729332,2.26693358847121	0.0233943	0.060397	0	ZFX	protein_coding
ENSG00000005893	-0.175333	2261.50485789879,0.0831697378784229,-2.10813660899556	0.0350192	0.0849715	0	LAMP2	protein_coding
ENSG00000005961	0.743347	12.5191215016272,0.564542499738537,1.31672430872886	0.187931	0.32449	0	ITGA2B	protein_coding
ENSG00000005981	-0.241374	273.670919569515,0.131448925683201,-1.83625821945108	0.0663195	0.143094	0	ASB4	protein_coding
ENSG00000006007	0.00337332	3531.27607572666,0.0725282923290329,0.0465104150454296	0.962903	0.980774	0	GDE1	protein_coding
ENSG00000006015	-0.176058	693.938925694936,0.167716204969761,-1.04973828280646	0.293838	0.45211	0	C19orf60	protein_coding
ENSG00000006016	-0.188318	20.1155632816211,0.455756782840848,-0.413197960627163	0.679462	0.797007	0	CRLF1	protein_coding
ENSG00000006025	0.266323	240.702769360565,0.149466526865002,1.78182251135733	0.0747782	0.157133	0	OSBPL7	protein_coding
ENSG00000006042	-0.714663	35.1733277622852,0.346991609232094,-2.05959744443975	0.039437	0.0934614	0	TMEM98	protein_coding
ENSG00000006047	-1.07577	7.77805621931836,0.732056964777285,-1.46952066415946	0.141692	0.260176	0	YBX2	protein_coding
ENSG00000006062	-0.856775	2022.15170719119,0.0709136343012134,-12.0819508301948	1.31561e-33	8.72875e-32	0	MAP3K14	protein_coding
ENSG00000006071	-0.219684	23.4666577732258,0.425414808238166,-0.51639925198338	0.605576	0.7419	0	ABCC8	protein_coding
ENSG00000006118	0.943746	4446.95543699239,0.133115297162598,7.08969157822711	1.34411e-12	2.23602e-11	0	TMEM132A	protein_coding
ENSG00000006125	-0.0044267	15967.2792119999,0.0738067919247107,-0.0599768395609495	0.952174	0.974375	0	AP2B1	protein_coding
ENSG00000006194	0.621576	1084.13657700697,0.0782895102977074,7.93945657521812	2.03069e-15	4.47358e-14	0	ZNF263	protein_coding
ENSG00000006210	1.68482	17.3805674111559,0.591846090200911,2.84672792932377	0.00441711	0.0145087	1	CX3CL1	protein_coding
ENSG00000006282	-0.052861	2110.08473511151,0.0858192421400834,-0.615957795246498	0.537922	0.686808	0	SPATA20	protein_coding
ENSG00000006283	-0.719462	142.698194971558,0.216612508551841,-3.32142434026435	0.000895593	0.00359274	0	CACNA1G	protein_coding
ENSG00000006327	-0.384138	6286.34095086039,0.309721792854746,-1.24026680575398	0.214877	0.359291	0	TNFRSF12A	protein_coding
ENSG00000006432	0.349643	1080.34916287589,0.082376569619464,4.24445305803251	2.19127e-05	0.000128208	0	MAP3K9	protein_coding
ENSG00000006451	0.00111881	789.602867050763,0.0929721017386503,0.012033875195615	0.990399	0.995498	0	RALA	protein_coding
ENSG00000006453	0.145624	2447.93090428839,0.0743762649777123,1.957929776611	0.0502383	0.11393	0	BAIAP2L1	protein_coding
ENSG00000006459	1.96535	205.056577621275,0.161858714597726,12.1423872411841	6.29619e-34	4.26059e-32	1	KDM7A	protein_coding
ENSG00000006468	0.430001	304.335111000928,0.142489877141495,3.01776677848631	0.00254645	0.00903048	0	ETV1	protein_coding
ENSG00000006530	0.0986088	1106.58351134823,0.0866108051358213,1.13852742502223	0.2549	0.408403	0	AGK	protein_coding
ENSG00000006534	0.0308136	5253.01601979899,0.0924989163600973,0.333123407065406	0.739041	0.837958	0	ALDH3B1	protein_coding
ENSG00000006576	0.0895063	758.461060901013,0.105482110454789,0.848544671942316	0.396135	0.558541	0	PHTF2	protein_coding
ENSG00000006606	-0.745806	32.8248867343064,0.36387433176762,-2.04962392567373	0.0404011	0.0952413	0	CCL26	protein_coding
ENSG00000006607	0.0103097	726.065738282172,0.0953239905094217,0.108154246906414	0.913873	0.95337	0	FARP2	protein_coding
ENSG00000006611	-1.38848	167.259229844078,0.178487632348438,-7.77912620593909	7.30272e-15	1.51449e-13	-1	USH1C	protein_coding
ENSG00000006625	-0.284067	1005.05434896911,0.0912085690109453,-3.11447352076797	0.00184273	0.00679966	0	GGCT	protein_coding
ENSG00000006634	0.0574615	1051.51798889239,0.123994504124814,0.463420129908446	0.643063	0.770433	0	DBF4	protein_coding
ENSG00000006638	-0.386223	5.08806342346795,0.872023467316846,-0.442904937664349	0.657834	0.782111	0	TBXA2R	protein_coding
ENSG00000006652	0.523176	1416.61029696048,0.0893281337041651,5.85678852887647	4.71903e-09	5.07617e-08	0	IFRD1	protein_coding
ENSG00000006695	0.3924	610.291501199428,0.0975027055660719,4.02450177031318	5.70961e-05	0.00030602	0	COX10	protein_coding
ENSG00000006704	-0.144619	731.615542722922,0.0888092134138263,-1.62842418779124	0.103435	0.203786	0	GTF2IRD1	protein_coding
ENSG00000006712	-0.216302	2766.44170530824,0.0800381636969292,-2.70248479145033	0.00688233	0.0211846	0	PAF1	protein_coding
ENSG00000006715	-0.082153	1116.43196400892,0.0888173156522943,-0.924965986239601	0.354984	0.518702	0	VPS41	protein_coding
ENSG00000006740	-0.179172	43.9990266869843,0.302247253281347,-0.592798062338532	0.553316	0.700353	0	ARHGAP44	protein_coding
ENSG00000006744	-0.079903	3740.3400504433,0.0664037402989043,-1.20329032503229	0.228864	0.376481	0	ELAC2	protein_coding
ENSG00000006747						SCIN	protein_coding
ENSG00000006756	-0.189499	1015.5958301478,0.0860892883685673,-2.20119424600493	0.0277223	0.0697119	0	ARSD	protein_coding
ENSG00000006757	-0.436757	118.442153969524,0.192439433546852,-2.26957906809696	0.0232331	0.0600357	0	PNPLA4	protein_coding
ENSG00000006831	0.323725	2906.19224956686,0.0694606010719226,4.66055329935257	3.1536e-06	2.18361e-05	0	ADIPOR2	protein_coding
ENSG00000006837	0.0562287	12.0082732795378,0.596122461052191,0.0943241062130376	0.924852	0.959613	0	CDKL3	protein_coding
ENSG00000007047	-0.160846	308.634908892817,0.137897163830672,-1.16642296486891	0.243443	0.394626	0	MARK4	protein_coding
ENSG00000007080	-0.0592334	1840.59598964182,0.1094317068568,-0.541281943305839	0.588313	0.728688	0	CCDC124	protein_coding
ENSG00000007168	-0.0613375	4306.17725266679,0.0773517891269834,-0.792968067245837	0.427796	0.5893	0	PAFAH1B1	protein_coding
ENSG00000007171	1.81619	5.23564777310659,0.960717499981346,1.89045052041064	0.0586977	0.129291	0	NOS2	protein_coding
ENSG00000007202	-0.258344	8531.74297959978,0.0547682228751007,-4.7170357529103	2.39306e-06	1.69218e-05	0	KIAA0100	protein_coding
ENSG00000007237	-0.302433	12.5228216592621,0.599763457075355,-0.504253294736015	0.614083	0.749343	0	GAS7	protein_coding
ENSG00000007255	-0.409378	220.810012054256,0.175022693632549,-2.33899860896195	0.0193355	0.0513066	0	TRAPPC6A	protein_coding
ENSG00000007306	0.681384	11.8287248643723,0.672130856336324,1.01376643723444	0.310694	0.470963	0	CEACAM7	protein_coding
ENSG00000007314						SCN4A	protein_coding
ENSG00000007341	0.273357	177.392405406082,0.166576299002116,1.64103374621597	0.10079	0.199678	0	ST7L	protein_coding
ENSG00000007372	0.0545525	29.0857521224562,0.367178667503197,0.148572092884466	0.881891	0.936066	0	PAX6	protein_coding
ENSG00000007376	-0.221407	1086.25207787473,0.12889429833609,-1.71773812698952	0.0858444	0.175861	0	RPUSD1	protein_coding
ENSG00000007384	-0.158535	852.504415669124,0.118602060946488,-1.33669803478328	0.181321	0.315741	0	RHBDF1	protein_coding
ENSG00000007392	-0.249195	952.681807881048,0.0883084104325761,-2.82187448255421	0.00477439	0.0155163	0	LUC7L	protein_coding
ENSG00000007402	0.165006	28.5648753103447,0.394592414372414,0.418168931993237	0.675824	0.79477	0	CACNA2D2	protein_coding
ENSG00000007516	-0.185322	39.0523945204937,0.402254024692909,-0.460708694106129	0.645008	0.771946	0	BAIAP3	protein_coding
ENSG00000007520	-0.314246	1457.30907564429,0.102523412689962,-3.06511682576969	0.00217585	0.00786482	0	TSR3	protein_coding
ENSG00000007541	-0.411442	1475.61248680223,0.101081319509827,-4.07040589944329	4.69313e-05	0.0002559	0	PIGQ	protein_coding
ENSG00000007545	0.562941	1023.98730986972,0.101096692631934,5.56834146943305	2.57175e-08	2.50874e-07	0	CRAMP1	protein_coding
ENSG00000007866	-0.19109	114.412177671227,0.220961092433665,-0.864813135040567	0.387141	0.550029	0	TEAD3	protein_coding
ENSG00000007908	10.0744	96.1670848666565,1.19793816103385,8.40975237368208	4.10877e-17	1.02629e-15	1	SELE	protein_coding
ENSG00000007923	-0.170272	1925.08672511921,0.0711986603060959,-2.39149885670177	0.0167797	0.0456298	0	DNAJC11	protein_coding
ENSG00000007944	1.07407	286.668067162263,0.129337946801739,8.30439048368956	1.00333e-16	2.42412e-15	1	MYLIP	protein_coding
ENSG00000007952	0.202116	11.4402760005651,0.581938974619677,0.34731468771025	0.728355	0.831111	0	NOX1	protein_coding
ENSG00000007968	-0.247724	564.262431294327,0.109919386270944,-2.25369081915461	0.0242156	0.0622243	0	E2F2	protein_coding
ENSG00000008018	-0.0578078	2011.71007891115,0.0709634231292135,-0.814614617069819	0.415293	0.577277	0	PSMB1	protein_coding
ENSG00000008056	1.23073	5.21433560014858,0.923631992665326,1.33249156223853	0.182699	0.317424	0	SYN1	protein_coding
ENSG00000008083	0.523324	545.211684557971,0.10088893087863,5.1871318091005	2.13558e-07	1.82275e-06	0	JARID2	protein_coding
ENSG00000008086	0.490679	777.064580379608,0.115293065664393,4.25593144317175	2.0818e-05	0.000122606	0	CDKL5	protein_coding
ENSG00000008128	-0.333696	563.444438471326,0.162665153540069,-2.05142831384627	0.0402253	0.0949452	0	CDK11A	protein_coding
ENSG00000008130	0.112013	1904.09434896043,0.0841138386430791,1.3316885764326	0.182963	0.317687	0	NADK	protein_coding
ENSG00000008256	-0.0135536	1378.30529633415,0.074202171992135,-0.182657662256535	0.855067	0.918906	0	CYTH3	protein_coding
ENSG00000008277	-0.745018	112.963588760545,0.2054403597343,-3.62644611899094	0.000287349	0.00131305	0	ADAM22	protein_coding
ENSG00000008282	-0.248541	2351.36344816633,0.0842852122933023,-2.94880422772248	0.00319006	0.0109771	0	SYPL1	protein_coding
ENSG00000008283	-0.0215032	1017.76528844555,0.10108072120084,-0.212733230025149	0.831535	0.903802	0	CYB561	protein_coding
ENSG00000008294	0.523634	4432.62241745878,0.0694267019231525,7.54225436614664	4.61916e-14	8.85512e-13	0	SPAG9	protein_coding
ENSG00000008300	0.477221	1073.92784765764,0.113038864535252,4.22174051199139	2.42423e-05	0.000140723	0	CELSR3	protein_coding
ENSG00000008323	0.0993868	32.6096472244077,0.357319642189369,0.278145465840992	0.780901	0.866902	0	PLEKHG6	protein_coding
ENSG00000008324	-0.13595	171.586992862219,0.164401842151397,-0.826939112763922	0.408272	0.570176	0	SS18L2	protein_coding
ENSG00000008382	-0.697925	220.1621875523,0.159013695610223,-4.38908689534731	1.13828e-05	7.1158e-05	0	MPND	protein_coding
ENSG00000008394	-0.689107	6575.75396756891,0.081089367943079,-8.49811588909026	1.92693e-17	4.89221e-16	0	MGST1	protein_coding
ENSG00000008405	0.644624	870.677320447923,0.0866800252456707,7.43682500121789	1.03134e-13	1.92922e-12	0	CRY1	protein_coding
ENSG00000008441	0.102258	477.406645321724,0.11893209682397,0.85980258103013	0.389898	0.552651	0	NFIX	protein_coding
ENSG00000008513	0.169062	2053.48290015476,0.0765843005491752,2.20753278195248	0.0272769	0.0687385	0	ST3GAL1	protein_coding
ENSG00000008516	1.64401	7.28402207836364,0.803392901795067,2.04633354931534	0.0407236	0.095855	0	MMP25	protein_coding
ENSG00000008517	2.4937	1176.92973422326,0.0902116012498679,27.6427697876413	3.40919e-168	2.63205e-165	1	IL32	protein_coding
ENSG00000008710	-0.384688	2329.60064851434,0.127552779832745,-3.01591018517189	0.00256209	0.00907363	0	PKD1	protein_coding
ENSG00000008735	0.542533	93.0394990006713,0.253174674663372,2.14292088397801	0.0321195	0.0790736	0	MAPK8IP2	protein_coding
ENSG00000008838	-0.343923	1680.64971650956,0.0710758446936126,-4.83881294152208	1.30617e-06	9.66258e-06	0	MED24	protein_coding
ENSG00000008853	-0.235988	1075.37773769672,0.0989362118952343,-2.38525893021324	0.0170671	0.046302	0	RHOBTB2	protein_coding
ENSG00000008869	0.392844	552.817631673121,0.114003686244209,3.44588463546524	0.000569193	0.00239597	0	HEATR5B	protein_coding
ENSG00000008952	-0.317256	2904.07507087916,0.083678258577913,-3.79137322986176	0.000149817	0.000729958	0	SEC62	protein_coding
ENSG00000008988	-0.151661	11313.3681747949,0.0779824067370836,-1.94481472533473	0.0517973	0.116852	0	RPS20	protein_coding
ENSG00000009307	-0.0124881	8209.04458261424,0.080088134105864,-0.15592885695415	0.876089	0.931887	0	CSDE1	protein_coding
ENSG00000009335	0.00789512	4687.73444957037,0.0578946139271913,0.136370461062748	0.891528	0.941236	0	UBE3C	protein_coding
ENSG00000009413	0.230631	849.091696812119,0.113616534485496,2.02991002049862	0.0423657	0.09883	0	REV3L	protein_coding
ENSG00000009694	1.12317	5.68537690986194,0.877328230509888,1.28021249802179	0.20047	0.34084	0	TENM1	protein_coding
ENSG00000009709	-0.0122899	415.401121969111,0.118703515937999,-0.103534014393204	0.917539	0.955395	0	PAX7	protein_coding
ENSG00000009780	0.283372	128.151662544691,0.191998393768196,1.4759106242228	0.139968	0.257764	0	FAM76A	protein_coding
ENSG00000009830	-0.271847	1127.23173819224,0.0767281995929967,-3.54298668816555	0.000395623	0.00173545	0	POMT2	protein_coding
ENSG00000009844	-0.0990449	1084.33354604519,0.0940957512195651,-1.05259675683435	0.292526	0.450785	0	VTA1	protein_coding
ENSG00000009950	0.201487	40.4979999279051,0.32593503047333,0.618181780579621	0.536456	0.685657	0	MLXIPL	protein_coding
ENSG00000009954	-0.207264	6119.69860734094,0.0634852035470334,-3.26475351099828	0.00109559	0.00429365	0	BAZ1B	protein_coding
ENSG00000010017	0.234421	856.39449399762,0.0964254259565209,2.43111669917373	0.0150524	0.0416459	0	RANBP9	protein_coding
ENSG00000010030	4.98333	5.70508321090197,1.44201567134034,3.45581173199821	0.000548638	0.00231691	1	ETV7	protein_coding
ENSG00000010072	0.121819	489.059449927871,0.106654936420218,1.14217728499488	0.25338	0.406581	0	SPRTN	protein_coding
ENSG00000010165	-0.286259	1624.67877865329,0.0827619739526375,-3.45882679729422	0.000542534	0.00229513	0	METTL13	protein_coding
ENSG00000010219	0.491694	317.380405321483,0.130499913835052,3.76777449226065	0.000164709	0.000795674	0	DYRK4	protein_coding
ENSG00000010244	0.111669	5557.14521076478,0.0666929975265174,1.67437747645235	0.0940564	0.189142	0	ZNF207	protein_coding
ENSG00000010256	-0.224924	4234.69065354158,0.0801210967103978,-2.80730170750137	0.00499584	0.0161167	0	UQCRC1	protein_coding
ENSG00000010270	-0.0565736	1042.40298893719,0.0916536421146632,-0.617254144219326	0.537067	0.686232	0	STARD3NL	protein_coding
ENSG00000010278	-0.181685	2755.32186063311,0.0622340238000496,-2.91937733624142	0.00350731	0.0118858	0	CD9	protein_coding
ENSG00000010292	-0.636524	7220.117930686,0.0534027944909959,-11.9193003356031	9.38937e-33	5.86318e-31	0	NCAPD2	protein_coding
ENSG00000010295	1.06323	15.0400402035622,0.54897442594906,1.93675859323887	0.0527749	0.1186	0	IFFO1	protein_coding
ENSG00000010310	1.64263	59.3017849685471,0.291536303642753,5.63438119303829	1.75688e-08	1.74813e-07	1	GIPR	protein_coding
ENSG00000010318	-0.235012	65.097350786868,0.262725767905721,-0.894516028613801	0.371046	0.534267	0	PHF7	protein_coding
ENSG00000010319	0.517751	12.9854527829207,0.585279986812549,0.884621648098067	0.376361	0.539268	0	SEMA3G	protein_coding
ENSG00000010322	-0.0379463	743.917839679381,0.110296289868752,-0.344040083278666	0.730816	0.831981	0	NISCH	protein_coding
ENSG00000010361	-0.550165	226.826761027832,0.164183361176976,-3.35092025335554	0.000805435	0.00326811	0	FUZ	protein_coding
ENSG00000010404	-0.0531807	6221.71275976033,0.0628353454017862,-0.846350375400555	0.397357	0.559303	0	IDS	protein_coding
ENSG00000010438	-0.13947	614.709306177289,0.0979389893487297,-1.42405147743162	0.154432	0.278294	0	PRSS3	protein_coding
ENSG00000010539	0.794956	358.498872124568,0.134498042846967,5.91054183865151	3.40984e-09	3.74862e-08	0	ZNF200	protein_coding
ENSG00000010626	-0.231455	275.031236260039,0.147002236793367,-1.57450254157951	0.115371	0.222124	0	LRRC23	protein_coding
ENSG00000010704	-0.807218	717.04735414597,0.0991146675365105,-8.14428623536731	3.81526e-16	8.78376e-15	0	HFE	protein_coding
ENSG00000010803	0.1132	684.954502310208,0.093419818148668,1.21173336093314	0.225614	0.3727	0	SCMH1	protein_coding
ENSG00000010810	0.569292	18.2147862024474,0.475371020274496,1.1975730138658	0.231083	0.379589	0	FYN	protein_coding
ENSG00000010818	1.78342	776.996524812651,0.0959357921282909,18.5897517798862	3.88974e-77	8.69305e-75	1	HIVEP2	protein_coding
ENSG00000011007	0.180649	1675.92784027132,0.0797091112930318,2.26635228830213	0.0234298	0.0604796	0	TCEB3	protein_coding
ENSG00000011009	-0.181118	1170.80584878106,0.100078068593161,-1.80977052599285	0.0703314	0.149565	0	LYPLA2	protein_coding
ENSG00000011021	0.87339	319.374433455953,0.126455106614446,6.90672059565637	4.95985e-12	7.76434e-11	0	CLCN6	protein_coding
ENSG00000011028	-0.28055	1142.78816383949,0.0988658277232541,-2.8376813450911	0.00454425	0.0148947	0	MRC2	protein_coding
ENSG00000011052	-0.0648107	3227.98153177967,0.105042470927925,-0.616995178539106	0.537238	0.686347	0	NME1-NME2	protein_coding
ENSG00000011105	0.302258	390.355843810738,0.169082415357958,1.7876373328265	0.0738345	0.1554	0	TSPAN9	protein_coding
ENSG00000011114	0.443867	1236.05815178568,0.0845007794038489,5.25282019328636	1.49788e-07	1.31616e-06	0	BTBD7	protein_coding
ENSG00000011132	0.0731964	319.824602543957,0.162336255986455,0.450893465550646	0.652066	0.777312	0	APBA3	protein_coding
ENSG00000011143	0.360599	290.608849697329,0.129862468359811,2.7767734184029	0.00549014	0.0174822	0	MKS1	protein_coding
ENSG00000011198	-0.0942523	296.496450912032,0.136253256662857,-0.69174378247508	0.489098	0.644229	0	ABHD5	protein_coding
ENSG00000011243	0.362147	949.577583309773,0.0990341765510612,3.65678932890791	0.000255394	0.00118263	0	AKAP8L	protein_coding
ENSG00000011258	0.698549	297.055199333993,0.146075453569032,4.78210928522661	1.73465e-06	1.25911e-05	0	MBTD1	protein_coding
ENSG00000011260	-0.0822362	1646.64699072634,0.0847514166711953,-0.970322657986406	0.331886	0.493269	0	UTP18	protein_coding
ENSG00000011275	0.245414	2079.65831662602,0.0737012524906463,3.32985329213426	0.000868918	0.00349792	0	RNF216	protein_coding
ENSG00000011295	0.0917158	1356.11921949061,0.0769608100462186,1.19172102939554	0.233371	0.382342	0	TTC19	protein_coding
ENSG00000011304	-0.196133	13248.2136685582,0.0639094262048673,-3.06892600860142	0.0021483	0.00777682	0	PTBP1	protein_coding
ENSG00000011332	0.0144181	112.408990095718,0.229533020544501,0.0628150012747169	0.949914	0.973462	0	DPF1	protein_coding
ENSG00000011347	-0.117335	59.7873846186758,0.264774816939629,-0.443151930046173	0.657656	0.781959	0	SYT7	protein_coding
ENSG00000011376	-0.336243	912.38780704301,0.0847517997253735,-3.96738212771761	7.26664e-05	0.000381409	0	LARS2	protein_coding
ENSG00000011405	0.276833	2206.43009527408,0.107706374262082,2.57025943087609	0.0101622	0.029775	0	PIK3C2A	protein_coding
ENSG00000011422	-0.0815207	1903.78706550097,0.0827803983806094,-0.984782823477521	0.324731	0.485396	0	PLAUR	protein_coding
ENSG00000011426	-0.411574	8710.1013244755,0.0913529993903335,-4.50530911809241	6.62764e-06	4.3263e-05	0	ANLN	protein_coding
ENSG00000011451	0.110515	1859.9750114252,0.0790370189521038,1.39826464711064	0.162034	0.288999	0	WIZ	protein_coding
ENSG00000011454	0.249257	726.186049699097,0.0965964503776156,2.58039074841178	0.00986886	0.0289904	0	RABGAP1	protein_coding
ENSG00000011478	0.156634	295.146410466137,0.146092676917274,1.07215347907547	0.283651	0.441071	0	QPCTL	protein_coding
ENSG00000011485	-0.194072	3649.30007746608,0.071426845813412,-2.71707598629065	0.00658615	0.0204358	0	PPP5C	protein_coding
ENSG00000011523	0.0138386	395.787443912961,0.120513728405155,0.114830301264111	0.90858	0.950494	0	CEP68	protein_coding
ENSG00000011566	0.95974	1047.93960450617,0.106307619127672,9.02795474438851	1.7491e-19	5.08707e-18	0	MAP4K3	protein_coding
ENSG00000011638	0.408294	273.585745433716,0.131979220779117,3.09362151058388	0.0019773	0.00722555	0	TMEM159	protein_coding
ENSG00000011677	0.668599	150.884681613466,0.189516247066035,3.52792568348534	0.00041883	0.00182359	0	GABRA3	protein_coding
ENSG00000012048	-0.572903	2054.8772328492,0.100506675265376,-5.70014443400188	1.19706e-08	1.22409e-07	0	BRCA1	protein_coding
ENSG00000012061	0.0577008	2279.12069950954,0.0679478867392894,0.849192461174456	0.395774	0.55818	0	ERCC1	protein_coding
ENSG00000012124	0.58459	360.576399328362,0.119387293835906,4.89658733504809	9.75153e-07	7.39749e-06	0	CD22	protein_coding
ENSG00000012171	-1.10163	1672.57505498652,0.113207211047768,-9.73107709353833	2.22227e-22	7.84726e-21	-1	SEMA3B	protein_coding
ENSG00000012174	-0.137519	1869.62156747987,0.0854737730479577,-1.60890422669204	0.107637	0.210455	0	MBTPS2	protein_coding
ENSG00000012211	-0.0659002	579.369415836073,0.0994487280263629,-0.66265498545305	0.507552	0.660747	0	PRICKLE3	protein_coding
ENSG00000012232	0.0267402	1689.97957889889,0.077187674350534,0.346431582931249	0.729018	0.831369	0	EXTL3	protein_coding
ENSG00000012504	-0.363624	56.2491377020972,0.27990722903,-1.29908683251534	0.193914	0.332388	0	NR1H4	protein_coding
ENSG00000012660	-0.127947	2640.86866886298,0.0837675511940421,-1.52740372536956	0.126661	0.238692	0	ELOVL5	protein_coding
ENSG00000012779	-0.155804	41.3053284969346,0.320411714253702,-0.486261496303274	0.626782	0.758957	0	ALOX5	protein_coding
ENSG00000012817	0.527418	508.179671567532,0.102660084047156,5.13752017833406	2.78388e-07	2.32295e-06	0	KDM5D	protein_coding
ENSG00000012822	0.161221	267.397499850935,0.134001321743297,1.20313165305222	0.228925	0.376518	0	CALCOCO1	protein_coding
ENSG00000012963	-0.0146301	1644.72951762321,0.0818351157281929,-0.178774868467437	0.858114	0.920958	0	UBR7	protein_coding
ENSG00000012983	0.657059	1599.06598093372,0.108840198506919,6.0369136804393	1.5709e-09	1.79675e-08	0	MAP4K5	protein_coding
ENSG00000013016	-0.275749	260.412347339388,0.14842623899275,-1.85781940790654	0.0631947	0.137399	0	EHD3	protein_coding
ENSG00000013275	-0.163233	6939.11696841385,0.0584511927371565,-2.79263154417126	0.00522812	0.0167546	0	PSMC4	protein_coding
ENSG00000013288	-0.296527	1068.1444612825,0.0838870972279729,-3.53482914001929	0.000408039	0.0017806	0	MAN2B2	protein_coding
ENSG00000013306	-0.259581	3773.95207486391,0.102081416206825,-2.54288481222659	0.0109941	0.0318227	0	SLC25A39	protein_coding
ENSG00000013364	-0.110733	7202.43023155296,0.113773422409758,-0.973280819170397	0.330414	0.491641	0	MVP	protein_coding
ENSG00000013374	0.28615	1665.57183889297,0.0730274373600596,3.91839263998301	8.91414e-05	0.000458253	0	NUB1	protein_coding
ENSG00000013375	1.08497	1276.30423144998,0.0904070144762272,12.0009712560396	3.51151e-33	2.27645e-31	1	PGM3	protein_coding
ENSG00000013392	2.27961	173.045502244204,0.198137804419946,11.5051968274633	1.24206e-30	7.03719e-29	1	RWDD2A	protein_coding
ENSG00000013441	1.51308	641.687847086719,0.106269349495737,14.2382069129467	5.30714e-46	5.66929e-44	1	CLK1	protein_coding
ENSG00000013503	0.230105	429.776108633446,0.128570240410838,1.78971849042845	0.0734992	0.154886	0	POLR3B	protein_coding
ENSG00000013523	0.112381	659.880292310808,0.0976213338134038,1.1511911140033	0.249654	0.402045	0	ANGEL1	protein_coding
ENSG00000013561	0.156499	1160.75347708051,0.091489516054612,1.71057020955564	0.0871605	0.178171	0	RNF14	protein_coding
ENSG00000013563	-0.111411	984.49382116874,0.0842058782556847,-1.32307434825032	0.185811	0.32156	0	DNASE1L1	protein_coding
ENSG00000013573	0.0945512	1834.15141428832,0.0793357717019176,1.19178569966581	0.233345	0.382342	0	DDX11	protein_coding
ENSG00000013583	-0.434007	642.841892912173,0.0996876660370769,-4.35366779333777	1.33879e-05	8.19613e-05	0	HEBP1	protein_coding
ENSG00000013588	-0.0916286	12801.3215748251,0.052904638924231,-1.73195764513172	0.0832811	0.171541	0	GPRC5A	protein_coding
ENSG00000013619	0.602374	1226.07051154142,0.082036140783104,7.34279178023299	2.09184e-13	3.7838e-12	0	MAMLD1	protein_coding
ENSG00000013810	-0.592232	4224.83032957033,0.0680887899990078,-8.69792957621542	3.37994e-18	9.04068e-17	0	TACC3	protein_coding
ENSG00000014123	0.777735	708.510802595118,0.113786537119987,6.83503854546136	8.1983e-12	1.25562e-10	0	UFL1	protein_coding
ENSG00000014138	-0.347323	1672.71094341328,0.0766720485520891,-4.52997755705016	5.899e-06	3.88351e-05	0	POLA2	protein_coding
ENSG00000014164	0.0413792	1099.49666530013,0.107519182333325,0.384853783759423	0.700346	0.812016	0	ZC3H3	protein_coding
ENSG00000014216	-0.258711	6143.89123321387,0.0957544594462819,-2.70181264709516	0.00689626	0.0212159	0	CAPN1	protein_coding
ENSG00000014641	-0.316705	2990.04659404265,0.0739616687488517,-4.28202193814394	1.85203e-05	0.00011022	0	MDH1	protein_coding
ENSG00000014824	-0.0767346	1553.21169533672,0.099090555981702,-0.774388269455061	0.438701	0.59879	0	SLC30A9	protein_coding
ENSG00000014914	-0.0600598	450.843229419826,0.108680108541427,-0.552629210954308	0.580517	0.722509	0	MTMR11	protein_coding
ENSG00000014919	-0.210126	1538.63474793588,0.0736905207549873,-2.85146345924511	0.00435185	0.0143193	0	COX15	protein_coding
ENSG00000015133	0.172207	485.532086500972,0.108396232529471,1.58867850642513	0.112133	0.21717	0	CCDC88C	protein_coding
ENSG00000015153	0.202874	345.348138539453,0.130429091335008,1.55543611871536	0.119842	0.228505	0	YAF2	protein_coding
ENSG00000015171	-0.0892475	3038.50094834262,0.0892591907757539,-0.999868916179302	0.317374	0.477847	0	ZMYND11	protein_coding
ENSG00000015285						WAS	protein_coding
ENSG00000015475	0.536988	1204.7833907642,0.0806141934975684,6.66120320471691	2.71595e-11	3.93604e-10	0	BID	protein_coding
ENSG00000015479	-0.058485	7266.05950642674,0.0933825986009395,-0.626294176058501	0.531122	0.681558	0	MATR3	protein_coding
ENSG00000015532	-0.207576	853.119524645133,0.112689488949577,-1.84201372100222	0.0654731	0.141628	0	XYLT2	protein_coding
ENSG00000015568	0.512523	100.393122721332,1.42526249839995,0.359598817209677	0.719147	0.824451	0	RGPD5	protein_coding
ENSG00000015676	-0.221893	2264.56313357703,0.0704651802607991,-3.14896783523953	0.00163848	0.00611237	0	NUDCD3	protein_coding
ENSG00000016391	-0.437199	682.856644768219,0.0937678526389026,-4.66256731531827	3.12289e-06	2.16411e-05	0	CHDH	protein_coding
ENSG00000016864	-0.0461338	743.706370741393,0.101186419053843,-0.455928535894175	0.648441	0.774636	0	GLT8D1	protein_coding
ENSG00000017260	-0.474473	1882.27945030414,0.0832424003042962,-5.69989098420305	1.19884e-08	1.22517e-07	0	ATP2C1	protein_coding
ENSG00000017797	-0.124183	1816.66929493728,0.0700057963131548,-1.77389139559134	0.0760811	0.159364	0	RALBP1	protein_coding
ENSG00000018189	0.192344	169.364472009052,0.171181374170244,1.12362967897415	0.26117	0.415636	0	RUFY3	protein_coding
ENSG00000018236	-0.775993	11444.6801536319,0.0747559841408294,-10.3803439182625	3.04676e-25	1.32013e-23	0	CNTN1	protein_coding
ENSG00000018280						SLC11A1	protein_coding
ENSG00000018408	-0.170506	5143.3751641904,0.0558042534054913,-3.05543629451448	0.00224733	0.00808193	0	WWTR1	protein_coding
ENSG00000018510	-0.377375	1792.9886298442,0.0890333859201404,-4.23857413629517	2.24944e-05	0.00013143	0	AGPS	protein_coding
ENSG00000018610	0.0334368	734.045712607794,0.0940365340167761,0.355572038274228	0.722161	0.826717	0	CXorf56	protein_coding
ENSG00000018625	-0.96007	9.66414321663494,0.754246267759535,-1.27288609358704	0.203058	0.344103	0	ATP1A2	protein_coding
ENSG00000018699	0.484696	1003.72182163886,0.111074245503792,4.36371537925602	1.27872e-05	7.87207e-05	0	TTC27	protein_coding
ENSG00000018869	2.05466	9.69093826714063,0.744820676439647,2.75860042277378	0.00580495	0.0183345	1	ZNF582	protein_coding
ENSG00000019144	-0.638689	317.887325263704,0.13271145643567,-4.81261042997514	1.48972e-06	1.09489e-05	0	PHLDB1	protein_coding
ENSG00000019186	-0.687932	6153.89059007652,0.0557381149137345,-12.3422210583822	5.3655e-35	3.79721e-33	0	CYP24A1	protein_coding
ENSG00000019485	0.0821077	486.040690091317,0.119464354680416,0.687299077775761	0.491894	0.647009	0	PRDM11	protein_coding
ENSG00000019505	-0.838755	2979.72499164138,0.0646730111830413,-12.969165469922	1.83012e-38	1.50896e-36	0	SYT13	protein_coding
ENSG00000019549	2.26598	43.9878684520305,0.345201945577095,6.56421337089117	5.23083e-11	7.34261e-10	1	SNAI2	protein_coding
ENSG00000019991	-1.53203	8.28845000529174,0.783136434405453,-1.95627682260978	0.0504326	0.11432	0	HGF	protein_coding
ENSG00000019995	0.695965	676.052920225746,0.109316411771689,6.36651875795235	1.93367e-10	2.5021e-09	0	ZRANB1	protein_coding
ENSG00000020129	-0.145022	885.250140663468,0.118219452559081,-1.22671699404822	0.219929	0.365687	0	NCDN	protein_coding
ENSG00000020181	-1.64902	39.1800801812546,0.373968534101483,-4.40950224048865	1.03608e-05	6.52499e-05	-1	ADGRA2	protein_coding
ENSG00000020256	-0.0975866	665.530132191495,0.0972873993685382,-1.00307544244757	0.315824	0.476317	0	ZFP64	protein_coding
ENSG00000020426	0.0776943	549.577918132056,0.113494749050685,0.684563112485606	0.49362	0.648726	0	MNAT1	protein_coding
ENSG00000020577	1.39853	1349.95502869354,0.0858388283650877,16.2925315167238	1.11516e-59	1.77019e-57	1	SAMD4A	protein_coding
ENSG00000020633	-0.0289824	374.830347166771,0.138140552650336,-0.209803799500968	0.833821	0.905077	0	RUNX3	protein_coding
ENSG00000020922	-0.542001	604.392309261269,0.112520185584074,-4.81692160448633	1.4579e-06	1.07243e-05	0	MRE11A	protein_coding
ENSG00000021300	-1.35189	11.3466232339404,0.663374684045381,-2.0379055699903	0.0415594	0.0973695	0	PLEKHB1	protein_coding
ENSG00000021355	-0.0314741	2491.74863858854,0.0716789190489815,-0.43909777635938	0.660591	0.783932	0	SERPINB1	protein_coding
ENSG00000021574	0.176602	592.564151745881,0.140892220403308,1.25345753879013	0.210039	0.353219	0	SPAST	protein_coding
ENSG00000021645	0.926485	7.44000365612116,0.72981553350077,1.26947891976496	0.20427	0.345674	0	NRXN3	protein_coding
ENSG00000021762	0.0733997	271.487382758973,0.1481661809055,0.495387786279754	0.620326	0.753928	0	OSBPL5	protein_coding
ENSG00000021776	0.127313	2755.93686482115,0.0899450912699932,1.41544837142878	0.156937	0.281744	0	AQR	protein_coding
ENSG00000021826	-0.706821	1606.59816493231,0.0853352304874107,-8.28287274614165	1.20239e-16	2.88454e-15	0	CPS1	protein_coding
ENSG00000022267	0.0932707	218.098188950036,0.14915263023712,0.625337446973275	0.53175	0.682049	0	FHL1	protein_coding
ENSG00000022277	-0.0951166	2420.22114091125,0.0631967447162947,-1.50508627554104	0.132302	0.246641	0	RTFDC1	protein_coding
ENSG00000022556	-0.222626	1866.8497125357,0.0686681054250683,-3.24205777216404	0.0011867	0.00460816	0	NLRP2	protein_coding
ENSG00000022567	-0.146551	842.443665762565,0.123829764797232,-1.18348552904887	0.236617	0.386362	0	SLC45A4	protein_coding
ENSG00000022840	0.00129741	4756.8164901909,0.061056688687653,0.0212493071509471	0.983047	0.99143	0	RNF10	protein_coding
ENSG00000022976	0.387101	379.718103830135,0.113292145863634,3.41683975138862	0.000633526	0.0026406	0	ZNF839	protein_coding
ENSG00000023041	-0.594549	859.236950310836,0.101540366811687,-5.85530057452441	4.76148e-09	5.11533e-08	0	ZDHHC6	protein_coding
ENSG00000023171	-0.258953	3443.08608664036,0.0681262398423494,-3.8010723039688	0.000144071	0.00070358	0	GRAMD1B	protein_coding
ENSG00000023191	-0.248579	5225.26484014162,0.102750708254344,-2.41924046377558	0.015553	0.0428286	0	RNH1	protein_coding
ENSG00000023228	-0.139238	2209.07339821869,0.0842007104318732,-1.65363873145917	0.0982009	0.195768	0	NDUFS1	protein_coding
ENSG00000023287	0.20413	1408.48848719361,0.101946385192845,2.00232731600869	0.0452495	0.104419	0	RB1CC1	protein_coding
ENSG00000023318	-0.149828	781.474610703108,0.125004317360668,-1.19857950532691	0.230691	0.379055	0	ERP44	protein_coding
ENSG00000023330	0.312579	1774.12903889402,0.071767973793726,4.35541485754917	1.32815e-05	8.14392e-05	0	ALAS1	protein_coding
ENSG00000023445	1.47899	4037.31982880796,0.107842756096779,13.7143205189806	8.33435e-43	7.90832e-41	1	BIRC3	protein_coding
ENSG00000023516	-0.162293	1455.56431693085,0.100750588743029,-1.6108415880495	0.107214	0.209797	0	AKAP11	protein_coding
ENSG00000023572	-0.365082	353.387721655125,0.11642185707736,-3.13585481221025	0.00171354	0.00636442	0	GLRX2	protein_coding
ENSG00000023608	0.496336	586.523870330797,0.110359966411097,4.49742583599181	6.87811e-06	4.47091e-05	0	SNAPC1	protein_coding
ENSG00000023697	-0.300534	936.211205895456,0.096549292776699,-3.11275012169736	0.00185353	0.00683504	0	DERA	protein_coding
ENSG00000023734	-0.0087284	4610.59830131846,0.0627417304761714,-0.139116293901362	0.889358	0.940171	0	STRAP	protein_coding
ENSG00000023839	-0.170332	11606.4597982695,0.0711159499652894,-2.39512797061102	0.0166146	0.0452459	0	ABCC2	protein_coding
ENSG00000023902	0.287435	82.0155375380083,0.235402790874706,1.2210352031938	0.222073	0.368422	0	PLEKHO1	protein_coding
ENSG00000023909	-0.754048	2828.96928002093,0.06712156917014,-11.234059700129	2.77432e-29	1.48182e-27	0	GCLM	protein_coding
ENSG00000024048	0.298176	921.847550939034,0.0934363981672354,3.19122338462678	0.00141672	0.00538441	0	UBR2	protein_coding
ENSG00000024422	-0.921487	6430.4197424252,0.0936139251735194,-9.84347839204359	7.31375e-23	2.67149e-21	0	EHD2	protein_coding
ENSG00000024526	-0.539807	1377.38391624013,0.115925105474118,-4.65651773562209	3.21603e-06	2.22321e-05	0	DEPDC1	protein_coding
ENSG00000024862	-0.243827	126.665575020731,0.192916779768696,-1.26389514166399	0.206268	0.34836	0	CCDC28A	protein_coding
ENSG00000025039	0.217696	155.288739106129,0.174182700929806,1.24981196639284	0.211368	0.354822	0	RRAGD	protein_coding
ENSG00000025156	0.558706	254.764265073902,0.156428503556662,3.57163733338975	0.000354756	0.00157902	0	HSF2	protein_coding
ENSG00000025293	0.360618	1368.2593719201,0.0919235715483221,3.92301929420822	8.74461e-05	0.000450219	0	PHF20	protein_coding
ENSG00000025423	-1.13506	13.7063353249479,0.566595959362301,-2.00330306867599	0.0451448	0.104239	0	HSD17B6	protein_coding
ENSG00000025434	-0.1881	188.994628720202,0.187020392049087,-1.00577185340994	0.314525	0.474948	0	NR1H3	protein_coding
ENSG00000025708	0.573834	426.537483926741,0.162020304162214,3.54174355644584	0.000397492	0.0017423	0	TYMP	protein_coding
ENSG00000025770	-0.299649	1389.55628411635,0.0883872949448344,-3.39018673074337	0.00069845	0.00288591	0	NCAPH2	protein_coding
ENSG00000025772	-0.0724128	1509.41887991505,0.0726450364570793,-0.996802756770802	0.31886	0.479363	0	TOMM34	protein_coding
ENSG00000025796	0.18437	2038.23768400988,0.0869944287953286,2.11933154839071	0.0340625	0.0829345	0	SEC63	protein_coding
ENSG00000025800	-0.0891899	1815.10428592088,0.0731390634421986,-1.21945689398458	0.222671	0.369126	0	KPNA6	protein_coding
ENSG00000026025	-0.34247	43680.0619754384,0.0554716847239487,-6.17377169025686	6.66798e-10	7.98137e-09	0	VIM	protein_coding
ENSG00000026036	0.762692	313.612901350899,0.165750248151776,4.60145367867748	4.19552e-06	2.84021e-05	0	RTEL1-TNFRSF6B	protein_coding
ENSG00000026103	-0.37315	262.35134184316,0.15262385629646,-2.44489711108008	0.0144893	0.0403309	0	FAS	protein_coding
ENSG00000026297	-0.275647	267.480000495065,0.163234564136296,-1.68865836910828	0.0912849	0.18469	0	RNASET2	protein_coding
ENSG00000026508	-0.0278383	19211.8356172035,0.0648343054804921,-0.429375321140284	0.66765	0.789113	0	CD44	protein_coding
ENSG00000026559	-0.0322747	136.127956619667,0.229414306399708,-0.14068288517203	0.88812	0.939449	0	KCNG1	protein_coding
ENSG00000026652	1.02529	245.918379687453,0.137922535876883,7.43383195788287	1.05496e-13	1.97123e-12	1	AGPAT4	protein_coding
ENSG00000026751	-0.0869116	62.7217398344407,0.261342391047787,-0.33255830657975	0.739468	0.838128	0	SLAMF7	protein_coding
ENSG00000026950	0.79221	164.732394189192,0.167123003923442,4.74027822621741	2.13425e-06	1.51865e-05	0	BTN3A1	protein_coding
ENSG00000027001	-0.312104	484.41445320044,0.104173672240078,-2.99599642477014	0.0027355	0.00958779	0	MIPEP	protein_coding
ENSG00000027075	0.41126	184.827550552321,0.167550728196294,2.45453841953569	0.0141066	0.0393789	0	PRKCH	protein_coding
ENSG00000027697	0.950018	1032.73870689825,0.106155169971825,8.94933801241219	3.57621e-19	1.02087e-17	0	IFNGR1	protein_coding
ENSG00000027847	0.000160257	985.371532052841,0.12588724131555,0.00127301719984934	0.998984	0.999555	0	B4GALT7	protein_coding
ENSG00000027869	-0.254955	37.1055629808098,0.329850904884787,-0.772938638359779	0.439559	0.59943	0	SH2D2A	protein_coding
ENSG00000028116	-0.0410446	932.54448582741,0.125668175432079,-0.326610686228739	0.743962	0.841684	0	VRK2	protein_coding
ENSG00000028137	1.54344	17.484323060699,0.520128940375183,2.96741470901674	0.00300316	0.0104142	1	TNFRSF1B	protein_coding
ENSG00000028203	0.292462	2628.45741675855,0.0900070461798843,3.24931926025499	0.00115682	0.00450551	0	VEZT	protein_coding
ENSG00000028277	1.50202	17.8660870425313,0.500509369248972,3.00097323230554	0.00269118	0.00945784	1	POU2F2	protein_coding
ENSG00000028310	0.124717	1321.94854291004,0.0773669641671957,1.61202393101702	0.106957	0.209365	0	BRD9	protein_coding
ENSG00000028528	-0.0737571	2609.66469910626,0.0626697329909091,-1.1769169974294	0.239229	0.389466	0	SNX1	protein_coding
ENSG00000028839	0.285182	273.453284614984,0.133964904630236,2.1287834479748	0.0332722	0.0813251	0	TBPL1	protein_coding
ENSG00000029153	0.541649	1036.65805406269,0.0943400893169498,5.7414506579932	9.38689e-09	9.72766e-08	0	ARNTL2	protein_coding
ENSG00000029363	0.294614	4381.02767386038,0.0858903913801854,3.43011412458942	0.000603327	0.00252526	0	BCLAF1	protein_coding
ENSG00000029364	0.152482	2859.81672959158,0.070105170534544,2.17504999597288	0.0296264	0.0737187	0	SLC39A9	protein_coding
ENSG00000029534	-0.365861	675.467364311133,0.0948001493403844,-3.8592837337362	0.00011372	0.000569102	0	ANK1	protein_coding
ENSG00000029639	0.271428	138.221935159597,0.185274976981356,1.46500333699349	0.14292	0.261866	0	TFB1M	protein_coding
ENSG00000029725	-0.0867444	1846.90973608931,0.080235683163816,-1.08111969707206	0.279644	0.436478	0	RABEP1	protein_coding
ENSG00000029993	-0.277442	3234.55272183427,0.0738242122377164,-3.75813946735035	0.000171181	0.000822262	0	HMGB3	protein_coding
ENSG00000030066	0.173482	2186.3769150966,0.0747430517501453,2.32104586423342	0.0202844	0.0534176	0	NUP160	protein_coding
ENSG00000030110	-0.0376628	691.323694940941,0.141543876767894,-0.266085659095316	0.790173	0.873542	0	BAK1	protein_coding
ENSG00000030419	0.178263	28.1887004982733,0.408322317028504,0.436575045693684	0.66242	0.785084	0	IKZF2	protein_coding
ENSG00000030582	-0.312902	3876.42137374771,0.088598950082866,-3.53166671422906	0.000412949	0.00180029	0	GRN	protein_coding
ENSG00000031003	0.335688	842.356896347864,0.102554344599343,3.2732686051327	0.00106311	0.0041847	0	FAM13B	protein_coding
ENSG00000031081	0.813579	131.177388836147,0.19580891845669,4.15496537475178	3.25337e-05	0.000183869	0	ARHGAP31	protein_coding
ENSG00000031691	-0.0228731	231.719815973213,0.152749120788026,-0.149743110617978	0.880967	0.935666	0	CENPQ	protein_coding
ENSG00000031698	-0.140913	2262.37294357838,0.0675342097270141,-2.08654472882047	0.0369293	0.0885563	0	SARS	protein_coding
ENSG00000031823	-0.108234	1502.0975132569,0.0805402104237498,-1.34384532551944	0.178998	0.312562	0	RANBP3	protein_coding
ENSG00000032219	0.467234	431.860400356483,0.123923259957588,3.77034555668775	0.000163022	0.000789092	0	ARID4A	protein_coding
ENSG00000032389	-0.0746531	1223.17898597219,0.0888041263167289,-0.840649181548113	0.400544	0.562656	0	TSSC1	protein_coding
ENSG00000032444	-0.20621	1648.53777017643,0.110734890350428,-1.86219637109268	0.0625754	0.136192	0	PNPLA6	protein_coding
ENSG00000032742	0.192998	334.684253728163,0.167792675505196,1.1502157202134	0.250055	0.402479	0	IFT88	protein_coding
ENSG00000033011	-0.14129	1427.95366123574,0.0934367310721622,-1.5121434032387	0.130497	0.244027	0	ALG1	protein_coding
ENSG00000033030	0.0524231	793.321210131729,0.103050484584709,0.508713277905778	0.610953	0.746442	0	ZCCHC8	protein_coding
ENSG00000033050	-0.091913	4189.96452082375,0.0595811137775878,-1.54265334138921	0.122915	0.233055	0	ABCF2	protein_coding
ENSG00000033100	0.00558167	1701.59957677837,0.0915137567121442,0.0609927022626231	0.951365	0.973912	0	CHPF2	protein_coding
ENSG00000033170	-0.203961	650.617814780045,0.0993392330265723,-2.05317499819705	0.0400556	0.09465	0	FUT8	protein_coding
ENSG00000033178	0.0403695	1063.77706552543,0.111745215073971,0.361264033986627	0.717902	0.823667	0	UBA6	protein_coding
ENSG00000033327	0.251676	317.143869425317,0.129353608108001,1.94564095742971	0.0516979	0.116659	0	GAB2	protein_coding
ENSG00000033627	0.0866568	1487.32817856033,0.0733910309328619,1.18075452681532	0.2377	0.387684	0	ATP6V0A1	protein_coding
ENSG00000033800	-0.143748	1073.95138606044,0.0967517584042062,-1.48573534384308	0.137349	0.253877	0	PIAS1	protein_coding
ENSG00000033867	0.25346	1341.42512731605,0.0948576769976176,2.6719997583066	0.00754007	0.0229677	0	SLC4A7	protein_coding
ENSG00000034053	-0.0137443	1040.10271685007,0.0888587309132095,-0.15467606710215	0.877077	0.932704	0	APBA2	protein_coding
ENSG00000034152	0.376175	2235.68020045832,0.0752388135063747,4.99974915525138	5.74049e-07	4.52867e-06	0	MAP2K3	protein_coding
ENSG00000034510	-0.129956	24966.0951895198,0.078962440206258,-1.64579654718846	0.0998057	0.19814	0	TMSB10	protein_coding
ENSG00000034533	0.233269	112.998424771815,0.21076095481108,1.10679528296726	0.268382	0.424281	0	ASTE1	protein_coding
ENSG00000034677	0.117028	1149.24615293054,0.0961242757475766,1.21746472551236	0.223427	0.370091	0	RNF19A	protein_coding
ENSG00000034693	0.0818699	242.108278566099,0.141203161575504,0.579802455270176	0.562048	0.707377	0	PEX3	protein_coding
ENSG00000034713	-0.228223	836.873663588793,0.0952117485921287,-2.39700583547314	0.0165297	0.0450435	0	GABARAPL2	protein_coding
ENSG00000035115	-0.403344	90.0985898875499,0.225100906133596,-1.79183487750311	0.0731594	0.154285	0	SH3YL1	protein_coding
ENSG00000035141	-0.0864843	2352.75086350571,0.0726835474193953,-1.18987440041195	0.234096	0.383129	0	FAM136A	protein_coding
ENSG00000035403	-0.666138	11169.5864657586,0.0605187125053082,-11.0071400029488	3.53033e-28	1.81156e-26	0	VCL	protein_coding
ENSG00000035499	-0.191463	756.423790515643,0.111731814894759,-1.71359030089491	0.086604	0.177225	0	DEPDC1B	protein_coding
ENSG00000035664	0.0572152	33.6818599628336,0.354129539652094,0.16156582990753	0.871648	0.929141	0	DAPK2	protein_coding
ENSG00000035681	0.113666	1511.85312011801,0.0802304441474766,1.41674918165495	0.156556	0.281238	0	NSMAF	protein_coding
ENSG00000035687	-0.0905358	1507.36298629837,0.0964969676236905,-0.938223920197476	0.348129	0.511717	0	ADSS	protein_coding
ENSG00000035862	-0.820549	2702.08848291636,0.0687645517022862,-11.9327330489611	7.99062e-33	5.04538e-31	0	TIMP2	protein_coding
ENSG00000035928	0.175875	1393.84162804798,0.110198328699554,1.59598806405126	0.110491	0.214842	0	RFC1	protein_coding
ENSG00000036054	0.385019	617.434373232806,0.131568594450752,2.92637779189477	0.00342934	0.0116635	0	TBC1D23	protein_coding
ENSG00000036257	-0.0289513	2134.50500911261,0.0834298154687476,-0.347014128949081	0.728581	0.831258	0	CUL3	protein_coding
ENSG00000036448	-0.223936	37.2657347349229,0.337816710207516,-0.662893081529722	0.507399	0.660643	0	MYOM2	protein_coding
ENSG00000036530	-0.333747	5.87027143368311,0.875654536388668,-0.381140235278144	0.703099	0.81383	0	CYP46A1	protein_coding
ENSG00000036549	0.323507	949.315782503647,0.109831507313707,2.94548876223992	0.00322445	0.0110768	0	ZZZ3	protein_coding
ENSG00000036672	1.17177	27.8485825690688,0.390509457064825,3.00061428586258	0.00269436	0.00946349	1	USP2	protein_coding
ENSG00000037042	-0.0744443	511.855521301449,0.102708406005385,-0.724812561713205	0.468567	0.626416	0	TUBG2	protein_coding
ENSG00000037241	-0.288144	1083.94711202203,0.0833621238022529,-3.45652946057939	0.000547179	0.0023119	0	RPL26L1	protein_coding
ENSG00000037280	-0.130904	156.050075161126,0.181423095874841,-0.721537569283362	0.470579	0.628018	0	FLT4	protein_coding
ENSG00000037474	0.232154	4224.42681680571,0.062724527589267,3.70117543762977	0.000214603	0.00100915	0	NSUN2	protein_coding
ENSG00000037637	0.61424	503.113020841313,0.104838027244701,5.85894140168792	4.65827e-09	5.02035e-08	0	FBXO42	protein_coding
ENSG00000037749	0.1663	523.58334721449,0.104515473299073,1.59114803932048	0.111576	0.216511	0	MFAP3	protein_coding
ENSG00000037757	-0.119954	467.848125049197,0.118801339068148,-1.0097037847554	0.312637	0.472853	0	MRI1	protein_coding
ENSG00000037897	-0.0534291	733.641301392909,0.0937764752278437,-0.569749355460515	0.568848	0.712843	0	METTL1	protein_coding
ENSG00000037965	-0.239882	66.1697695458884,0.257039078285957,-0.933249394629927	0.350691	0.514022	0	HOXC8	protein_coding
ENSG00000038002	-0.347706	429.25651163368,0.117814529857895,-2.9513006511066	0.00316439	0.0109087	0	AGA	protein_coding
ENSG00000038210	0.158552	437.793017507449,0.109248599802672,1.45129637919798	0.146697	0.2673	0	PI4K2B	protein_coding
ENSG00000038219	0.132703	2286.21004737452,0.0789582087051504,1.68067386978921	0.0928263	0.187247	0	BOD1L1	protein_coding
ENSG00000038274	-0.0637679	1074.95385917534,0.0818459322674556,-0.779121653654242	0.435908	0.595809	0	MAT2B	protein_coding
ENSG00000038295	2.24458	34.0498037808754,0.386125009709716,5.81308251435088	6.13328e-09	6.50273e-08	1	TLL1	protein_coding
ENSG00000038358	-0.00587423	2602.66452307759,0.0936355314978457,-0.062735074394947	0.949977	0.973462	0	EDC4	protein_coding
ENSG00000038382	0.372832	6782.73409012795,0.056888116396979,6.55378327300009	5.60974e-11	7.84855e-10	0	TRIO	protein_coding
ENSG00000038427	-0.74302	643.994498868588,0.102434749552143,-7.25358876730682	4.05871e-13	7.15116e-12	0	VCAN	protein_coding
ENSG00000038532	-0.0853342	812.161775853107,0.0940642823901364,-0.907190293923508	0.364306	0.527624	0	CLEC16A	protein_coding
ENSG00000039068	-0.456136	1212.88357452643,0.0845350043203233,-5.39582444616384	6.82096e-08	6.29984e-07	0	CDH1	protein_coding
ENSG00000039123	0.061812	2506.52990123034,0.10617449398973,0.582173896964808	0.56045	0.706018	0	SKIV2L2	protein_coding
ENSG00000039139	0.831866	130.737470141971,0.195655394394507,4.25168760916866	2.12166e-05	0.000124521	0	DNAH5	protein_coding
ENSG00000039319	-0.0535549	1285.79866607899,0.10332109190364,-0.518334584552927	0.604225	0.741227	0	ZFYVE16	protein_coding
ENSG00000039523	-0.312163	1153.14205969833,0.0784467494662596,-3.97929439521694	6.91201e-05	0.000364372	0	FAM65A	protein_coding
ENSG00000039560	0.544778	3647.96377894408,0.082214938978396,6.62626191114955	3.44294e-11	4.92657e-10	0	RAI14	protein_coding
ENSG00000039650	-0.172879	913.204047833056,0.0923484859095569,-1.87202807963739	0.0612027	0.133667	0	PNKP	protein_coding
ENSG00000040199	-0.035018	1018.45938124772,0.0836038752049612,-0.418856568991019	0.675321	0.794399	0	PHLPP2	protein_coding
ENSG00000040275	-0.437957	3241.68159080873,0.0912556008434142,-4.79923343610465	1.59274e-06	1.16757e-05	0	SPDL1	protein_coding
ENSG00000040341	-0.130208	838.837061347025,0.111180806366829,-1.17113492735171	0.241545	0.392184	0	STAU2	protein_coding
ENSG00000040487	-0.152739	357.50986017687,0.170356802791581,-0.896582211171296	0.369942	0.533172	0	PQLC2	protein_coding
ENSG00000040531	-0.229283	364.968784340503,0.132891968363654,-1.72533461928794	0.0844672	0.1735	0	CTNS	protein_coding
ENSG00000040608	-0.128118	187.733439988552,0.160128955605711,-0.800092442962505	0.423657	0.585788	0	RTN4R	protein_coding
ENSG00000040633	-0.166994	1135.71943765779,0.0807386263106435,-2.0683254282973	0.0386094	0.0917856	0	PHF23	protein_coding
ENSG00000040933	0.0306666	578.733698966401,0.0984038441153134,0.311640347681238	0.755314	0.850166	0	INPP4A	protein_coding
ENSG00000041353	-0.00502987	2242.48007017538,0.0942828669459431,-0.0533486705797279	0.957454	0.977423	0	RAB27B	protein_coding
ENSG00000041357	-0.15391	4203.46851099976,0.0884848118632962,-1.73939308514098	0.0819656	0.169386	0	PSMA4	protein_coding
ENSG00000041802	0.216023	1408.99679603008,0.0765588535472294,2.82165433777986	0.00477766	0.0155219	0	LSG1	protein_coding
ENSG00000041880	-0.0143323	294.713256553172,0.145599250457815,-0.0984367457222658	0.921585	0.957754	0	PARP3	protein_coding
ENSG00000041982	0.240135	605.504874141278,0.102833695115789,2.33517707386051	0.0195342	0.0517503	0	TNC	protein_coding
ENSG00000041988	0.134068	251.321860791737,0.13858505761682,0.967403324149624	0.333342	0.494681	0	THAP3	protein_coding
ENSG00000042088	0.101393	703.586041664633,0.108386187854754,0.935482925187818	0.349539	0.513069	0	TDP1	protein_coding
ENSG00000042286	-0.364698	1693.96814349928,0.0989217436966659,-3.68673161167011	0.000227153	0.00106198	0	AIFM2	protein_coding
ENSG00000042317	-0.000946077	154.810424889335,0.178082459889137,-0.00531257991504618	0.995761	0.998171	0	SPATA7	protein_coding
ENSG00000042429	0.293149	615.793827151642,0.0946776660429502,3.09628444266959	0.00195962	0.00717332	0	MED17	protein_coding
ENSG00000042445	-0.401268	3402.98508631708,0.0706684660370311,-5.67816983529525	1.36144e-08	1.37725e-07	0	RETSAT	protein_coding
ENSG00000042493	-0.337693	1463.44453027176,0.0974439455207115,-3.46551137237838	0.000529224	0.00224441	0	CAPG	protein_coding
ENSG00000042753	-0.158348	3593.60270833396,0.0873960304630998,-1.81184646584641	0.0700099	0.149087	0	AP2S1	protein_coding
ENSG00000042832						TG	protein_coding
ENSG00000042980	-0.70587	26.0644785628292,0.446381352332457,-1.58131550001476	0.113806	0.219658	0	ADAM28	protein_coding
ENSG00000043093	-0.0433683	623.952332620539,0.111700795588278,-0.388253989948648	0.697828	0.810435	0	DCUN1D1	protein_coding
ENSG00000043143	-0.203357	2826.78331276117,0.0698665501828886,-2.91064643939056	0.00360682	0.0121599	0	JADE2	protein_coding
ENSG00000043355	-0.0957557	279.36295235433,0.134884691260296,-0.709907762316084	0.477761	0.634512	0	ZIC2	protein_coding
ENSG00000043514	0.477777	375.980219503281,0.119514195558677,3.9976576017082	6.39724e-05	0.000338918	0	TRIT1	protein_coding
ENSG00000043591	0.626957	28.327570829033,0.423708076236434,1.47969166416046	0.138956	0.256155	0	ADRB1	protein_coding
ENSG00000044012	-0.306873	22.3809934360688,0.471429250702032,-0.650941058238363	0.515085	0.66728	0	GUCA2B	protein_coding
ENSG00000044090	0.234035	735.866402443189,0.116066442006735,2.01638595443899	0.0437596	0.101593	0	CUL7	protein_coding
ENSG00000044115	-0.379907	11889.0172560735,0.0553994143585274,-6.8576040922932	7.0025e-12	1.08421e-10	0	CTNNA1	protein_coding
ENSG00000044446	-0.11699	685.8489377176,0.0954240906715908,-1.22599730810352	0.2202	0.36603	0	PHKA2	protein_coding
ENSG00000044459	-0.222776	392.248636135678,0.127057821065054,-1.75333990088286	0.0795437	0.165327	0	CNTLN	protein_coding
ENSG00000044574	0.320203	14716.970715546,0.0544731546296226,5.87818502886616	4.14789e-09	4.5046e-08	0	HSPA5	protein_coding
ENSG00000046604	-0.220041	5847.55436553535,0.0807633452358124,-2.72451243340202	0.00643965	0.0200545	0	DSG2	protein_coding
ENSG00000046647	0.00682036	222.061943112224,0.148301767877405,0.0459897409500361	0.963318	0.980798	0	GEMIN8	protein_coding
ENSG00000046651	0.529461	602.423556244437,0.0967365491917944,5.4732217236544	4.41927e-08	4.16775e-07	0	OFD1	protein_coding
ENSG00000047056	0.634096	530.418952666092,0.09937396337842,6.38090894180586	1.7604e-10	2.28946e-09	0	WDR37	protein_coding
ENSG00000047188	0.173315	1060.80919980464,0.095972843429155,1.8058734047418	0.0709381	0.150498	0	YTHDC2	protein_coding
ENSG00000047230	-0.357746	676.457431638049,0.121457238806407,-2.94544510148366	0.0032249	0.0110768	0	CTPS2	protein_coding
ENSG00000047249	0.0759308	783.580842502723,0.0934622885036394,0.812421339638817	0.41655	0.578586	0	ATP6V1H	protein_coding
ENSG00000047315	0.0210527	3021.53338396825,0.098432482827595,0.213879111025302	0.830641	0.903229	0	POLR2B	protein_coding
ENSG00000047346	0.659621	269.858395803527,0.134277410132969,4.9123713641254	8.99814e-07	6.84738e-06	0	FAM214A	protein_coding
ENSG00000047365	0.30742	100.72279291534,0.232406002549931,1.32277307119334	0.185911	0.321623	0	ARAP2	protein_coding
ENSG00000047410	0.0742975	5884.54496807024,0.0874973265757365,0.849140526608185	0.395803	0.55818	0	TPR	protein_coding
ENSG00000047457	-1.558	1387.48879254995,0.0916969376660631,-16.990735675036	9.61753e-65	1.7016e-62	-1	CP	protein_coding
ENSG00000047578	0.292949	970.591571720665,0.0831080268253221,3.52492302608983	0.000423606	0.0018421	0	KIAA0556	protein_coding
ENSG00000047579	0.0883062	251.976817711001,0.137237753395734,0.643454295578986	0.519929	0.671712	0	DTNBP1	protein_coding
ENSG00000047597	0.20508	139.093543640397,0.20741326391107,0.988750616540585	0.322785	0.483618	0	XK	protein_coding
ENSG00000047621	-0.028754	467.047920672329,0.1589558048859,-0.18089304371643	0.856452	0.919916	0	C12orf4	protein_coding
ENSG00000047634	0.547647	305.860950696745,0.128463455261805,4.26305455618529	2.01651e-05	0.000119049	0	SCML1	protein_coding
ENSG00000047644	-0.748553	1813.41819993272,0.0707911095841225,-10.574111990932	3.92882e-26	1.78425e-24	0	WWC3	protein_coding
ENSG00000047648	-0.446682	5.98660942577172,0.84278750668981,-0.530005784378631	0.596108	0.734913	0	ARHGAP6	protein_coding
ENSG00000047849	-0.182785	7608.313826549,0.0549436313525581,-3.32678065731384	0.000878555	0.00352939	0	MAP4	protein_coding
ENSG00000047932	0.550072	1092.43073294276,0.0851355390275406,6.46113735867287	1.03919e-10	1.39973e-09	0	GOPC	protein_coding
ENSG00000047936	2.406	88.1972595854008,0.249676948683825,9.6364625154374	5.60875e-22	1.91295e-20	1	ROS1	protein_coding
ENSG00000048028	-0.456623	501.532578212696,0.112313423358754,-4.06561715323667	4.79055e-05	0.000260626	0	USP28	protein_coding
ENSG00000048052	4.3143	262.734926328962,0.210179815676067,20.526724850611	1.24274e-93	3.70315e-91	1	HDAC9	protein_coding
ENSG00000048140	-0.104038	2473.90453447485,0.0760184159784168,-1.36859433850571	0.171126	0.301637	0	TSPAN17	protein_coding
ENSG00000048162	0.0303417	2231.33987887077,0.0692952804992861,0.437861069002187	0.661487	0.784537	0	NOP16	protein_coding
ENSG00000048342	-0.0572965	426.632631937434,0.124566836489726,-0.459965690591716	0.645541	0.772366	0	CC2D2A	protein_coding
ENSG00000048392	-0.123213	918.3628479924,0.113479712861987,-1.08577362490378	0.277579	0.434653	0	RRM2B	protein_coding
ENSG00000048405	0.380985	558.385505794597,0.111506419738743,3.4167046384827	0.00063384	0.00264126	0	ZNF800	protein_coding
ENSG00000048471	0.388716	363.999743457613,0.115829277192936,3.35593910944624	0.00079096	0.0032186	0	SNX29	protein_coding
ENSG00000048544	-0.0791312	1223.01084190947,0.0961222856043389,-0.823234499369068	0.410375	0.572126	0	MRPS10	protein_coding
ENSG00000048649	0.314707	1101.93243461222,0.0894763224255313,3.51721289099384	0.000436104	0.00189105	0	RSF1	protein_coding
ENSG00000048707	0.116055	1269.52107499468,0.0780240035324019,1.48742972834427	0.136901	0.253215	0	VPS13D	protein_coding
ENSG00000048828	-0.463379	6171.49782193202,0.0581047507284344,-7.97488578627327	1.52522e-15	3.37755e-14	0	FAM120A	protein_coding
ENSG00000048991	-0.0908689	1302.81080768419,0.1108001792591,-0.82011539266899	0.41215	0.574225	0	R3HDM1	protein_coding
ENSG00000049130	0.017225	760.113223480482,0.109166825542514,0.157785892774383	0.874626	0.930972	0	KITLG	protein_coding
ENSG00000049167	0.149137	246.337533893026,0.154714513572416,0.963946650102879	0.335073	0.496745	0	ERCC8	protein_coding
ENSG00000049239	0.0764899	1195.29695981528,0.0868626424666386,0.880584956566968	0.378543	0.54133	0	H6PD	protein_coding
ENSG00000049245	-0.119535	1871.8308034284,0.0946813996522348,-1.2624980729692	0.20677	0.34893	0	VAMP3	protein_coding
ENSG00000049246	0.986546	347.425497985329,0.128206394440077,7.69498632612611	1.41509e-14	2.84442e-13	0	PER3	protein_coding
ENSG00000049249	2.2005	446.046582245698,0.123171475936193,17.865370122368	2.19472e-71	4.43777e-69	1	TNFRSF9	protein_coding
ENSG00000049323	-0.402365	1066.56803545654,0.0808847708148625,-4.97455023272524	6.53993e-07	5.11421e-06	0	LTBP1	protein_coding
ENSG00000049449	-0.327228	6065.05687484754,0.0808419193822538,-4.04775406411009	5.17114e-05	0.000280165	0	RCN1	protein_coding
ENSG00000049540	-0.808223	14.9313191884606,0.53049811095368,-1.52351637745988	0.12763	0.240092	0	ELN	protein_coding
ENSG00000049541	-0.148	1964.57772975866,0.0671407296494101,-2.20431816324537	0.027502	0.0692339	0	RFC2	protein_coding
ENSG00000049618	0.142241	1871.93987257039,0.0660736352284978,2.15277201865252	0.0313366	0.0774861	0	ARID1B	protein_coding
ENSG00000049656	-0.123186	5133.14896929569,0.0659857645934905,-1.8668530293947	0.0619221	0.134995	0	CLPTM1L	protein_coding
ENSG00000049759	0.977708	1544.83357577972,0.0826959159951075,11.822923974372	2.97158e-32	1.81555e-30	0	NEDD4L	protein_coding
ENSG00000049768						FOXP3	protein_coding
ENSG00000049769	-0.289269	129.590973731471,0.1956673750899,-1.47837155420887	0.139308	0.25666	0	PPP1R3F	protein_coding
ENSG00000049860	-0.110255	2711.79814680412,0.0925020591212118,-1.19192092131882	0.233292	0.382327	0	HEXB	protein_coding
ENSG00000049883	0.417754	471.487796465704,0.140285019875995,2.97789783717357	0.00290233	0.0101016	0	PTCD2	protein_coding
ENSG00000050130	-0.318178	1517.59738187898,0.0922385483759457,-3.44951200533421	0.000561601	0.00236636	0	JKAMP	protein_coding
ENSG00000050165	-0.697237	596.664702094063,0.0983781477943355,-7.08731303135864	1.36741e-12	2.27033e-11	0	DKK3	protein_coding
ENSG00000050327	0.156404	59.8931535297361,0.270817570230207,0.577523946063495	0.563586	0.708497	0	ARHGEF5	protein_coding
ENSG00000050344	0.518924	707.999116718992,0.112464931072497,4.61409364687349	3.94814e-06	2.68559e-05	0	NFE2L3	protein_coding
ENSG00000050393	-0.0613288	804.378674625448,0.0934483832708639,-0.656285257814866	0.511641	0.664675	0	MCUR1	protein_coding
ENSG00000050405	-0.0114105	837.934632109176,0.10554747194806,-0.108107725001184	0.91391	0.95337	0	LIMA1	protein_coding
ENSG00000050426	0.414734	501.499288335511,0.114681645295908,3.61639487423391	0.000298735	0.00135632	0	LETMD1	protein_coding
ENSG00000050438	-0.43804	59.6804516968724,0.274673478677025,-1.59476573344218	0.110765	0.215256	0	SLC4A8	protein_coding
ENSG00000050555	-0.0123866	31.999568076252,0.362575774735936,-0.0341627117759356	0.972747	0.985983	0	LAMC3	protein_coding
ENSG00000050730	3.41532	9.43535229866646,0.869573245918644,3.92757888267495	8.58053e-05	0.000442576	1	TNIP3	protein_coding
ENSG00000050748	-0.219203	1874.56890981808,0.0732310168467697,-2.99331453539764	0.00275965	0.00966248	0	MAPK9	protein_coding
ENSG00000050820	-0.207806	3854.78698560758,0.0962594369190883,-2.15881151872384	0.0308648	0.0764307	0	BCAR1	protein_coding
ENSG00000051009	0.407443	618.379865715735,0.103429450815081,3.93933524307618	8.17077e-05	0.000423757	0	FAM160A2	protein_coding
ENSG00000051108	1.94864	2664.25536476959,0.0668294338791497,29.1584178153667	6.53413e-187	6.16568e-184	1	HERPUD1	protein_coding
ENSG00000051128	-0.0034426	763.353423306634,0.132341170609341,-0.0260130594784692	0.979247	0.989189	0	HOMER3	protein_coding
ENSG00000051180	-0.55958	425.404338480487,0.117062326731909,-4.78019241222854	1.75128e-06	1.26846e-05	0	RAD51	protein_coding
ENSG00000051341	-0.369824	1055.19243425053,0.106401922011755,-3.47572251238545	0.000509479	0.00216771	0	POLQ	protein_coding
ENSG00000051382	-0.184934	1050.81076416104,0.113186636151758,-1.63388461006473	0.102283	0.201868	0	PIK3CB	protein_coding
ENSG00000051523	-0.15997	3958.48779638145,0.105668364468976,-1.51388922127541	0.130054	0.243335	0	CYBA	protein_coding
ENSG00000051596	-0.439576	1409.97113145472,0.0820087854929903,-5.36010807607918	8.31722e-08	7.56252e-07	0	THOC3	protein_coding
ENSG00000051620	-0.152053	814.393699908243,0.0876569078279284,-1.73463545008878	0.0828054	0.170831	0	HEBP2	protein_coding
ENSG00000051825	-0.220333	1017.18084916413,0.120498813028945,-1.82851061001541	0.067473	0.145012	0	MPHOSPH9	protein_coding
ENSG00000052126	0.106488	662.150273068885,0.113543062478163,0.937864403858689	0.348314	0.511863	0	PLEKHA5	protein_coding
ENSG00000052723	0.29666	364.973551454612,0.132549760260844,2.23810627822591	0.0252141	0.064439	0	SIKE1	protein_coding
ENSG00000052749	0.819929	3555.79485791812,0.0851598375122344,9.62811518576009	6.08351e-22	2.06244e-20	0	RRP12	protein_coding
ENSG00000052795	0.346413	301.502358376371,0.137127236829402,2.52621501413993	0.0115299	0.0331478	0	FNIP2	protein_coding
ENSG00000052802	0.465152	702.356872151747,0.0960822107638769,4.84118911252187	1.29064e-06	9.58112e-06	0	MSMO1	protein_coding
ENSG00000052841	-0.287704	2466.51049792729,0.0917090795395122,-3.13714241418348	0.00170603	0.00634208	0	TTC17	protein_coding
ENSG00000052850	-0.124162	41.6788306467733,0.322899681077865,-0.384523054747896	0.700591	0.812053	0	ALX4	protein_coding
ENSG00000053108	-0.536192	303.321890872688,0.125691514179114,-4.26593581054942	1.99066e-05	0.000117687	0	FSTL4	protein_coding
ENSG00000053254	0.322251	300.234760208077,0.140862647376993,2.28769794489463	0.0221551	0.0575301	0	FOXN3	protein_coding
ENSG00000053371	-0.306683	791.636640513189,0.0910787816502754,-3.36722274413295	0.000759293	0.00310687	0	AKR7A2	protein_coding
ENSG00000053372	-0.136149	2350.28154904675,0.067479167511862,-2.0176378042341	0.043629	0.101318	0	MRTO4	protein_coding
ENSG00000053438	0.687712	11.1026263134309,0.626230525275019,1.09817781328216	0.272127	0.428764	0	NNAT	protein_coding
ENSG00000053501	-0.250612	183.665140278883,0.162420991586008,-1.54297689561292	0.122836	0.232958	0	USE1	protein_coding
ENSG00000053524	1.86946	35.0558586832597,0.364516933050392,5.12858851363462	2.91923e-07	2.42697e-06	1	MCF2L2	protein_coding
ENSG00000053702	0.334332	17.7982804833625,0.474267755047716,0.704943682180728	0.480845	0.637064	0	NRIP2	protein_coding
ENSG00000053747	-0.284567	548.025571333778,0.101344152926712,-2.80792980918579	0.00498611	0.0160914	0	LAMA3	protein_coding
ENSG00000053770	-0.184145	760.645809976699,0.0943797676587088,-1.95111092530086	0.0510439	0.115428	0	AP5M1	protein_coding
ENSG00000053900	-0.0233023	401.824231973879,0.110963935218722,-0.209998748652536	0.833669	0.905077	0	ANAPC4	protein_coding
ENSG00000053918	-0.294741	13.7065347277288,0.541878775567787,-0.543923641564914	0.586494	0.727177	0	KCNQ1	protein_coding
ENSG00000054116	-0.109724	924.671281591561,0.0840755215207819,-1.30506871887522	0.191869	0.329915	0	TRAPPC3	protein_coding
ENSG00000054118	0.213761	4044.76071487347,0.0567796503163382,3.76474097447918	0.000166722	0.000803567	0	THRAP3	protein_coding
ENSG00000054148	-0.516171	1371.56129423097,0.090968678698395,-5.67416382739226	1.39368e-08	1.40651e-07	0	PHPT1	protein_coding
ENSG00000054179	-2.0009	34.7611961730014,0.412320509980733,-4.85278885840707	1.21737e-06	9.07287e-06	-1	ENTPD2	protein_coding
ENSG00000054267	0.295429	1283.40182607507,0.0988844809446378,2.98761919027084	0.0028116	0.00981401	0	ARID4B	protein_coding
ENSG00000054277	-0.335594	1443.97071655006,0.0814256761166412,-4.12147232569967	3.76459e-05	0.000210542	0	OPN3	protein_coding
ENSG00000054282	-0.165656	468.034055190598,0.106707312548781,-1.55243807740738	0.120557	0.229559	0	SDCCAG8	protein_coding
ENSG00000054392	-0.394371	77.8234853719537,0.266823568050619,-1.47802251571296	0.139402	0.256805	0	HHAT	protein_coding
ENSG00000054523	0.130364	1862.26674241236,0.0721268313081046,1.80742627500238	0.0706958	0.150171	0	KIF1B	protein_coding
ENSG00000054598	-0.17597	564.095421983255,0.104829287455381,-1.67863230554448	0.0932237	0.187807	0	FOXC1	protein_coding
ENSG00000054611	-0.143599	824.039352789125,0.093877727481731,-1.52964067960168	0.126106	0.237831	0	TBC1D22A	protein_coding
ENSG00000054654	-0.400409	1397.05438564403,0.0886666231669159,-4.51588987718751	6.30514e-06	4.13167e-05	0	SYNE2	protein_coding
ENSG00000054690	0.096327	240.106540758157,0.142082085485074,0.67796756721952	0.497792	0.652342	0	PLEKHH1	protein_coding
ENSG00000054793	0.127757	1625.1512532006,0.0704964986035289,1.81224608245611	0.0699482	0.149012	0	ATP9A	protein_coding
ENSG00000054965	0.00957016	1380.82982054665,0.0798552253939643,0.119843890506161	0.904607	0.94809	0	FAM168A	protein_coding
ENSG00000054967	0.4631	602.920136048813,0.12354252242576,3.7485048005501	0.000177892	0.000849689	0	RELT	protein_coding
ENSG00000054983	-0.0313405	772.083613251802,0.103095972465877,-0.303993327954292	0.761133	0.853661	0	GALC	protein_coding
ENSG00000055044	0.250019	2593.17869512968,0.091325968244227,2.73765107439627	0.00618797	0.0193808	0	NOP58	protein_coding
ENSG00000055070	-0.154498	3897.06446809261,0.060350188292177,-2.5600270897528	0.0104664	0.030524	0	SZRD1	protein_coding
ENSG00000055118	-0.759229	32.8412670546769,0.361763950532042,-2.09868593142227	0.0358446	0.0865416	0	KCNH2	protein_coding
ENSG00000055130	0.0307603	2492.79476397584,0.0836255957078073,0.367833041916137	0.712998	0.820515	0	CUL1	protein_coding
ENSG00000055147	0.0357547	387.282129262401,0.133596838622436,0.267631350868105	0.788983	0.872682	0	FAM114A2	protein_coding
ENSG00000055163	-0.473685	1312.50695250816,0.0733387344881601,-6.45886616654192	1.0549e-10	1.41753e-09	0	CYFIP2	protein_coding
ENSG00000055208	0.438442	1824.44084468695,0.103057831901999,4.25432763991585	2.09678e-05	0.000123231	0	TAB2	protein_coding
ENSG00000055211	-0.281353	782.081671240858,0.092579058408896,-3.03905446472005	0.00237322	0.00847186	0	GINM1	protein_coding
ENSG00000055332	0.899966	2707.28900879698,0.0869803142318712,10.3467773234581	4.3281e-25	1.86108e-23	0	EIF2AK2	protein_coding
ENSG00000055483	1.20745	3185.86241269786,0.066807434786199,18.0736335095756	5.14134e-73	1.05212e-70	1	USP36	protein_coding
ENSG00000055609	0.206451	1703.21605843414,0.0933166913485973,2.21236580757557	0.0269414	0.0680648	0	KMT2C	protein_coding
ENSG00000055732	-0.267989	121.872075436015,0.208581307579347,-1.28481859291509	0.198856	0.338705	0	MCOLN3	protein_coding
ENSG00000055813	1.55843	145.742830353595,0.198321716496668,7.85809591149654	3.90017e-15	8.2909e-14	1	CCDC85A	protein_coding
ENSG00000055917	0.0985679	3102.50949212998,0.0756368821279015,1.30317262626526	0.192516	0.330732	0	PUM2	protein_coding
ENSG00000055950	-0.181494	1434.12299664323,0.0858624482051357,-2.11378024078217	0.034534	0.0839623	0	MRPL43	protein_coding
ENSG00000055955	0.109557	5.27824376432039,0.929134678456898,0.117912892140499	0.906137	0.949318	0	ITIH4	protein_coding
ENSG00000056050	-0.261171	308.329207627452,0.138177285415059,-1.89011522274837	0.0587426	0.129342	0	C4orf27	protein_coding
ENSG00000056097	-0.0219383	4036.86045491463,0.0690245034031545,-0.317832810148164	0.750612	0.84695	0	ZFR	protein_coding
ENSG00000056277	0.830624	278.218202947084,0.151227616672728,5.49254429361515	3.96184e-08	3.76985e-07	0	ZNF280C	protein_coding
ENSG00000056487	0.896326	52.7113637395683,0.288427959003054,3.10762391267055	0.00188598	0.00694264	0	PHF21B	protein_coding
ENSG00000056558	3.35417	654.464628958142,0.117247236542557,28.6077023875245	5.38875e-180	4.5764e-177	1	TRAF1	protein_coding
ENSG00000056586	0.353178	1254.79172038206,0.10610852255165,3.32845591637147	0.000873288	0.00351322	0	RC3H2	protein_coding
ENSG00000056736	-0.65125	141.154064684565,0.194698751243859,-3.34491279724262	0.000823084	0.00333256	0	IL17RB	protein_coding
ENSG00000056972	0.564626	447.68532622914,0.114028682113771,4.95161277924901	7.36009e-07	5.70567e-06	0	TRAF3IP2	protein_coding
ENSG00000056998	-0.225081	206.157169916853,0.148565890506394,-1.51502316089431	0.129767	0.242928	0	GYG2	protein_coding
ENSG00000057019	-0.167438	29325.5794392714,0.0685355819306176,-2.44307656297817	0.0145626	0.0404889	0	DCBLD2	protein_coding
ENSG00000057149	0.814749	6.30788795030087,0.857949713832044,0.949647112720612	0.342292	0.504979	0	SERPINB3	protein_coding
ENSG00000057252	-0.272256	955.544606587121,0.0916040284406372,-2.97209102525181	0.00295779	0.0102757	0	SOAT1	protein_coding
ENSG00000057294	-0.144891	935.231076228409,0.0996919181117936,-1.45338653865072	0.146116	0.266486	0	PKP2	protein_coding
ENSG00000057593	-1.48876	11.0618211853218,0.636543438756372,-2.33881578770077	0.019345	0.0513157	0	F7	protein_coding
ENSG00000057608	-0.0420201	8360.77662831666,0.0892525041157231,-0.470799901972082	0.637784	0.766975	0	GDI2	protein_coding
ENSG00000057657	2.36715	16.9632795211393,0.566992097177329,4.1749209032959	2.9809e-05	0.000169844	1	PRDM1	protein_coding
ENSG00000057663	0.0183758	627.577236443878,0.11243339620408,0.163436824864319	0.870175	0.928328	0	ATG5	protein_coding
ENSG00000057704	0.957601	30.1923800435865,0.369695524626272,2.59024231500216	0.00959084	0.0282955	0	TMCC3	protein_coding
ENSG00000057757	0.104919	754.536338036087,0.10199017285131,1.02871903356019	0.303612	0.46362	0	PITHD1	protein_coding
ENSG00000057935	0.0383871	757.220684621147,0.0910077722817298,0.421799712828407	0.673171	0.792969	0	MTA3	protein_coding
ENSG00000058056	0.0150772	836.812258988743,0.0901478869219072,0.167249650401249	0.867174	0.926582	0	USP13	protein_coding
ENSG00000058063	-0.0345631	654.408347802599,0.123152375121196,-0.280652865753766	0.778977	0.86539	0	ATP11B	protein_coding
ENSG00000058085	0.646581	5007.57656517803,0.0573491417338717,11.2744697884842	1.75432e-29	9.45942e-28	0	LAMC2	protein_coding
ENSG00000058091	-0.474929	19.3607068669652,0.495335631432127,-0.958803261513031	0.337658	0.50001	0	CDK14	protein_coding
ENSG00000058262	0.0332135	9139.92987440972,0.0567048424843551,0.585725663942236	0.55806	0.703947	0	SEC61A1	protein_coding
ENSG00000058272	0.0361788	1676.70774345913,0.0732521246340141,0.493894627316787	0.621381	0.754568	0	PPP1R12A	protein_coding
ENSG00000058335	0.466697	11.7661883285653,0.587560197917852,0.794296952902952	0.427023	0.588716	0	RASGRF1	protein_coding
ENSG00000058404	1.15865	18.8805905550304,0.510383489221885,2.27014969451536	0.0231985	0.0599645	0	CAMK2B	protein_coding
ENSG00000058453	-0.365789	280.31026527968,0.154185402165043,-2.37239732831601	0.0176731	0.0476245	0	CROCC	protein_coding
ENSG00000058600	-0.0384401	1411.42437553655,0.0831069609540474,-0.462537581554661	0.643696	0.770865	0	POLR3E	protein_coding
ENSG00000058668	-0.308677	1336.84513829048,0.0802003005205267,-3.84881995017769	0.000118688	0.000591108	0	ATP2B4	protein_coding
ENSG00000058673	0.251931	2955.1538665797,0.0805199161641981,3.12880429450615	0.00175519	0.00650489	0	ZC3H11A	protein_coding
ENSG00000058729	0.665367	784.499128750651,0.118461694700722,5.61672641091544	1.94609e-08	1.92512e-07	0	RIOK2	protein_coding
ENSG00000058799	-0.521213	321.313602606709,0.132209086095526,-3.94233838034438	8.0691e-05	0.000418868	0	YIPF1	protein_coding
ENSG00000058804	-0.255047	2192.98813705404,0.0887160347008377,-2.87486855267	0.00404196	0.013414	0	NDC1	protein_coding
ENSG00000058866	0.0919506	506.050499030519,0.114283639334285,0.804582580432997	0.421061	0.582957	0	DGKG	protein_coding
ENSG00000059122	-0.178874	1030.9718646649,0.113273298781992,-1.57913977743156	0.114304	0.220469	0	FLYWCH1	protein_coding
ENSG00000059145	0.0113402	1149.24166447484,0.124259960853229,0.0912617813143937	0.927285	0.961358	0	UNKL	protein_coding
ENSG00000059377	-1.11382	380.505472637817,0.119894704641377,-9.28994798206024	1.54364e-20	4.85531e-19	-1	TBXAS1	protein_coding
ENSG00000059378	1.32651	869.866902833131,0.0864803957201762,15.338842114301	4.20631e-53	5.37174e-51	1	PARP12	protein_coding
ENSG00000059573	-0.148558	2723.64564551319,0.0649402733835838,-2.28760750352342	0.0221604	0.057535	0	ALDH18A1	protein_coding
ENSG00000059588	-0.376802	1041.93014048275,0.0822151499866625,-4.58312550837432	4.58077e-06	3.08258e-05	0	TARBP1	protein_coding
ENSG00000059691	-0.24951	339.37709195173,0.12757529094311,-1.95578434404346	0.0504906	0.114436	0	GATB	protein_coding
ENSG00000059728	2.47112	211.389166570396,0.169972623301288,14.5383682119404	6.92232e-48	7.83837e-46	1	MXD1	protein_coding
ENSG00000059758	0.61101	665.97896319118,0.11476118948203,5.32418581106094	1.01406e-07	9.15188e-07	0	CDK17	protein_coding
ENSG00000059769	1.71576	351.150743075273,0.126491857146339,13.5641839525186	6.53024e-42	6.06099e-40	1	DNAJC25	protein_coding
ENSG00000059804	1.12853	473.607862573851,0.11064888011659,10.1992283872573	1.99854e-24	8.27931e-23	1	SLC2A3	protein_coding
ENSG00000059915	0.882903	12.5532756189256,0.587844647626146,1.50193254790689	0.133115	0.247911	0	PSD	protein_coding
ENSG00000060069	0.130489	810.536187545938,0.121694677978324,1.07226303281132	0.283602	0.441034	0	CTDP1	protein_coding
ENSG00000060138	0.0421797	4501.34008765168,0.0600130150012385,0.702842514101228	0.482154	0.638101	0	YBX3	protein_coding
ENSG00000060140	2.46852	18.8093626617597,0.533070069037697,4.63075738276691	3.64331e-06	2.49623e-05	1	STYK1	protein_coding
ENSG00000060237	-0.213755	7033.90775380017,0.061619544583603,-3.46895224472012	0.000522492	0.00221919	0	WNK1	protein_coding
ENSG00000060339	0.122994	3733.41106350864,0.0875192968784041,1.40534138081439	0.15992	0.28589	0	CCAR1	protein_coding
ENSG00000060491	0.302485	1803.8731096194,0.117529396735939,2.57369729153549	0.0100618	0.0295113	0	OGFR	protein_coding
ENSG00000060566						CREB3L3	protein_coding
ENSG00000060642	-0.625652	197.398567077025,0.15233907158991,-4.10696756963116	4.00887e-05	0.000223175	0	PIGV	protein_coding
ENSG00000060656	-0.465884	588.68304890837,0.125866499853757,-3.7014108157386	0.000214404	0.00100849	0	PTPRU	protein_coding
ENSG00000060688	0.0559335	1167.35254505443,0.0910542256943732,0.614287821835707	0.539025	0.687803	0	SNRNP40	protein_coding
ENSG00000060749	-0.244657	2681.06444063593,0.10562516961268,-2.31627602638207	0.0205432	0.0539966	0	QSER1	protein_coding
ENSG00000060762	-0.104781	117.21391851887,0.206720757051216,-0.506874085619591	0.612243	0.747642	0	MPC1	protein_coding
ENSG00000060971	-0.15403	1127.719082442,0.0931430355268502,-1.6536961105868	0.0981893	0.195768	0	ACAA1	protein_coding
ENSG00000060982	-1.11083	129.534216678415,0.21043969295687,-5.27861217556165	1.30166e-07	1.15752e-06	-1	BCAT1	protein_coding
ENSG00000061273	-0.27765	1735.02327001667,0.0823311808717989,-3.37235066363661	0.000745295	0.00305695	0	HDAC7	protein_coding
ENSG00000061455	0.000430699	7.50248709902577,0.758560484141358,0.000567785028205682	0.999547	0.999763	0	PRDM6	protein_coding
ENSG00000061656	0.0944189	24.5071645669785,0.437431297679681,0.215848463761593	0.829106	0.902195	0	SPAG4	protein_coding
ENSG00000061676	-0.335809	4454.56635289162,0.0863005857671858,-3.89115633759922	9.97676e-05	0.000506441	0	NCKAP1	protein_coding
ENSG00000061794	-0.125929	2352.63217056943,0.0871301942464548,-1.44529851245049	0.148374	0.269706	0	MRPS35	protein_coding
ENSG00000061918	0.342225	15.0522626276623,0.530782095682449,0.644756003338365	0.519085	0.670826	0	GUCY1B3	protein_coding
ENSG00000061936	0.374383	1386.67502777732,0.0867607174777332,4.31511635531781	1.59519e-05	9.62155e-05	0	SFSWAP	protein_coding
ENSG00000061938	-0.359111	697.927577915929,0.121153018334685,-2.96410760798112	0.00303562	0.0105074	0	TNK2	protein_coding
ENSG00000061987	0.298986	1267.13726089091,0.094644360687251,3.15904565063267	0.00158287	0.00593357	0	MON2	protein_coding
ENSG00000062038	1.69452	12.1678596225619,0.651679058688551,2.60023147612892	0.00931609	0.0275909	1	CDH3	protein_coding
ENSG00000062194	0.41005	1656.17727081523,0.0984662461008226,4.16436946194509	3.12214e-05	0.00017712	0	GPBP1	protein_coding
ENSG00000062282	-0.747808	102.519755132674,0.213673556557499,-3.49976678216754	0.000465665	0.00200642	0	DGAT2	protein_coding
ENSG00000062370	0.46305	92.9594254576647,0.213898308137019,2.16481250682707	0.030402	0.0754302	0	ZNF112	protein_coding
ENSG00000062485	-0.215167	7121.21767076617,0.059568181489538,-3.61211248813175	0.000303713	0.00137562	0	CS	protein_coding
ENSG00000062582	0.0210441	1739.71294783254,0.0892062274291244,0.235904019834278	0.813507	0.890655	0	MRPS24	protein_coding
ENSG00000062598	-0.309214	795.223752766111,0.0888577917478684,-3.47987501009206	0.000501648	0.0021376	0	ELMO2	protein_coding
ENSG00000062650	0.373564	1475.29249248549,0.0970793999676776,3.84802533821262	0.000119074	0.000592751	0	WAPL	protein_coding
ENSG00000062716	-0.126601	3291.9738530341,0.0906569563785719,-1.3964844369606	0.162569	0.289852	0	VMP1	protein_coding
ENSG00000062725	0.462564	702.423885261602,0.114060534718173,4.05542761690913	5.00427e-05	0.000271557	0	APPBP2	protein_coding
ENSG00000062822	-0.0442776	3314.71361850865,0.105379893181948,-0.42017160481683	0.67436	0.793818	0	POLD1	protein_coding
ENSG00000063046	-0.0750403	12202.8247985903,0.0617872463935679,-1.21449567228668	0.224559	0.371566	0	EIF4B	protein_coding
ENSG00000063127	1.05413	18.7787478996663,0.469977703828122,2.24294344178485	0.0249005	0.0637622	0	SLC6A16	protein_coding
ENSG00000063169	0.0818222	612.898816439241,0.126613852838745,0.646234329954837	0.518128	0.670098	0	GLTSCR1	protein_coding
ENSG00000063176	-0.390003	501.290267359882,0.144192854194273,-2.70473113456469	0.00683597	0.0210686	0	SPHK2	protein_coding
ENSG00000063177	-0.0435252	13990.5144612966,0.0650282024602074,-0.669327856400299	0.503286	0.657108	0	RPL18	protein_coding
ENSG00000063180	-0.974609	124.541524092955,0.203772464600372,-4.78282748205565	1.72846e-06	1.25515e-05	0	CA11	protein_coding
ENSG00000063241	-0.147103	1103.65766032551,0.119795984840737,-1.22794929151313	0.219466	0.36506	0	ISOC2	protein_coding
ENSG00000063244	-0.22831	11358.3850208913,0.0715319382962889,-3.19172101176534	0.00141428	0.00537635	0	U2AF2	protein_coding
ENSG00000063245	-0.310712	6282.74644283197,0.105966925787525,-2.93215739824515	0.00336616	0.0114969	0	EPN1	protein_coding
ENSG00000063322	-0.206606	2961.49174857596,0.0736108578536778,-2.80672766633762	0.00500475	0.0161393	0	MED29	protein_coding
ENSG00000063438	-0.121513	50.8997182353831,0.284127487950271,-0.427671907842818	0.66889	0.790062	0	AHRR	protein_coding
ENSG00000063587	-0.0520468	466.137556884161,0.105136916406218,-0.495038697939763	0.620573	0.754019	0	ZNF275	protein_coding
ENSG00000063601	0.157239	1304.08592149648,0.0750382234990911,2.09545010624232	0.036131	0.0870722	0	MTMR1	protein_coding
ENSG00000063660	-0.783193	4781.89305678541,0.107026933224272,-7.31771716912619	2.52225e-13	4.53337e-12	0	GPC1	protein_coding
ENSG00000063761	0.0364807	209.901791724999,0.14606186915187,0.249762187668656	0.802771	0.882872	0	ADCK1	protein_coding
ENSG00000063854	-0.249008	845.451000086287,0.125642255148211,-1.98188438770104	0.0474922	0.108787	0	HAGH	protein_coding
ENSG00000063978	0.0986625	2276.71949899195,0.0727418204253795,1.35633775998778	0.174992	0.306954	0	RNF4	protein_coding
ENSG00000064012	0.21547	748.711846819403,0.105645698427516,2.03955225496889	0.0413949	0.0970989	0	CASP8	protein_coding
ENSG00000064042	-0.357088	4771.18866522585,0.0707707009512234,-5.04570300952359	4.51857e-07	3.62531e-06	0	LIMCH1	protein_coding
ENSG00000064102	0.0191676	1108.95583435232,0.0925792614101608,0.207039862180649	0.835979	0.906422	0	ASUN	protein_coding
ENSG00000064115	-0.613263	1673.32307476193,0.0743444605698068,-8.24893710540548	1.5981e-16	3.80696e-15	0	TM7SF3	protein_coding
ENSG00000064199	-0.340141	268.824372842382,0.153360399443258,-2.21791862552052	0.0265604	0.0673024	0	SPA17	protein_coding
ENSG00000064205	-1.10331	350.005488301127,0.157763776387789,-6.99342605093014	2.68253e-12	4.32695e-11	-1	WISP2	protein_coding
ENSG00000064225	-0.175301	23.8348760241773,0.460745258293755,-0.380473676494596	0.703594	0.81418	0	ST3GAL6	protein_coding
ENSG00000064270	-0.689841	22.3752047820359,0.452944608763667,-1.52301422764549	0.127755	0.240222	0	ATP2C2	protein_coding
ENSG00000064300	1.11563	8.00810804244384,0.767023351110698,1.45449928575267	0.145808	0.26606	0	NGFR	protein_coding
ENSG00000064309	0.108741	141.42901416671,0.179495672454848,0.60581578562478	0.544637	0.692778	0	CDON	protein_coding
ENSG00000064313	0.211625	1172.35075807744,0.0833447258709465,2.53914945825577	0.0111122	0.0321262	0	TAF2	protein_coding
ENSG00000064393	-0.156502	3886.27452162121,0.061294673335768,-2.55327066828827	0.0106717	0.0310267	0	HIPK2	protein_coding
ENSG00000064419	-0.206718	3459.06825189403,0.0603383824435734,-3.425973748458	0.0006126	0.00256029	0	TNPO3	protein_coding
ENSG00000064489	-0.208007	74.0818421913275,0.317052776823483,-0.656063808870737	0.511783	0.664719	0	BORCS8-MEF2B	protein_coding
ENSG00000064490	-0.189686	484.412069067331,0.118121272291358,-1.60585563114321	0.108306	0.211518	0	RFXANK	protein_coding
ENSG00000064545	-0.280545	557.68806150976,0.147608461468139,-1.90060047619977	0.0573544	0.127059	0	TMEM161A	protein_coding
ENSG00000064547	-0.180945	78.4347554739624,0.260408872863864,-0.694850306032642	0.487149	0.642807	0	LPAR2	protein_coding
ENSG00000064601	-0.411494	2929.31378361306,0.0669792698116115,-6.14359633433277	8.06737e-10	9.55539e-09	0	CTSA	protein_coding
ENSG00000064607	-0.228493	1564.18402705082,0.0774728382670616,-2.94932404049264	0.0031847	0.0109676	0	SUGP2	protein_coding
ENSG00000064651	-0.0294131	5324.60677033879,0.0677676611976659,-0.434029159562582	0.664267	0.786457	0	SLC12A2	protein_coding
ENSG00000064652	0.0170155	383.268352469372,0.140910897829471,0.120753513224294	0.903886	0.94782	0	SNX24	protein_coding
ENSG00000064655	0.135513	116.287120072295,0.188959148651131,0.717155305441979	0.473278	0.630431	0	EYA2	protein_coding
ENSG00000064666	-1.18879	3278.66508434948,0.0700005202546024,-16.9826492466557	1.10389e-64	1.93294e-62	-1	CNN2	protein_coding
ENSG00000064687	-0.447845	570.327157640309,0.140477435215732,-3.18801932699148	0.00143251	0.00543471	0	ABCA7	protein_coding
ENSG00000064703	0.299502	516.803870939785,0.123032240357618,2.43433939268432	0.014919	0.0413308	0	DDX20	protein_coding
ENSG00000064726	0.212476	2260.93092670423,0.0841034698679829,2.52635905091003	0.0115252	0.0331451	0	BTBD1	protein_coding
ENSG00000064763	0.255901	21.0220568923273,0.442425192017345,0.578405170630705	0.562991	0.708116	0	FAR2	protein_coding
ENSG00000064787	-1.96758	192.567466132655,0.17259373918437,-11.4000660991664	4.17802e-30	2.29656e-28	-1	BCAS1	protein_coding
ENSG00000064932	0.049008	3084.14122354981,0.102923451289527,0.476159866585395	0.63396	0.764431	0	SBNO2	protein_coding
ENSG00000064933	-0.0934871	309.30379705969,0.163940006793528,-0.570251957939377	0.568507	0.712574	0	PMS1	protein_coding
ENSG00000064961	-0.356016	1233.8277160615,0.0971458649535988,-3.66475628061576	0.000247574	0.00115112	0	HMG20B	protein_coding
ENSG00000064989	-1.03124	4.90613474268825,1.00185724403036,-1.02933163313711	0.303324	0.463315	0	CALCRL	protein_coding
ENSG00000064995	-0.0898645	440.5377088701,0.10673251545028,-0.84196035252237	0.39981	0.561778	0	TAF11	protein_coding
ENSG00000064999	0.27176	596.877504063465,0.103358149130521,2.6293074866246	0.0085559	0.0255848	0	ANKS1A	protein_coding
ENSG00000065000	0.0752625	5667.95785260496,0.0970080573929548,0.7758376636113	0.437845	0.597909	0	AP3D1	protein_coding
ENSG00000065029	0.59062	363.905188759432,0.128040691181701,4.61275585377237	3.97365e-06	2.70078e-05	0	ZNF76	protein_coding
ENSG00000065054	-1.01793	2921.51430773188,0.107511217304771,-9.46810814683883	2.84958e-21	9.34364e-20	-1	SLC9A3R2	protein_coding
ENSG00000065057	-0.656396	788.125711577689,0.127367150496972,-5.15357459836256	2.55567e-07	2.14308e-06	0	NTHL1	protein_coding
ENSG00000065060	0.534603	1194.76113293256,0.0770536997087106,6.9380541446422	3.97537e-12	6.2928e-11	0	UHRF1BP1	protein_coding
ENSG00000065135	-0.167978	2101.40545799889,0.0767321880851355,-2.18915165067629	0.0285858	0.0715172	0	GNAI3	protein_coding
ENSG00000065150	-0.155523	5784.28616214724,0.0784563496467728,-1.98228780974805	0.047447	0.108742	0	IPO5	protein_coding
ENSG00000065154	0.0806356	1395.01975137733,0.0864162692582544,0.933106371602014	0.350765	0.514042	0	OAT	protein_coding
ENSG00000065183	0.320931	1540.03830116648,0.0875514290981405,3.66562903003271	0.000246731	0.00114752	0	WDR3	protein_coding
ENSG00000065243	0.108748	1153.09421445647,0.121520589114419,0.89488983096866	0.370846	0.534251	0	PKN2	protein_coding
ENSG00000065268	-0.349761	1284.7961027902,0.122737396867756,-2.84967312751112	0.00437642	0.014389	0	WDR18	protein_coding
ENSG00000065308	-0.481895	1538.68608139068,0.0742290159264091,-6.49200531142572	8.47013e-11	1.15462e-09	0	TRAM2	protein_coding
ENSG00000065320	1.62036	23.8443165724248,0.452277132283277,3.58267417425428	0.000340095	0.00151814	1	NTN1	protein_coding
ENSG00000065325	-0.27398	539.722794825577,0.102255690581702,-2.67936450939336	0.0073762	0.022517	0	GLP2R	protein_coding
ENSG00000065328	-0.168372	1847.79085012046,0.0780128861634003,-2.1582628830927	0.0309074	0.0765251	0	MCM10	protein_coding
ENSG00000065357	-0.13907	210.718466880988,0.155225609269689,-0.895924604938385	0.370293	0.53359	0	DGKA	protein_coding
ENSG00000065361	0.234111	128.181320151567,0.193586642337685,1.20933524089705	0.226534	0.373845	0	ERBB3	protein_coding
ENSG00000065413	0.270438	97.6661986961652,0.206618833346276,1.30887331936552	0.190577	0.328185	0	ANKRD44	protein_coding
ENSG00000065427	-0.0230063	5184.00828322162,0.0790423323954531,-0.29106283707679	0.771003	0.860263	0	KARS	protein_coding
ENSG00000065457	-0.0302296	911.808046515339,0.0975649862718189,-0.30984018465712	0.756682	0.851143	0	ADAT1	protein_coding
ENSG00000065485	0.973527	822.783699929231,0.0887786806798812,10.9657768860572	5.58191e-28	2.81331e-26	0	PDIA5	protein_coding
ENSG00000065491	1.01731	398.664018407665,0.115319699619251,8.82161338814897	1.12822e-18	3.10581e-17	1	TBC1D22B	protein_coding
ENSG00000065518	-0.153931	1972.19205907818,0.0736256194542203,-2.0907230076141	0.0365529	0.0878894	0	NDUFB4	protein_coding
ENSG00000065526	0.0450393	3542.76142401616,0.0648854479951222,0.694135687475697	0.487597	0.643055	0	SPEN	protein_coding
ENSG00000065534	-0.656482	2843.65621762363,0.0615769617053382,-10.6611575100766	1.5466e-26	7.15779e-25	0	MYLK	protein_coding
ENSG00000065548	-0.0841814	1696.32767083299,0.0856839315234818,-0.982464835446317	0.325871	0.486672	0	ZC3H15	protein_coding
ENSG00000065559	0.286501	1526.95536693433,0.0973206252630254,2.94389170625656	0.00324113	0.0111236	0	MAP2K4	protein_coding
ENSG00000065600	0.0933785	381.23419168347,0.112068412768882,0.833227400673697	0.404716	0.566608	0	TMEM206	protein_coding
ENSG00000065609						SNAP91	protein_coding
ENSG00000065613	0.198236	3997.12688199042,0.0846670385865112,2.34135899667258	0.0192137	0.0510631	0	SLK	protein_coding
ENSG00000065615	0.227593	486.71964647392,0.121758815786565,1.86921245574331	0.0615933	0.134416	0	CYB5R4	protein_coding
ENSG00000065618	-0.313248	180.526681134566,0.157639602322819,-1.98711252845747	0.0469099	0.107627	0	COL17A1	protein_coding
ENSG00000065621	-0.522856	41.1608170400576,0.323662412290904,-1.6154371519353	0.106216	0.208203	0	GSTO2	protein_coding
ENSG00000065665	0.119412	232.612902220933,0.161187539895192,0.740823867250409	0.4588	0.617001	0	SEC61A2	protein_coding
ENSG00000065675	0.133725	199.153900359161,0.185342748249,0.721499977339357	0.470602	0.628018	0	PRKCQ	protein_coding
ENSG00000065717	-0.752105	127.079916455964,0.199523464578139,-3.76950832660901	0.000163569	0.000791292	0	TLE2	protein_coding
ENSG00000065802	0.407999	1777.42448648625,0.0910221596606456,4.48241780482318	7.38021e-06	4.76084e-05	0	ASB1	protein_coding
ENSG00000065809	0.287949	4524.63803180227,0.0760772609221858,3.78495541014126	0.000153736	0.000747341	0	FAM107B	protein_coding
ENSG00000065833	-0.365989	2371.8227289107,0.0722383513956629,-5.06640456416559	4.054e-07	3.27735e-06	0	ME1	protein_coding
ENSG00000065882	-0.236891	1029.61047786163,0.0857217697287721,-2.76349087385993	0.00571867	0.0180979	0	TBC1D1	protein_coding
ENSG00000065883	-0.0467915	1480.13946333178,0.0699890319989505,-0.668554478435028	0.50378	0.657488	0	CDK13	protein_coding
ENSG00000065911	0.0965193	3369.0932601652,0.0655352453660618,1.47278425013299	0.140809	0.258892	0	MTHFD2	protein_coding
ENSG00000065923	-0.0856011	631.194196847272,0.0920546910492098,-0.929894119851328	0.352426	0.515942	0	SLC9A7	protein_coding
ENSG00000065970	0.529918	836.18122302487,0.100278351840541,5.284465994865	1.26072e-07	1.12288e-06	0	FOXJ2	protein_coding
ENSG00000065978	-0.0820722	19233.5793963233,0.0526616452257217,-1.55848208571199	0.119119	0.227662	0	YBX1	protein_coding
ENSG00000065989	-0.324536	83.2055491098773,0.243127462082824,-1.33484068542241	0.181928	0.316572	0	PDE4A	protein_coding
ENSG00000066027	-0.212133	1078.45967436898,0.0817438627596299,-2.59509210668275	0.00945656	0.0279582	0	PPP2R5A	protein_coding
ENSG00000066044	-0.16397	2644.67624785645,0.0652304330064721,-2.51370794042362	0.0119469	0.0341499	0	ELAVL1	protein_coding
ENSG00000066084	0.179744	1971.41736180173,0.0692157716604768,2.59686662681659	0.00940784	0.0278238	0	DIP2B	protein_coding
ENSG00000066117	0.0936333	2260.98662216137,0.0704734961092921,1.32863073189653	0.18397	0.319078	0	SMARCD1	protein_coding
ENSG00000066135	0.151635	948.361537758979,0.083250592787518,1.82143002933336	0.0685415	0.14677	0	KDM4A	protein_coding
ENSG00000066136	-0.0389451	1170.55201599289,0.0871270431712886,-0.446991608040196	0.654881	0.779806	0	NFYC	protein_coding
ENSG00000066185	-0.517585	4.93033569764059,0.883324057901488,-0.585951935381373	0.557908	0.70386	0	ZMYND12	protein_coding
ENSG00000066230	0.767882	5.74524085101893,0.885937723191665,0.86674513718647	0.386082	0.549253	0	SLC9A3	protein_coding
ENSG00000066248	-0.624192	572.337405201748,0.111788772133159,-5.5836772378784	2.35486e-08	2.30798e-07	0	NGEF	protein_coding
ENSG00000066279	-0.427806	4051.3030283205,0.103541274644162,-4.13174657213501	3.60017e-05	0.000202012	0	ASPM	protein_coding
ENSG00000066322	-0.123281	3696.17805766681,0.0638009472430959,-1.93226952499268	0.0533262	0.119602	0	ELOVL1	protein_coding
ENSG00000066379	0.140117	338.020658031043,0.124284514680729,1.12738588059228	0.259579	0.413948	0	ZNRD1	protein_coding
ENSG00000066422	0.157649	984.881971576878,0.0876719777556842,1.79817080650402	0.0721499	0.152611	0	ZBTB11	protein_coding
ENSG00000066427	0.0783445	287.55247500039,0.131942754372208,0.59377630306765	0.552662	0.699781	0	ATXN3	protein_coding
ENSG00000066455	0.620429	1632.71087246488,0.101398736241165,6.11870986989914	9.4336e-10	1.10809e-08	0	GOLGA5	protein_coding
ENSG00000066468	-0.517158	141.148168208677,0.17919572548377,-2.88599415391684	0.00390179	0.0129945	0	FGFR2	protein_coding
ENSG00000066557	-0.199709	449.636868694422,0.131431197207935,-1.5194913522602	0.128639	0.241482	0	LRRC40	protein_coding
ENSG00000066583	-0.332077	529.758267096282,0.104454977398657,-3.17913635466869	0.00147715	0.00558037	0	ISOC1	protein_coding
ENSG00000066629	-0.26093	1527.33394089041,0.0733626438502415,-3.55672078055198	0.000375513	0.00166096	0	EML1	protein_coding
ENSG00000066651	0.580098	264.348984167189,0.149592025652831,3.87786439872715	0.000105377	0.00053174	0	TRMT11	protein_coding
ENSG00000066654	0.123408	1161.79543735816,0.110267592819112,1.11917013859704	0.263068	0.417877	0	THUMPD1	protein_coding
ENSG00000066697	0.415527	1288.28067815057,0.0905951441638401,4.58664200749214	4.50432e-06	3.03595e-05	0	MSANTD3	protein_coding
ENSG00000066735	-0.362483	231.76282085623,0.183272551315612,-1.97783534022787	0.0479473	0.109681	0	KIF26A	protein_coding
ENSG00000066739	0.311679	871.910253970789,0.11779869238113,2.64585812951699	0.0081484	0.0245565	0	ATG2B	protein_coding
ENSG00000066777	0.123337	2116.83047466401,0.101999304220427,1.20919780257762	0.226587	0.373845	0	ARFGEF1	protein_coding
ENSG00000066827	-0.141559	303.40725061887,0.136424932797016,-1.03763246727505	0.299441	0.458695	0	ZFAT	protein_coding
ENSG00000066855	0.260811	1115.14796067535,0.11107988453634,2.34795558729755	0.0188768	0.0502858	0	MTFR1	protein_coding
ENSG00000066923	-1.15539	72.6744664314326,0.269701215372478,-4.28394929926067	1.83605e-05	0.000109384	-1	STAG3	protein_coding
ENSG00000066926	-0.0426807	1219.36654263043,0.0785593986828409,-0.54329238266152	0.586929	0.727504	0	FECH	protein_coding
ENSG00000066933	0.12442	1329.93678080492,0.0967496579024189,1.28599945963231	0.198443	0.338178	0	MYO9A	protein_coding
ENSG00000067048	0.489265	1455.08826029606,0.0853761595390499,5.73070252087358	1.00016e-08	1.03331e-07	0	DDX3Y	protein_coding
ENSG00000067057	-0.330912	16954.4984225729,0.0759743908859853,-4.35557665601275	1.32717e-05	8.14084e-05	0	PFKP	protein_coding
ENSG00000067064	0.846544	1396.48175706191,0.0905634390267198,9.3475281143274	8.972e-21	2.86446e-19	0	IDI1	protein_coding
ENSG00000067066	1.02214	776.19911426552,0.0958365690088815,10.6654759303883	1.47641e-26	6.8516e-25	1	SP100	protein_coding
ENSG00000067082	2.23873	4407.92380865569,0.0605858529856187,36.9512934398896	6e-299	1e-295	1	KLF6	protein_coding
ENSG00000067113	-0.195907	518.954203618948,0.115579425417319,-1.69500149790738	0.0900751	0.182962	0	PLPP1	protein_coding
ENSG00000067141	-0.450594	2388.28070182726,0.068314696903583,-6.59585438555426	4.22814e-11	5.99457e-10	0	NEO1	protein_coding
ENSG00000067167	-0.587321	12632.1030912249,0.0819258540293468,-7.16893559672666	7.55831e-13	1.29413e-11	0	TRAM1	protein_coding
ENSG00000067177	0.123848	1664.02680386831,0.0740419298370287,1.67266888292221	0.0943925	0.189555	0	PHKA1	protein_coding
ENSG00000067182	-0.444354	8328.8675043023,0.0589193353241799,-7.54173338906509	4.63765e-14	8.88055e-13	0	TNFRSF1A	protein_coding
ENSG00000067191	0.0545725	109.27582424374,0.204586446137434,0.266745559731962	0.789665	0.873207	0	CACNB1	protein_coding
ENSG00000067208	0.497574	289.759139176107,0.142056155231581,3.50265468885583	0.000460646	0.00198934	0	EVI5	protein_coding
ENSG00000067221	0.0947146	426.796949087593,0.137386796818506,0.689401390531332	0.490571	0.645668	0	STOML1	protein_coding
ENSG00000067225	-0.132492	119039.829939684,0.070471032395547,-1.88009490002318	0.0600951	0.131756	0	PKM	protein_coding
ENSG00000067248	0.11623	1808.3604877698,0.106253896664057,1.09389110300642	0.274003	0.43084	0	DHX29	protein_coding
ENSG00000067334	0.0870829	1931.39582216649,0.105004483419005,0.829325472376611	0.40692	0.568851	0	DNTTIP2	protein_coding
ENSG00000067365	0.462312	329.139449226101,0.125610345227397,3.68052503433667	0.000232754	0.00108668	0	METTL22	protein_coding
ENSG00000067369	0.0477303	1574.03055609561,0.0770317742723694,0.619617889645894	0.535509	0.684672	0	TP53BP1	protein_coding
ENSG00000067445	0.8748	12.8552881363718,0.569435766125006,1.53625781875629	0.124475	0.235357	0	TRO	protein_coding
ENSG00000067533	0.095588	963.834352018129,0.100664606053362,0.949568974819205	0.342331	0.504994	0	RRP15	protein_coding
ENSG00000067560	-0.508866	9184.06541750803,0.0572744014699427,-8.884709297414	6.40881e-19	1.78157e-17	0	RHOA	protein_coding
ENSG00000067596	0.255017	2287.39653221135,0.0656687405277475,3.88337758269223	0.000103015	0.000520904	0	DHX8	protein_coding
ENSG00000067601	-0.616801	20.9707248301603,0.466903202733855,-1.32104616060154	0.186486	0.322355	0	PMS2P4	transcribed_unprocessed_pseudogene
ENSG00000067606	0.0176824	370.147283384501,0.119894834184463,0.14748256211133	0.882751	0.936345	0	PRKCZ	protein_coding
ENSG00000067646	0.625364	275.754763661532,0.165904087411696,3.7694334768926	0.000163619	0.000791304	0	ZFY	protein_coding
ENSG00000067704	-0.11166	5598.31663559008,0.0838405291295445,-1.33181221673281	0.182922	0.31765	0	IARS2	protein_coding
ENSG00000067715	0.385226	583.404622468974,0.121461372226181,3.17159032679451	0.00151607	0.00571216	0	SYT1	protein_coding
ENSG00000067798	1.75076	1551.86873202601,0.0920505828772781,19.0195284308881	1.17536e-80	2.7727e-78	1	NAV3	protein_coding
ENSG00000067829	0.0178867	1552.44244418143,0.0883652276831879,0.202417911925641	0.83959	0.908903	0	IDH3G	protein_coding
ENSG00000067836	-0.172111	310.55851569065,0.152178217452623,-1.13098187780959	0.258063	0.412239	0	ROGDI	protein_coding
ENSG00000067840	-0.0296399	86.4754153002194,0.242821392260908,-0.122064436636828	0.902848	0.947474	0	PDZD4	protein_coding
ENSG00000067900	-0.12331	1988.31384268346,0.0902794729225218,-1.36586906160187	0.17198	0.30286	0	ROCK1	protein_coding
ENSG00000067955	-0.184439	1209.38822740737,0.0748630953232481,-2.46368596673871	0.0137517	0.0385472	0	CBFB	protein_coding
ENSG00000067992	-0.136322	168.767185709531,0.176383541587001,-0.772869993674698	0.439599	0.599438	0	PDK3	protein_coding
ENSG00000068001	-0.306587	938.500073809911,0.108910178706748,-2.81504256345096	0.00487708	0.0157836	0	HYAL2	protein_coding
ENSG00000068024	-0.171503	476.176535832557,0.124755335988867,-1.37471552520728	0.16922	0.29899	0	HDAC4	protein_coding
ENSG00000068028	-0.258209	865.696127972213,0.106979506561497,-2.41362856884088	0.0157946	0.0433183	0	RASSF1	protein_coding
ENSG00000068078	-1.25154	99.6126614118843,0.232526044014976,-5.38234671132803	7.3521e-08	6.73183e-07	-1	FGFR3	protein_coding
ENSG00000068079	0.946482	672.69375218295,0.100013898056462,9.46350365371458	2.97794e-21	9.72699e-20	0	IFI35	protein_coding
ENSG00000068097	0.36028	829.260479510133,0.0930501647268606,3.87189222464082	0.000107994	0.00054389	0	HEATR6	protein_coding
ENSG00000068120	-0.297883	2998.2115433294,0.075742703071595,-3.93282633140538	8.39529e-05	0.000434032	0	COASY	protein_coding
ENSG00000068137	-0.47933	483.001776161342,0.132424609621259,-3.6196470218657	0.000295005	0.00134262	0	PLEKHH3	protein_coding
ENSG00000068305	0.306498	711.108931680895,0.117931011953506,2.59896019758488	0.00935066	0.0276692	0	MEF2A	protein_coding
ENSG00000068308	0.193469	1961.53842016841,0.0798159973053321,2.42394327265737	0.015353	0.0423237	0	OTUD5	protein_coding
ENSG00000068323	0.280247	4036.36596069291,0.0706740022844339,3.9653474787961	7.32891e-05	0.000384202	0	TFE3	protein_coding
ENSG00000068354	0.64748	669.690103763287,0.105265669617287,6.15090933194188	7.704e-10	9.16333e-09	0	TBC1D25	protein_coding
ENSG00000068366	0.335656	1442.61258882178,0.0977402202018922,3.43416047966591	0.000594392	0.00249032	0	ACSL4	protein_coding
ENSG00000068383	-0.124228	595.292398494815,0.0959575064029754,-1.29461357996482	0.195454	0.334487	0	INPP5A	protein_coding
ENSG00000068394	-0.139289	932.63810450285,0.0932668797196816,-1.49344568477368	0.135321	0.251111	0	GPKOW	protein_coding
ENSG00000068400	-0.00696755	1352.59942736871,0.08489762377177,-0.0820700707496894	0.934591	0.965204	0	GRIPAP1	protein_coding
ENSG00000068438	0.282067	2270.53589890825,0.063333487511912,4.45367691148522	8.44121e-06	5.38797e-05	0	FTSJ1	protein_coding
ENSG00000068489	-0.655601	2318.35540974369,0.079697413381284,-8.22613088154909	1.93358e-16	4.57407e-15	0	PRR11	protein_coding
ENSG00000068615	-0.357871	22.0090132833662,0.434641969949242,-0.823370687625465	0.410297	0.572065	0	REEP1	protein_coding
ENSG00000068650	-0.286529	1767.19484825109,0.0709500932556348,-4.03846518290692	5.38021e-05	0.000290565	0	ATP11A	protein_coding
ENSG00000068654	0.133167	4332.32761423915,0.0615317894960383,2.16419669137775	0.0304493	0.0755145	0	POLR1A	protein_coding
ENSG00000068697	-0.210958	2413.06871284434,0.0672963907021812,-3.13475373892736	0.00171998	0.00638416	0	LAPTM4A	protein_coding
ENSG00000068724	-0.00617	1965.46107307737,0.0896953148048561,-0.0687883986240495	0.945158	0.970763	0	TTC7A	protein_coding
ENSG00000068745	0.154445	828.387491677229,0.0890929631275705,1.73352714917288	0.083002	0.171153	0	IP6K2	protein_coding
ENSG00000068784	0.346658	554.315116579139,0.11299878153414,3.06780551994254	0.00215637	0.00780271	0	SRBD1	protein_coding
ENSG00000068796	0.100867	1420.30043372671,0.111818249194146,0.902062296426257	0.367024	0.530499	0	KIF2A	protein_coding
ENSG00000068831						RASGRP2	protein_coding
ENSG00000068878	0.447626	3341.89192266295,0.090297852945885,4.95722079530449	7.15087e-07	5.55615e-06	0	PSME4	protein_coding
ENSG00000068885	-0.0597769	546.382712506196,0.12590456742077,-0.474779561856517	0.634944	0.764751	0	IFT80	protein_coding
ENSG00000068903	-0.2169	830.769712928435,0.0921282731435668,-2.35432832394509	0.0185562	0.0496108	0	SIRT2	protein_coding
ENSG00000068912	0.475309	1669.28611585117,0.11106393160858,4.27959633403667	1.87233e-05	0.000111389	0	ERLEC1	protein_coding
ENSG00000068971	0.315266	413.926480282859,0.118747702310342,2.65492142858195	0.00793269	0.0239865	0	PPP2R5B	protein_coding
ENSG00000068976						PYGM	protein_coding
ENSG00000069011	-0.470345	1969.67483885972,0.107327801839275,-4.38232647538236	1.17419e-05	7.31337e-05	0	PITX1	protein_coding
ENSG00000069020	1.26642	469.664319965002,0.111258712731274,11.3826222756055	5.10415e-30	2.79658e-28	1	MAST4	protein_coding
ENSG00000069188	-0.479745	52.2685014402539,0.277272153084738,-1.73023041351462	0.0835891	0.172092	0	SDK2	protein_coding
ENSG00000069248	-0.0633958	1459.04395036607,0.084573854607223,-0.749591356457475	0.453501	0.611958	0	NUP133	protein_coding
ENSG00000069275	-0.148717	9897.17251429081,0.0705694954487531,-2.10738693875619	0.0350841	0.0850803	0	NUCKS1	protein_coding
ENSG00000069329	-0.226919	3671.29394430141,0.103512998215418,-2.19217753714258	0.0283667	0.0710422	0	VPS35	protein_coding
ENSG00000069345	-0.03356	2170.31887155112,0.0673304079616286,-0.498437094211911	0.618176	0.752614	0	DNAJA2	protein_coding
ENSG00000069399	0.311146	1967.33747094592,0.0857868339256388,3.62697007877334	0.000286767	0.00131075	0	BCL3	protein_coding
ENSG00000069424	-0.0456108	920.106341580546,0.100149894353968,-0.455425737937515	0.648803	0.774905	0	KCNAB2	protein_coding
ENSG00000069431	4.07749	11.5078115663911,0.909824326205495,4.48162716662315	7.40761e-06	4.7767e-05	1	ABCC9	protein_coding
ENSG00000069482	0.327256	21.0389947781625,0.432306622994981,0.756998948029854	0.44905	0.608272	0	GAL	protein_coding
ENSG00000069493	2.58336	66.1907091394363,0.314506584796731,8.2140090227278	2.13923e-16	5.04651e-15	1	CLEC2D	protein_coding
ENSG00000069509	-0.143196	384.336662966786,0.143335049339697,-0.999033034451403	0.317779	0.478128	0	FUNDC1	protein_coding
ENSG00000069667	0.0601892	14.557194012888,0.524551944052642,0.114743977840894	0.908648	0.950507	0	RORA	protein_coding
ENSG00000069696						DRD4	protein_coding
ENSG00000069702	0.326211	517.787737129005,0.102424270473529,3.18489532782068	0.00144806	0.00548636	0	TGFBR3	protein_coding
ENSG00000069712	-0.292624	32.0903808487184,0.360120420287272,-0.812573073196369	0.416463	0.578572	0	KIAA1107	protein_coding
ENSG00000069812	-0.733181	9.86328338236094,0.666726437269805,-1.09967325600884	0.271475	0.428252	0	HES2	protein_coding
ENSG00000069849	-0.294127	3166.97199622005,0.0642344681416765,-4.57896195192086	4.67289e-06	3.14084e-05	0	ATP1B3	protein_coding
ENSG00000069869	0.775034	5445.41990845134,0.0951429893008514,8.14599082244247	3.76189e-16	8.68147e-15	0	NEDD4	protein_coding
ENSG00000069943	-0.0453837	322.742122467158,0.14351296878903,-0.316234017818326	0.751825	0.847812	0	PIGB	protein_coding
ENSG00000069956	1.02944	4318.13015891751,0.0875250146372793,11.7616541625554	6.15171e-32	3.70521e-30	1	MAPK6	protein_coding
ENSG00000069966	-0.275334	1326.3492578624,0.0816883807897374,-3.37054261699387	0.000750203	0.00307337	0	GNB5	protein_coding
ENSG00000069974	-0.142225	266.964281319825,0.132765683545186,-1.0712505154475	0.284057	0.441495	0	RAB27A	protein_coding
ENSG00000069998	-0.0483206	892.626118879937,0.134313184093851,-0.359760461472853	0.719026	0.824433	0	CECR5	protein_coding
ENSG00000070010	-0.0598345	1472.84806632029,0.0813216600299483,-0.7357755419503	0.461867	0.620095	0	UFD1L	protein_coding
ENSG00000070018	-0.0802893	2067.05260398627,0.0790930965059206,-1.01512454984297	0.310046	0.470149	0	LRP6	protein_coding
ENSG00000070047	-0.0198784	3461.68198787714,0.0957396669376592,-0.207630227153261	0.835518	0.906096	0	PHRF1	protein_coding
ENSG00000070061	-0.0677763	1627.53157146704,0.0742251142517384,-0.913117973227391	0.36118	0.524419	0	IKBKAP	protein_coding
ENSG00000070081	-0.0409601	1159.22711144446,0.0943846779947996,-0.433970294651961	0.66431	0.786457	0	NUCB2	protein_coding
ENSG00000070087	-0.52712	2895.63700085498,0.0658167961245821,-8.00890274804117	1.15736e-15	2.57639e-14	0	PFN2	protein_coding
ENSG00000070159	0.137504	829.521807927773,0.090690278859295,1.5161895727956	0.129471	0.242565	0	PTPN3	protein_coding
ENSG00000070182	-0.718526	149.224381542204,0.186964530991983,-3.84311522831547	0.000121482	0.000602974	0	SPTB	protein_coding
ENSG00000070190	6.05292	5.87502715300141,1.42451545164113,4.24910774321635	2.14624e-05	0.000125746	1	DAPP1	protein_coding
ENSG00000070214	-0.405143	1136.3691679456,0.0964385508761975,-4.20104539869497	2.65685e-05	0.000153024	0	SLC44A1	protein_coding
ENSG00000070269	-0.579383	257.080504507561,0.150467144484274,-3.85056054136215	0.000117848	0.000587337	0	TMEM260	protein_coding
ENSG00000070366	-0.161409	1293.66367170608,0.0788362478808686,-2.04739461357024	0.0406194	0.095676	0	SMG6	protein_coding
ENSG00000070367	-0.0895148	1798.94481723897,0.0943821514931156,-0.948429484995569	0.342911	0.505629	0	EXOC5	protein_coding
ENSG00000070371	0.000447128	305.204408320501,0.124945431119514,0.00357858364264928	0.997145	0.998888	0	CLTCL1	protein_coding
ENSG00000070388	1.03155	6.0527815087249,0.922718346742104,1.11794863435441	0.263589	0.418495	0	FGF22	protein_coding
ENSG00000070404	-0.600506	4811.33755585537,0.127410664434928,-4.71315498976849	2.43911e-06	1.72137e-05	0	FSTL3	protein_coding
ENSG00000070413	-0.229322	1939.02478774772,0.0950314465841892,-2.41311478296726	0.0158168	0.0433725	0	DGCR2	protein_coding
ENSG00000070423	0.146168	1651.36955212283,0.0938794211988358,1.55697356406323	0.119477	0.228095	0	RNF126	protein_coding
ENSG00000070444	0.0451982	629.938610119925,0.106885174758567,0.422867278408133	0.672392	0.792616	0	MNT	protein_coding
ENSG00000070476	0.164433	526.608140090162,0.106208896479596,1.5482037409774	0.121573	0.231121	0	ZXDC	protein_coding
ENSG00000070495	0.141003	1061.79371287304,0.0901120007971862,1.56475716762743	0.11764	0.225368	0	JMJD6	protein_coding
ENSG00000070501	0.125573	318.760896132666,0.140850596435542,0.891534457369848	0.372643	0.535839	0	POLB	protein_coding
ENSG00000070526	-1.02125	186.126430151772,0.160145484259625,-6.37700613262711	1.80583e-10	2.34496e-09	-1	ST6GALNAC1	protein_coding
ENSG00000070540	1.21703	267.432737582879,0.142740901334144,8.52613567482798	1.51318e-17	3.87652e-16	1	WIPI1	protein_coding
ENSG00000070610	0.19211	1381.12818824368,0.0817370861525065,2.35034125316571	0.0187562	0.0500431	0	GBA2	protein_coding
ENSG00000070614	0.340571	3338.25557486613,0.0683459198046862,4.983050077145	6.25897e-07	4.90734e-06	0	NDST1	protein_coding
ENSG00000070669	-1.20975	1361.80021256931,0.102433613422665,-11.8100813541396	3.46226e-32	2.10023e-30	-1	ASNS	protein_coding
ENSG00000070718	-0.289235	382.557171605412,0.125889454125642,-2.29753035850888	0.0215885	0.0562395	0	AP3M2	protein_coding
ENSG00000070729	0.36301	7.37390951297893,0.768226009636756,0.472530620099835	0.636548	0.765923	0	CNGB1	protein_coding
ENSG00000070731	-1.80013	7.24979643974168,0.825079787396287,-2.18177013054602	0.0291265	0.0726558	0	ST6GALNAC2	protein_coding
ENSG00000070756	-0.146313	29015.3209582783,0.0657107821785533,-2.22662021199334	0.0259727	0.0659805	0	PABPC1	protein_coding
ENSG00000070759	-0.265291	9.8294941063158,0.637539560994028,-0.416116544286764	0.677325	0.795711	0	TESK2	protein_coding
ENSG00000070761	-0.0224723	817.919728469804,0.0997841834781861,-0.22520874527338	0.821817	0.897137	0	CFAP20	protein_coding
ENSG00000070770	0.0856392	2245.37882795596,0.0874609437770106,0.979170609606469	0.327496	0.488165	0	CSNK2A2	protein_coding
ENSG00000070778	0.566647	1045.43013779962,0.084264780646179,6.72460397738685	1.76071e-11	2.60275e-10	0	PTPN21	protein_coding
ENSG00000070785	0.130385	687.73332294441,0.0933524606989699,1.39670117402991	0.162503	0.289776	0	EIF2B3	protein_coding
ENSG00000070814	-0.332865	4967.55518055966,0.065890344689928,-5.05180573515441	4.37653e-07	3.52133e-06	0	TCOF1	protein_coding
ENSG00000070831	-0.239918	4222.67601463537,0.088045663075714,-2.72493009655551	0.00643151	0.0200365	0	CDC42	protein_coding
ENSG00000070882	-0.17664	1016.3752232438,0.101063943366667,-1.74780427716772	0.0804979	0.166881	0	OSBPL3	protein_coding
ENSG00000070950	0.0489261	1266.88204306119,0.12439677936445,0.393306884957175	0.694093	0.807882	0	RAD18	protein_coding
ENSG00000070961	0.202143	6210.59138037556,0.0738288804930738,2.73798944250649	0.00618161	0.0193645	0	ATP2B1	protein_coding
ENSG00000071051	-0.445304	550.458969960254,0.104528838933133,-4.26011086002645	2.04326e-05	0.000120502	0	NCK2	protein_coding
ENSG00000071054	0.138463	3817.65342577155,0.0595740416266177,2.32421470602878	0.020114	0.0530573	0	MAP4K4	protein_coding
ENSG00000071073	-0.243511	130.713791686052,0.186861598753917,-1.30316162715332	0.19252	0.330732	0	MGAT4A	protein_coding
ENSG00000071082	-0.218274	5931.62775395963,0.0675856570555647,-3.22959703163806	0.00123965	0.00479186	0	RPL31	protein_coding
ENSG00000071127	-0.693106	13013.2609578944,0.0552492267902108,-12.5450782822084	4.22996e-36	3.22179e-34	0	WDR1	protein_coding
ENSG00000071189	0.42376	924.230142604498,0.123204017425315,3.43950127226648	0.000582787	0.00244592	0	SNX13	protein_coding
ENSG00000071205	-0.117313	384.820206968927,0.12124146601681,-0.967601673622556	0.333243	0.494638	0	ARHGAP10	protein_coding
ENSG00000071242	0.189303	44.2077589311923,0.305188383151893,0.620282053009566	0.535072	0.684455	0	RPS6KA2	protein_coding
ENSG00000071243	0.582933	222.733748046739,0.154656792587175,3.76920366557213	0.000163769	0.000791808	0	ING3	protein_coding
ENSG00000071246	-0.0487488	323.732707081417,0.178934781119756,-0.272439144737137	0.785284	0.870062	0	VASH1	protein_coding
ENSG00000071282	0.543014	776.906088211988,0.108655517325136,4.99757088477461	5.8057e-07	4.57586e-06	0	LMCD1	protein_coding
ENSG00000071462	-0.102766	2210.12113773414,0.0777971235921489,-1.32094542535216	0.18652	0.322381	0	WBSCR22	protein_coding
ENSG00000071537	0.281417	3206.71551726021,0.0900620587698088,3.12470302512057	0.00177985	0.00659052	0	SEL1L	protein_coding
ENSG00000071539	-0.18845	2390.18690562028,0.0773496005584353,-2.43634030488369	0.0148367	0.041123	0	TRIP13	protein_coding
ENSG00000071553	-0.304445	3307.38331019395,0.0755237268070439,-4.03111913688831	5.55119e-05	0.000298944	0	ATP6AP1	protein_coding
ENSG00000071564	-0.505375	2439.40955889725,0.0810149387180685,-6.23804594534465	4.43071e-10	5.46121e-09	0	TCF3	protein_coding
ENSG00000071575	0.648073	13.1536633546396,0.623578684562037,1.03928002115068	0.298675	0.458016	0	TRIB2	protein_coding
ENSG00000071626	-0.234368	3653.05278068021,0.0636982576779888,-3.67934316023038	0.000233835	0.00109142	0	DAZAP1	protein_coding
ENSG00000071655	-0.485531	2946.98170994896,0.111816678550033,-4.34220348229645	1.41061e-05	8.58752e-05	0	MBD3	protein_coding
ENSG00000071794	-0.402224	1791.72093922996,0.101017809710007,-3.98171125830074	6.84209e-05	0.000361134	0	HLTF	protein_coding
ENSG00000071859	-0.364224	2766.39257203667,0.106175364477389,-3.43039769885273	0.000602697	0.00252325	0	FAM50A	protein_coding
ENSG00000071889	-0.154677	1431.98046434031,0.11610219327484,-1.33224833118572	0.182779	0.317498	0	FAM3A	protein_coding
ENSG00000071894	-0.332897	2772.26452199687,0.110261262659076,-3.01916415305725	0.00253473	0.00899361	0	CPSF1	protein_coding
ENSG00000071967	-0.468775	692.156385553548,0.103355343598067,-4.53556381496552	5.74498e-06	3.79093e-05	0	CYBRD1	protein_coding
ENSG00000071991	-0.378334	20.8688142345709,0.460220255608845,-0.822071375095457	0.411036	0.572955	0	CDH19	protein_coding
ENSG00000071994	-0.209843	980.207832626283,0.0917230659723457,-2.28778375441965	0.0221501	0.057526	0	PDCD2	protein_coding
ENSG00000072041	0.963793	106.538876058222,0.222517820477324,4.33130591136693	1.48228e-05	8.99159e-05	0	SLC6A15	protein_coding
ENSG00000072042	0.1903	3053.09946378498,0.0768406132527121,2.4765589668266	0.0132656	0.0373472	0	RDH11	protein_coding
ENSG00000072062	-0.279373	1086.4599305323,0.0824068845596374,-3.39016833769353	0.000698497	0.00288591	0	PRKACA	protein_coding
ENSG00000072071	0.226194	590.922226326391,0.0999625945514434,2.26278407760388	0.023649	0.0610082	0	ADGRL1	protein_coding
ENSG00000072110	-0.313196	14147.0515642195,0.065172161012266,-4.80567683165993	1.54229e-06	1.13206e-05	0	ACTN1	protein_coding
ENSG00000072121	0.259166	812.391207821403,0.0876418434017573,2.95710710056824	0.0031054	0.0107281	0	ZFYVE26	protein_coding
ENSG00000072133	0.493659	159.902867609991,0.192226710863588,2.56810935630671	0.0102255	0.0299448	0	RPS6KA6	protein_coding
ENSG00000072134	0.0001064	1152.60614914522,0.0863609648600097,0.00123204068607081	0.999017	0.999555	0	EPN2	protein_coding
ENSG00000072135	-0.241093	769.207631862966,0.0923118094273794,-2.61172332904535	0.00900871	0.0268115	0	PTPN18	protein_coding
ENSG00000072163	-2.15759	16.1552121520929,0.565203284377078,-3.8173722674814	0.000134881	0.000663273	-1	LIMS2	protein_coding
ENSG00000072195	-1.40343	6.49363098089131,0.849682750532583,-1.65171065591124	0.0985935	0.196297	0	SPEG	protein_coding
ENSG00000072201	-1.17076	9.96881865027937,0.668190399930569,-1.75213537292502	0.0797505	0.165635	0	LNX1	protein_coding
ENSG00000072210	-0.691486	4453.75039240707,0.0664875628072798,-10.4002261291744	2.47346e-25	1.07999e-23	0	ALDH3A2	protein_coding
ENSG00000072274	0.108349	10588.4750134145,0.0717220660839721,1.51067660310899	0.130871	0.244591	0	TFRC	protein_coding
ENSG00000072310	0.657437	5909.09416713621,0.097653436242829,6.73234702039854	1.66948e-11	2.47868e-10	0	SREBF1	protein_coding
ENSG00000072364	0.350501	3434.27459922883,0.0842425982184331,4.1606116794338	3.17396e-05	0.000179699	0	AFF4	protein_coding
ENSG00000072401	0.134208	422.890469572149,0.125783458209769,1.06697297919462	0.285984	0.443318	0	UBE2D1	protein_coding
ENSG00000072415	0.144284	1431.67962733409,0.096389711744352,1.49688363299463	0.134424	0.249719	0	MPP5	protein_coding
ENSG00000072422	-0.0652092	900.522115702131,0.0918928386420988,-0.709622607799607	0.477938	0.634697	0	RHOBTB1	protein_coding
ENSG00000072501	-0.36773	8448.49104270994,0.0540080238624689,-6.80880328048389	9.84139e-12	1.49781e-10	0	SMC1A	protein_coding
ENSG00000072506	-0.174466	2193.16672930773,0.075146611955585,-2.32167996384968	0.0202502	0.0533586	0	HSD17B10	protein_coding
ENSG00000072518	0.087281	1761.71587095773,0.0821765861846284,1.06211495165154	0.288184	0.445682	0	MARK2	protein_coding
ENSG00000072571	-0.7715	1899.15620056641,0.0982482971162171,-7.85255192555283	4.07656e-15	8.64424e-14	0	HMMR	protein_coding
ENSG00000072609	0.686002	956.895553685741,0.0961334878232223,7.1359350405102	9.61314e-13	1.62953e-11	0	CHFR	protein_coding
ENSG00000072682	0.00573714	1253.89230024232,0.0748645248394509,0.0766336489526908	0.938915	0.967246	0	P4HA2	protein_coding
ENSG00000072736	-0.124187	1074.20596093883,0.0918297895825467,-1.35236223800173	0.176259	0.308763	0	NFATC3	protein_coding
ENSG00000072756	0.142731	648.143808793763,0.107575353612514,1.32680159267733	0.184574	0.31993	0	TRNT1	protein_coding
ENSG00000072778	-0.222257	6944.30831951258,0.0607654305701334,-3.65761653198954	0.000254572	0.00117914	0	ACADVL	protein_coding
ENSG00000072786	0.217718	1609.04110906649,0.0813584473890543,2.67602987235428	0.00745	0.0227219	0	STK10	protein_coding
ENSG00000072803	0.157972	1680.10003594676,0.0797073615253732,1.98190204779218	0.0474902	0.108787	0	FBXW11	protein_coding
ENSG00000072818	0.77667	19.2240291301184,0.50402492528923,1.54093505460071	0.123333	0.233665	0	ACAP1	protein_coding
ENSG00000072832	-0.335539	200.227158889269,0.157721614423959,-2.12741410410363	0.0333857	0.0815321	0	CRMP1	protein_coding
ENSG00000072840	-0.200977	837.626545894305,0.0858574856756393,-2.34081907432974	0.0192415	0.051113	0	EVC	protein_coding
ENSG00000072849	0.229959	1140.05479418848,0.112114941239596,2.05110245650209	0.040257	0.0949937	0	DERL2	protein_coding
ENSG00000072858	-0.12967	42.8879178671503,0.319346093593337,-0.406047300945662	0.684708	0.800838	0	SIDT1	protein_coding
ENSG00000072864	-0.214981	1398.17434647829,0.0733977609541582,-2.92899051234236	0.00340065	0.0115904	0	NDE1	protein_coding
ENSG00000072954	-1.00042	24.5303629838012,0.440048375214191,-2.27343943379885	0.0229997	0.0595004	0	TMEM38A	protein_coding
ENSG00000072958	-0.265445	2042.69235079892,0.0937433467382051,-2.83161386927717	0.00463137	0.0151329	0	AP1M1	protein_coding
ENSG00000073008	-0.549372	8495.10798991521,0.0562859114512208,-9.76039021192701	1.66513e-22	5.95416e-21	0	PVR	protein_coding
ENSG00000073050	-0.508474	1341.07116849009,0.0982556370681771,-5.17501127891606	2.27897e-07	1.93348e-06	0	XRCC1	protein_coding
ENSG00000073060	-0.310243	4193.58633263641,0.0801555461700258,-3.87050743964324	0.000108609	0.000546423	0	SCARB1	protein_coding
ENSG00000073111	-0.1754	4278.90122302452,0.0853131779021391,-2.05596000299289	0.0397864	0.0940814	0	MCM2	protein_coding
ENSG00000073150	-0.36153	183.450677402498,0.201547638471032,-1.79377140082221	0.0728497	0.153823	0	PANX2	protein_coding
ENSG00000073169	0.254814	466.620363209241,0.134125323946731,1.89981669949502	0.0574572	0.127237	0	SELO	protein_coding
ENSG00000073282	0.418802	84.7477313289184,0.231115019372529,1.81209514607909	0.0699715	0.149024	0	TP63	protein_coding
ENSG00000073331	0.023229	291.961617501189,0.13428865270756,0.17297804630028	0.862669	0.923744	0	ALPK1	protein_coding
ENSG00000073350	-0.651059	1412.87440522239,0.119008332948587,-5.4707010383279	4.48259e-08	4.22278e-07	0	LLGL2	protein_coding
ENSG00000073417	0.323856	2476.52378873072,0.0829190777145033,3.90568942158456	9.39571e-05	0.00047967	0	PDE8A	protein_coding
ENSG00000073464	0.318162	371.092855284308,0.117253314620802,2.71345601653989	0.00665854	0.0206102	0	CLCN4	protein_coding
ENSG00000073536	0.18455	1232.94693252409,0.0948232797554537,1.94625558612899	0.051624	0.116523	0	NLE1	protein_coding
ENSG00000073578	-0.381994	4437.47790810122,0.0772531941198144,-4.94469616118593	7.62627e-07	5.90124e-06	0	SDHA	protein_coding
ENSG00000073584	-0.0523283	2960.71078771886,0.0660932819472273,-0.791733979657854	0.428516	0.589639	0	SMARCE1	protein_coding
ENSG00000073605	-0.36554	13.6299106771034,0.559373533557041,-0.653481209109228	0.513446	0.666236	0	GSDMB	protein_coding
ENSG00000073614	0.235312	1993.18735718175,0.0771430748322879,3.0503269489951	0.00228592	0.00819988	0	KDM5A	protein_coding
ENSG00000073670	0.657347	53.8407143196207,0.303334733849071,2.16706920190065	0.0302296	0.0750657	0	ADAM11	protein_coding
ENSG00000073711	0.467191	187.243604434542,0.199345560780279,2.34362287679711	0.0190975	0.050794	0	PPP2R3A	protein_coding
ENSG00000073712	0.102139	1811.54395217898,0.0891686864248499,1.14545604343528	0.25202	0.404858	0	FERMT2	protein_coding
ENSG00000073734	-1.71326	8.68129073629178,0.722044526723452,-2.37278569754027	0.0176545	0.0476047	-1	ABCB11	protein_coding
ENSG00000073737	-0.891807	346.429674399424,0.132444310102884,-6.73344914328971	1.65688e-11	2.46212e-10	0	DHRS9	protein_coding
ENSG00000073756	2.64345	6697.02061706638,0.0778189951499066,33.9692030346281	6.35055e-253	8.29723e-250	1	PTGS2	protein_coding
ENSG00000073792	0.291158	479.60646769176,0.118210430701138,2.46304713331096	0.0137762	0.0385928	0	IGF2BP2	protein_coding
ENSG00000073803	0.736422	487.269813854736,0.126740763480608,5.81046180094613	6.23007e-09	6.59235e-08	0	MAP3K13	protein_coding
ENSG00000073849	-0.304049	129.260481758137,0.183365116250426,-1.65815928512254	0.0972853	0.194392	0	ST6GAL1	protein_coding
ENSG00000073905	-0.0856843	14.7862473706849,0.527441990919203,-0.162452626077433	0.870949	0.928863	0	VDAC1P1	processed_pseudogene
ENSG00000073910						FRY	protein_coding
ENSG00000073921	-0.0253216	3128.99115259649,0.0944474937548577,-0.268102794116873	0.78862	0.872545	0	PICALM	protein_coding
ENSG00000073969	-0.0972076	1826.38254113639,0.0742347983429009,-1.30946073338083	0.190378	0.327949	0	NSF	protein_coding
ENSG00000074047	-0.316685	787.057348248883,0.097687093055961,-3.24182747717136	0.00118766	0.00460978	0	GLI2	protein_coding
ENSG00000074054	0.249255	1301.08454497671,0.0800046321938006,3.11550610096783	0.0018363	0.00678032	0	CLASP1	protein_coding
ENSG00000074071	-0.406625	3342.38156725919,0.133570026416834,-3.0442807160741	0.00233237	0.00834359	0	MRPS34	protein_coding
ENSG00000074181	-0.690026	105.275631991354,0.231566298467445,-2.97982237196233	0.00288416	0.0100446	0	NOTCH3	protein_coding
ENSG00000074201	-0.152672	1755.0193621298,0.0765782611714797,-1.993673775638	0.0461877	0.106272	0	CLNS1A	protein_coding
ENSG00000074211	-0.590363	1694.1406436757,0.0686439090999585,-8.60037182847929	7.94582e-18	2.08271e-16	0	PPP2R2C	protein_coding
ENSG00000074219	0.213392	630.494877725916,0.101501067990108,2.10236536564687	0.0355213	0.0859321	0	TEAD2	protein_coding
ENSG00000074266	-0.255097	632.894265205354,0.0932991490144649,-2.73418218767875	0.00625354	0.0195574	0	EED	protein_coding
ENSG00000074276	-0.772476	11.5610335442548,0.588760178308278,-1.31203894911362	0.189507	0.326628	0	CDHR2	protein_coding
ENSG00000074317	0.523165	7.38440548314454,0.748804984440205,0.69866655027741	0.48476	0.64089	0	SNCB	protein_coding
ENSG00000074319	0.154549	1719.45828953986,0.0808514144197178,1.91152224413763	0.0559375	0.124375	0	TSG101	protein_coding
ENSG00000074356	0.0830861	1267.5013695595,0.0736954953939272,1.12742456630017	0.259563	0.413948	0	NCBP3	protein_coding
ENSG00000074370	-1.11237	288.693438363271,0.16002605911493,-6.95117642845969	3.62252e-12	5.77191e-11	-1	ATP2A3	protein_coding
ENSG00000074410	-0.190417	17864.4752218186,0.0550838242486425,-3.45686710630045	0.000546494	0.00231016	0	CA12	protein_coding
ENSG00000074416	-0.220698	6530.66005802992,0.058094885401595,-3.79892050709012	0.000145328	0.000709512	0	MGLL	protein_coding
ENSG00000074527	-0.345762	2379.14260662505,0.066015041871107,-5.23761962637318	1.62661e-07	1.42119e-06	0	NTN4	protein_coding
ENSG00000074582	-0.441722	539.831969969628,0.106167291190614,-4.16062082208434	3.17384e-05	0.000179699	0	BCS1L	protein_coding
ENSG00000074590	0.882461	539.879759113349,0.119689773457409,7.37290584573005	1.66948e-13	3.06542e-12	0	NUAK1	protein_coding
ENSG00000074603	0.16962	1540.79212966754,0.0984178776219014,1.72346411583112	0.0848046	0.174088	0	DPP8	protein_coding
ENSG00000074621	0.0968845	230.432434001381,0.141393644938273,0.685211296413519	0.493211	0.648339	0	SLC24A1	protein_coding
ENSG00000074657	-0.0481263	1774.87783379616,0.0751050928409399,-0.640785722913582	0.521662	0.673168	0	ZNF532	protein_coding
ENSG00000074660	1.74487	6.1892924562626,0.92636848448819,1.88355451375151	0.0596253	0.130921	0	SCARF1	protein_coding
ENSG00000074695	0.0976669	3409.42066506786,0.0761504605407994,1.28255119328331	0.199649	0.339784	0	LMAN1	protein_coding
ENSG00000074696	-0.326542	5744.1686567565,0.0766376388571033,-4.26085827545502	2.03643e-05	0.000120142	0	HACD3	protein_coding
ENSG00000074706	3.89056	10.2574568143542,0.910310027505917,4.27388813991954	1.92093e-05	0.000114001	1	IPCEF1	protein_coding
ENSG00000074755	0.245816	2639.69975366747,0.0604889652898096,4.06381394647115	4.82773e-05	0.000262565	0	ZZEF1	protein_coding
ENSG00000074800	-0.141296	62854.402063351,0.0641992712683267,-2.20089670579261	0.0277433	0.0697381	0	ENO1	protein_coding
ENSG00000074842	-0.287459	1987.69325655925,0.102915509947084,-2.79315607833393	0.00521965	0.0167307	0	MYDGF	protein_coding
ENSG00000074855	-0.706925	375.286156717132,0.171251597144475,-4.12798842830482	3.65951e-05	0.000205138	0	ANO8	protein_coding
ENSG00000074935	0.320316	121.813646916528,0.192372325641706,1.66508122530336	0.0958966	0.192031	0	TUBE1	protein_coding
ENSG00000074964	0.23845	385.860554930169,0.133842055860993,1.7815804943766	0.0748177	0.157197	0	ARHGEF10L	protein_coding
ENSG00000074966	0.470339	12.4157006609429,0.587269086559316,0.800891160577238	0.423195	0.585291	0	TXK	protein_coding
ENSG00000075043	-1.22313	5.43573558540662,0.904140225662989,-1.35280795730302	0.176117	0.308577	0	KCNQ2	protein_coding
ENSG00000075073	-0.359839	7.52744109849632,0.723617288828219,-0.497277820716836	0.618993	0.752961	0	TACR2	protein_coding
ENSG00000075089	0.0516873	365.80801610828,0.144492380574709,0.357716233951339	0.720556	0.825485	0	ACTR6	protein_coding
ENSG00000075131	-0.0285706	653.04215170952,0.103476983522088,-0.276105969511785	0.782467	0.868059	0	TIPIN	protein_coding
ENSG00000075142	-0.140458	1052.21836943169,0.0907322953621845,-1.54805000047865	0.12161	0.231149	0	SRI	protein_coding
ENSG00000075151	-0.241828	1757.09451472823,0.0721705933692552,-3.35078219078323	0.000805837	0.00326896	0	EIF4G3	protein_coding
ENSG00000075188	-0.269651	973.547319072262,0.102354313490762,-2.63448489444683	0.00842651	0.0252557	0	NUP37	protein_coding
ENSG00000075213	1.05847	760.745938033734,0.118903372333623,8.90193713248814	5.48804e-19	1.53819e-17	1	SEMA3A	protein_coding
ENSG00000075218	-0.699332	1779.46102563055,0.0748644941435656,-9.34130928476339	9.51501e-21	3.03213e-19	0	GTSE1	protein_coding
ENSG00000075223	0.533829	6340.60501907875,0.0886708287877599,6.02034449054265	1.74046e-09	1.97834e-08	0	SEMA3C	protein_coding
ENSG00000075234	-0.138244	550.664132958475,0.117228365799882,-1.17927482346861	0.238289	0.388345	0	TTC38	protein_coding
ENSG00000075239	-0.0390643	1220.76752368008,0.0952025012013187,-0.410328657983597	0.681565	0.798591	0	ACAT1	protein_coding
ENSG00000075240	-0.304705	380.528669610208,0.135904854556761,-2.24204741767511	0.0249583	0.0639006	0	GRAMD4	protein_coding
ENSG00000075275	-0.559475	5234.03120359389,0.0837780013677678,-6.67806419578401	2.42119e-11	3.52692e-10	0	CELSR1	protein_coding
ENSG00000075292	-0.040465	2529.8432491511,0.0974910876916657,-0.415063295598585	0.678096	0.796097	0	ZNF638	protein_coding
ENSG00000075303	0.0457714	469.929349602611,0.122967891780596,0.372222743580387	0.709727	0.818222	0	SLC25A40	protein_coding
ENSG00000075336	-0.403443	663.621427904017,0.109220118496046,-3.69385250692625	0.000220882	0.00103523	0	TIMM21	protein_coding
ENSG00000075340	-0.0894949	2262.78236339378,0.0666286302528746,-1.34318940083672	0.179211	0.312772	0	ADD2	protein_coding
ENSG00000075391	0.699387	1283.17662407752,0.0885133786220602,7.90148195682542	2.75607e-15	5.96329e-14	0	RASAL2	protein_coding
ENSG00000075399	0.0510411	243.422529243772,0.148397949129521,0.343947216393362	0.730886	0.831981	0	VPS9D1	protein_coding
ENSG00000075407	-0.187822	636.319214528242,0.114821190172163,-1.63577514222551	0.101887	0.201179	0	ZNF37A	protein_coding
ENSG00000075413	0.449932	2427.64844391263,0.0733300440553561,6.13571036091671	8.47795e-10	1.00068e-08	0	MARK3	protein_coding
ENSG00000075415	-0.00380281	11540.0955600679,0.0554903852747871,-0.0685310196468473	0.945363	0.970856	0	SLC25A3	protein_coding
ENSG00000075420	0.530984	4225.07982316276,0.0745666584450275,7.12093332329423	1.07199e-12	1.80991e-11	0	FNDC3B	protein_coding
ENSG00000075426	0.676247	6241.94759209568,0.0633163734985377,10.6804467185759	1.25665e-26	5.87997e-25	0	FOSL2	protein_coding
ENSG00000075461	-0.914086	509.752958942676,0.10230106349506,-8.9352549382372	4.0624e-19	1.15385e-17	0	CACNG4	protein_coding
ENSG00000075539	0.14958	1054.26448238998,0.0975892977518331,1.53275133857864	0.125337	0.236671	0	FRYL	protein_coding
ENSG00000075568	-0.209855	1429.90476417835,0.0776694634725659,-2.70189298997853	0.00689459	0.0212146	0	TMEM131	protein_coding
ENSG00000075618	-0.551211	6680.12896367333,0.0868478143353142,-6.34686510721719	2.19747e-10	2.80842e-09	0	FSCN1	protein_coding
ENSG00000075624	-0.846068	157520.048042509,0.0835183749793704,-10.130321301975	4.05315e-24	1.62749e-22	0	ACTB	protein_coding
ENSG00000075643	-0.441243	571.275636572702,0.112411807755767,-3.92523353902799	8.66456e-05	0.000446504	0	MOCOS	protein_coding
ENSG00000075651	0.571444	544.301814395094,0.112461433047039,5.08124554888196	3.74968e-07	3.04729e-06	0	PLD1	protein_coding
ENSG00000075702	-0.0869827	2617.93902654712,0.0854431553523275,-1.01801876241312	0.308669	0.46852	0	WDR62	protein_coding
ENSG00000075711	0.0237138	1157.59070854148,0.101631583649701,0.233331499233361	0.815504	0.892107	0	DLG1	protein_coding
ENSG00000075785	-0.162241	3236.33694851823,0.0687853553040428,-2.35865028945542	0.0183415	0.0491442	0	RAB7A	protein_coding
ENSG00000075790	-0.110498	879.492890860046,0.115621279030872,-0.955687389834391	0.33923	0.501726	0	BCAP29	protein_coding
ENSG00000075826	0.00885961	49.2035258988697,0.307447450796137,0.0288166694238177	0.977011	0.988005	0	SEC31B	protein_coding
ENSG00000075856	-0.0614366	2196.6921307554,0.066493646578766,-0.923947587107758	0.355514	0.519325	0	SART3	protein_coding
ENSG00000075891	0.956516	24.8670145095208,0.409277247983479,2.33708569527862	0.0194347	0.0515296	0	PAX2	protein_coding
ENSG00000075914	0.205859	574.477419449758,0.100013538017103,2.0583078771554	0.0395606	0.0936497	0	EXOSC7	protein_coding
ENSG00000075945	-0.123185	425.78310773083,0.116403169083794,-1.05825950767277	0.289937	0.447934	0	KIFAP3	protein_coding
ENSG00000075975	0.278579	956.716619842845,0.0811071675030229,3.43470371970298	0.000593202	0.00248595	0	MKRN2	protein_coding
ENSG00000076003	-0.328957	3248.60847115475,0.0792175275584545,-4.15257552936491	3.28754e-05	0.000185511	0	MCM6	protein_coding
ENSG00000076043	-0.236335	754.161694740965,0.0916144683693672,-2.57966419943876	0.00988964	0.0290414	0	REXO2	protein_coding
ENSG00000076053	0.477767	445.595814073616,0.129222876528441,3.69723373167482	0.000217962	0.00102239	0	RBM7	protein_coding
ENSG00000076067	-0.151603	1409.33309048213,0.0876660139868427,-1.72932143553127	0.0837516	0.172322	0	RBMS2	protein_coding
ENSG00000076108	0.280247	3290.2784311742,0.0640351324728068,4.37645185160153	1.20627e-05	7.48574e-05	0	BAZ2A	protein_coding
ENSG00000076201	0.16849	2059.17973965372,0.0987158001975678,1.70681929331071	0.0878556	0.179294	0	PTPN23	protein_coding
ENSG00000076242	-0.397433	1652.21950332486,0.0843752161218131,-4.71030314012751	2.47349e-06	1.74324e-05	0	MLH1	protein_coding
ENSG00000076248	-0.147183	1871.99383530639,0.0693288593138265,-2.12297510070392	0.0337559	0.0822707	0	UNG	protein_coding
ENSG00000076258	-0.67094	15.1216344297796,0.537461953035758,-1.24834881343779	0.211903	0.355545	0	FMO4	protein_coding
ENSG00000076321	0.404478	469.739272219834,0.111503569044132,3.62748906796875	0.000286191	0.00130917	0	KLHL20	protein_coding
ENSG00000076344	-0.544554	7.3643068345001,0.749880171298786,-0.726187970453882	0.467724	0.625682	0	RGS11	protein_coding
ENSG00000076351	-0.244412	1485.12666589671,0.0814753614324413,-2.99982202835317	0.00270137	0.00948188	0	SLC46A1	protein_coding
ENSG00000076356	-0.899118	870.560468637555,0.0919563045407619,-9.77766974940277	1.40406e-22	5.03121e-21	0	PLXNA2	protein_coding
ENSG00000076382	-0.629896	4105.00232049276,0.0637413991482828,-9.88204925711708	4.98038e-23	1.85102e-21	0	SPAG5	protein_coding
ENSG00000076513	0.602726	697.445791800251,0.101250429133025,5.95282181170742	2.63558e-09	2.93721e-08	0	ANKRD13A	protein_coding
ENSG00000076554	-0.200431	2339.86311903498,0.0859922884305118,-2.33079945471809	0.0197639	0.0522801	0	TPD52	protein_coding
ENSG00000076555	0.148774	535.871084176422,0.10600417724574,1.40347476668752	0.160475	0.286658	0	ACACB	protein_coding
ENSG00000076604	0.00159772	1759.95014302928,0.0862808742021574,0.0185177096207814	0.985226	0.992648	0	TRAF4	protein_coding
ENSG00000076641	1.89334	18.7880940795433,0.502987008023884,3.76419081409186	0.000167089	0.00080511	1	PAG1	protein_coding
ENSG00000076650	0.456572	677.215494916697,0.106571878068127,4.28416587782992	1.83426e-05	0.000109315	0	GPATCH1	protein_coding
ENSG00000076662	-0.0192376	185.630793424634,0.182104427618331,-0.105640278876848	0.915868	0.954415	0	ICAM3	protein_coding
ENSG00000076685	0.165574	3261.61860976194,0.0729378189405865,2.27006724699908	0.0232035	0.0599683	0	NT5C2	protein_coding
ENSG00000076706	-0.669816	109.256652941891,0.231488897255543,-2.89351236975078	0.00380959	0.0127424	0	MCAM	protein_coding
ENSG00000076826	-0.286941	284.518693284148,0.138602367492188,-2.07024363334323	0.0384295	0.091431	0	CAMSAP3	protein_coding
ENSG00000076864	-1.74879	1514.08567347009,0.0864097460909545,-20.2383532724615	4.49954e-91	1.29533e-88	-1	RAP1GAP	protein_coding
ENSG00000076924	0.0879262	1140.22128434819,0.095752203944168,0.918268654756245	0.358478	0.522005	0	XAB2	protein_coding
ENSG00000076928	0.134648	3341.81813521352,0.109935456104879,1.2247939573313	0.220653	0.366639	0	ARHGEF1	protein_coding
ENSG00000076944	-0.158873	1020.93261566184,0.0913662858545959,-1.73885299824626	0.0820606	0.169529	0	STXBP2	protein_coding
ENSG00000076984	0.158785	738.133812436288,0.121963785155885,1.30190314488822	0.192949	0.331102	0	MAP2K7	protein_coding
ENSG00000077044	0.00228633	3192.74490090495,0.0780188297618216,0.0293048778260849	0.976621	0.987787	0	DGKD	protein_coding
ENSG00000077063	-1.05401	18.1885719309439,0.500401121068109,-2.10632113302313	0.0351765	0.0852557	0	CTTNBP2	protein_coding
ENSG00000077092	0.219744	184.645496473125,0.154883171414708,1.41877414024493	0.155965	0.280354	0	RARB	protein_coding
ENSG00000077097	-0.19654	3796.63763309465,0.096021948612223,-2.04682495778031	0.0406753	0.0957812	0	TOP2B	protein_coding
ENSG00000077147	-0.179295	5108.37247043096,0.0770479675974747,-2.32705672706175	0.0199622	0.0527472	0	TM9SF3	protein_coding
ENSG00000077150	1.13234	5487.17268632025,0.0854527927869592,13.2510285441304	4.45061e-40	3.95778e-38	1	NFKB2	protein_coding
ENSG00000077152	-0.337914	1449.42670277977,0.0790077275231107,-4.27696990996154	1.89454e-05	0.000112592	0	UBE2T	protein_coding
ENSG00000077157	0.50285	530.560257790256,0.114993223357752,4.37286388419388	1.22627e-05	7.58432e-05	0	PPP1R12B	protein_coding
ENSG00000077232	0.114451	3045.95518545177,0.105139139598653,1.08856534494431	0.276346	0.433441	0	DNAJC10	protein_coding
ENSG00000077235	0.017101	4405.80142626515,0.0569947183411292,0.30004615115521	0.764142	0.855878	0	GTF3C1	protein_coding
ENSG00000077238	0.649446	929.594016848888,0.0928106471699121,6.99753240299486	2.6051e-12	4.20605e-11	0	IL4R	protein_coding
ENSG00000077254	-0.0158373	765.970567996497,0.107971273241803,-0.146680610865511	0.883384	0.936831	0	USP33	protein_coding
ENSG00000077312	-0.143028	2534.09936415894,0.0632182671884704,-2.26244964881662	0.0236696	0.0610522	0	SNRPA	protein_coding
ENSG00000077348	-0.137824	1063.31525407119,0.0973143161396582,-1.41627345122293	0.156695	0.281429	0	EXOSC5	protein_coding
ENSG00000077380	-0.212025	1791.56659925193,0.0897443242284648,-2.36255037166006	0.0181497	0.0487156	0	DYNC1I2	protein_coding
ENSG00000077420	-0.428263	13.1715893924614,0.569980118293005,-0.751364786490964	0.452433	0.611177	0	APBB1IP	protein_coding
ENSG00000077454	0.0401486	724.335811292699,0.119306320303474,0.336516690834557	0.736481	0.836564	0	LRCH4	protein_coding
ENSG00000077458	0.437348	256.204570166223,0.140143438778108,3.12071610679132	0.00180412	0.00666765	0	FAM76B	protein_coding
ENSG00000077463	0.326279	487.00841874781,0.127405008662338,2.56095732022572	0.0104384	0.030466	0	SIRT6	protein_coding
ENSG00000077514	-0.0697456	959.895774329772,0.0846553995629704,-0.823876715685428	0.41001	0.571899	0	POLD3	protein_coding
ENSG00000077549	-0.438708	4073.46827111263,0.0593511673097161,-7.39173873215759	1.44921e-13	2.67553e-12	0	CAPZB	protein_coding
ENSG00000077585	-0.432989	212.421768573266,0.150625720815506,-2.87460409025934	0.00404534	0.0134226	0	GPR137B	protein_coding
ENSG00000077616	0.240212	7.62527744439826,0.803352025393752,0.299011879867298	0.764931	0.856324	0	NAALAD2	protein_coding
ENSG00000077684	-0.00884106	1680.82671976466,0.0728634299529038,-0.121337469039425	0.903424	0.947615	0	JADE1	protein_coding
ENSG00000077713	-0.441972	969.601569423486,0.0909213650400282,-4.86103689762814	1.16772e-06	8.74892e-06	0	SLC25A43	protein_coding
ENSG00000077721	-0.281726	2228.28886210856,0.0638230792107129,-4.41416965089844	1.01398e-05	6.39577e-05	0	UBE2A	protein_coding
ENSG00000077782	-0.291275	5806.87513392539,0.0592967092840884,-4.9121573236833	9.00797e-07	6.85179e-06	0	FGFR1	protein_coding
ENSG00000077942	-0.137536	1283.88576264387,0.0951364226558998,-1.44567303695795	0.148269	0.269573	0	FBLN1	protein_coding
ENSG00000078018	0.217092	14.9430441530106,0.557601190855858,0.389331591264546	0.697031	0.809841	0	MAP2	protein_coding
ENSG00000078043	0.10709	295.532828060705,0.135498628018438,0.790343418571552	0.429327	0.590312	0	PIAS2	protein_coding
ENSG00000078061	-0.482597	2380.20702163044,0.0683055633718674,-7.06526327496489	1.60312e-12	2.64662e-11	0	ARAF	protein_coding
ENSG00000078070	-0.500959	365.282241359841,0.122760640870047,-4.08077865909025	4.48851e-05	0.000246006	0	MCCC1	protein_coding
ENSG00000078081	2.61902	28.9600233053384,0.44429712858099,5.89475597784554	3.75235e-09	4.10127e-08	1	LAMP3	protein_coding
ENSG00000078114	-0.229098	608.634032278366,0.125855045509511,-1.82033383519297	0.0687082	0.146978	0	NEBL	protein_coding
ENSG00000078124	-0.052919	1148.87939229975,0.0925512531946153,-0.571780093021861	0.567471	0.711591	0	ACER3	protein_coding
ENSG00000078140	-0.0725468	1489.20113016489,0.094144530344794,-0.77059014719816	0.44095	0.600701	0	UBE2K	protein_coding
ENSG00000078142	0.449303	444.84435091016,0.121686435047154,3.69229776718734	0.000222237	0.00104101	0	PIK3C3	protein_coding
ENSG00000078177	0.707873	478.328426131952,0.148510381295594,4.76648506220483	1.87468e-06	1.35093e-05	0	N4BP2	protein_coding
ENSG00000078237	-0.021028	548.201119617001,0.124730399628133,-0.168587292471476	0.866121	0.92602	0	TIGAR	protein_coding
ENSG00000078246	0.665162	857.559064140332,0.0955364646057498,6.96238500289292	3.3456e-12	5.34572e-11	0	TULP3	protein_coding
ENSG00000078269	-0.209962	2310.02570649429,0.0668299823268654,-3.14173519763319	0.0016795	0.00625165	0	SYNJ2	protein_coding
ENSG00000078304	-0.27325	2167.44838572692,0.0831292701963436,-3.28705052197268	0.00101243	0.00400374	0	PPP2R5C	protein_coding
ENSG00000078319	-0.299448	121.396707355077,0.186439597148662,-1.60613779042119	0.108244	0.211445	0	PMS2P1	unprocessed_pseudogene
ENSG00000078369	-0.0938386	10977.8256046732,0.0531069348113261,-1.7669753409609	0.0772324	0.161233	0	GNB1	protein_coding
ENSG00000078401	0.437013	2201.7966092149,0.090886706591096,4.80833177300468	1.52195e-06	1.11761e-05	0	EDN1	protein_coding
ENSG00000078403	0.332085	1139.8201680509,0.0798487591118814,4.15891944354323	3.19757e-05	0.000180975	0	MLLT10	protein_coding
ENSG00000078487	-0.383164	35.9065858404174,0.333470390858847,-1.1490206939711	0.250547	0.403102	0	ZCWPW1	protein_coding
ENSG00000078618	0.0190545	3861.65403762829,0.0639159936963071,0.298117969582242	0.765613	0.856706	0	NRDC	protein_coding
ENSG00000078668	-0.309402	3249.61442234348,0.0899772756088527,-3.43867083222136	0.000584578	0.00245283	0	VDAC3	protein_coding
ENSG00000078674	-0.0368616	4036.3068179449,0.0888179051004991,-0.415024282063074	0.678124	0.796097	0	PCM1	protein_coding
ENSG00000078687	0.686828	356.116557014207,0.148250090798476,4.63290070051177	3.60578e-06	2.47251e-05	0	TNRC6C	protein_coding
ENSG00000078699	0.030646	454.506470687501,0.106823873701252,0.28688333757059	0.774202	0.862293	0	CBFA2T2	protein_coding
ENSG00000078725	-0.998065	8.5777438005507,0.696532818482518,-1.43290381981534	0.151885	0.274853	0	BRINP1	protein_coding
ENSG00000078747	0.82992	1931.99066127003,0.0935553012301854,8.87090420650018	7.25543e-19	2.01362e-17	0	ITCH	protein_coding
ENSG00000078804	1.11176	157.417880029026,0.173831928587179,6.39561787799997	1.59899e-10	2.09076e-09	1	TP53INP2	protein_coding
ENSG00000078808	-0.314081	3962.6717069238,0.0952208876880311,-3.29844682709665	0.000972213	0.00386632	0	SDF4	protein_coding
ENSG00000078814	-0.573365	5.93405627094899,0.877907669015513,-0.653104235767389	0.513689	0.666352	0	MYH7B	protein_coding
ENSG00000078902	0.0907132	1424.51697246335,0.104814237751197,0.865466100258146	0.386783	0.549796	0	TOLLIP	protein_coding
ENSG00000078967	0.040417	536.077448668343,0.101545966454265,0.398016917686453	0.690618	0.804978	0	UBE2D4	protein_coding
ENSG00000079112	-1.52318	1606.73865576334,0.0901098281455826,-16.9035993769905	4.23263e-64	7.26173e-62	-1	CDH17	protein_coding
ENSG00000079134	-0.182527	413.314979524641,0.13418341261555,-1.36027686880696	0.173742	0.305204	0	THOC1	protein_coding
ENSG00000079150	-0.483076	80.1520476459786,0.23181875625551,-2.08385397310868	0.0371735	0.0889659	0	FKBP7	protein_coding
ENSG00000079156	-0.364902	80.3236186172085,0.228666994250389,-1.59578026046007	0.110538	0.214889	0	OSBPL6	protein_coding
ENSG00000079246	-0.224586	8515.81032937665,0.0815448550339031,-2.75414307097057	0.0058846	0.018547	0	XRCC5	protein_coding
ENSG00000079257	-0.470196	258.407674071517,0.146926506348342,-3.20021462372511	0.00137325	0.00524151	0	LXN	protein_coding
ENSG00000079277	0.000101911	512.311104538869,0.105393809767311,0.000966950670872903	0.999228	0.999699	0	MKNK1	protein_coding
ENSG00000079308	0.115803	74.8763740945136,0.249154832749236,0.464784971008154	0.642085	0.769838	0	TNS1	protein_coding
ENSG00000079313	0.108738	1136.74191420027,0.0920325201777775,1.18151663021106	0.237398	0.387264	0	REXO1	protein_coding
ENSG00000079332	0.0963846	2289.800602968,0.0890064112998985,1.08289451743072	0.278855	0.435814	0	SAR1A	protein_coding
ENSG00000079335	0.426137	128.830750827981,0.194600065663835,2.18981131628425	0.0285379	0.0714289	0	CDC14A	protein_coding
ENSG00000079337	0.626347	44.4384698175262,0.307188150580643,2.03896913675119	0.0414531	0.0972219	0	RAPGEF3	protein_coding
ENSG00000079385	-0.214755	368.358650647003,0.127506007122746,-1.68427482517666	0.0921286	0.18602	0	CEACAM1	protein_coding
ENSG00000079387	0.267391	1001.6160629225,0.104739194434591,2.55292064820705	0.0106824	0.0310526	0	SENP1	protein_coding
ENSG00000079432	0.180882	4874.96742760978,0.0886724947408672,2.03989342957871	0.0413609	0.0970459	0	CIC	protein_coding
ENSG00000079435	-0.0738357	106.39296977456,0.206866527680896,-0.356924447253967	0.721148	0.825997	0	LIPE	protein_coding
ENSG00000079459	0.561363	2746.05337237415,0.0715605012609596,7.84459464016749	4.34354e-15	9.18743e-14	0	FDFT1	protein_coding
ENSG00000079462	-0.191678	1952.08984808038,0.0985198253021039,-1.94558106076561	0.0517051	0.116659	0	PAFAH1B3	protein_coding
ENSG00000079482	0.373656	214.219146552865,0.156837338068049,2.38244151785558	0.0171983	0.0466038	0	OPHN1	protein_coding
ENSG00000079616	-0.21385	3170.52571913612,0.0619752522639409,-3.45057847712421	0.000559387	0.00235761	0	KIF22	protein_coding
ENSG00000079689	-1.27463	5.3740112324657,0.942944975947121,-1.35175131698678	0.176455	0.309042	0	SCGN	protein_coding
ENSG00000079691	0.129954	1063.85061525876,0.099752690676072,1.30276063217695	0.192656	0.3309	0	LRRC16A	protein_coding
ENSG00000079739	0.109343	1746.36957283937,0.0689355648443458,1.58616908757062	0.112701	0.218071	0	PGM1	protein_coding
ENSG00000079785	0.00267319	4115.31644759166,0.0861215155170565,0.0310397887088939	0.975238	0.987093	0	DDX1	protein_coding
ENSG00000079805	-0.258101	3461.34105905188,0.0797194275055865,-3.23761570538663	0.00120533	0.00466983	0	DNM2	protein_coding
ENSG00000079819	-0.126964	3595.46378439577,0.0758642559373391,-1.67356483419022	0.0942162	0.189313	0	EPB41L2	protein_coding
ENSG00000079931	-0.455847	85.3704401562133,0.254263702517043,-1.79281382496702	0.0730027	0.154069	0	MOXD1	protein_coding
ENSG00000079950	-0.0804047	466.903443758117,0.116776888845656,-0.688532713211272	0.491117	0.646187	0	STX7	protein_coding
ENSG00000079974	-0.0341679	392.763660781928,0.116191089385133,-0.294066339108439	0.768707	0.85881	0	RABL2B	protein_coding
ENSG00000079999	-0.207742	2623.27780093626,0.10102161576858,-2.05641214666043	0.0397428	0.0940417	0	KEAP1	protein_coding
ENSG00000080031	1.271	381.305274180327,0.131781227640829,9.6447371940129	5.17436e-22	1.7719e-20	1	PTPRH	protein_coding
ENSG00000080189	0.376124	1307.49720473785,0.0931699862757811,4.03696798909824	5.41465e-05	0.000292205	0	SLC35C2	protein_coding
ENSG00000080200	-0.230965	927.485172000745,0.119617093763341,-1.93087050917763	0.0534991	0.11991	0	CRYBG3	protein_coding
ENSG00000080224	-0.370273	59.0347281161457,0.267530955206932,-1.38403717100255	0.166347	0.295297	0	EPHA6	protein_coding
ENSG00000080298	0.555535	163.404710193454,0.172683107912357,3.21707848552614	0.00129503	0.00498143	0	RFX3	protein_coding
ENSG00000080345	0.212352	2280.70595328708,0.101063095289419,2.10118707344103	0.0356245	0.0861451	0	RIF1	protein_coding
ENSG00000080371	-0.0237753	1287.25184280769,0.0807411765194909,-0.294462924563876	0.768404	0.858585	0	RAB21	protein_coding
ENSG00000080493	-0.515434	422.449009766913,0.139125122320807,-3.70482496765837	0.000211537	0.000997488	0	SLC4A4	protein_coding
ENSG00000080503	-0.48471	1498.22062240786,0.0724987173119578,-6.68577137604294	2.29711e-11	3.36639e-10	0	SMARCA2	protein_coding
ENSG00000080546	0.103691	146.108468221883,0.179967838350712,0.576166531303284	0.564503	0.70923	0	SESN1	protein_coding
ENSG00000080561	0.420029	253.925195633529,0.149290574586572,2.81349905956184	0.00490055	0.0158424	0	MID2	protein_coding
ENSG00000080573	1.59231	60.3898496466823,0.312856819050592,5.08959055801531	3.58837e-07	2.92761e-06	1	COL5A3	protein_coding
ENSG00000080603	0.0997475	4441.18793619135,0.077198411300625,1.29209220878489	0.196325	0.335606	0	SRCAP	protein_coding
ENSG00000080608	0.21369	1676.71832051095,0.102815360040627,2.07838652272777	0.0376738	0.0899479	0	PUM3	protein_coding
ENSG00000080644	-0.83245	17.5545280636635,0.495774497444044,-1.67909012371656	0.0931345	0.187682	0	CHRNA3	protein_coding
ENSG00000080802	0.67803	640.218272198452,0.105653262577139,6.41750127732209	1.38529e-10	1.82822e-09	0	CNOT4	protein_coding
ENSG00000080815	-0.0175617	2196.55674291496,0.070835831383186,-0.247920484769854	0.804196	0.884038	0	PSEN1	protein_coding
ENSG00000080819	-0.470095	952.278752112065,0.0888744649775993,-5.28942676019768	1.227e-07	1.094e-06	0	CPOX	protein_coding
ENSG00000080822	-0.0562762	590.363667792607,0.104531682606461,-0.538364699095263	0.590325	0.729961	0	CLDND1	protein_coding
ENSG00000080823	0.0130862	777.639846793319,0.0958828967063242,0.136481197151292	0.891441	0.941202	0	MOK	protein_coding
ENSG00000080824	-0.623319	58203.1020244883,0.0809175078995554,-7.7031471063985	1.32755e-14	2.67797e-13	0	HSP90AA1	protein_coding
ENSG00000080839	-0.564315	1195.91376931938,0.108120272091445,-5.2193234040254	1.79578e-07	1.55529e-06	0	RBL1	protein_coding
ENSG00000080845	-0.236895	2210.59938883187,0.0702785561928347,-3.37079760708828	0.000749509	0.00307127	0	DLGAP4	protein_coding
ENSG00000080854	-0.565666	67.8968445680731,0.253788080645764,-2.22888956547515	0.0258213	0.0656843	0	IGSF9B	protein_coding
ENSG00000080947	-0.246412	25.667445768276,0.397027389937264,-0.620642242730342	0.534835	0.684307	0	CROCCP3	transcribed_unprocessed_pseudogene
ENSG00000080986	-0.300767	507.004210027461,0.12636736149987,-2.380096826256	0.0173081	0.0468491	0	NDC80	protein_coding
ENSG00000081014	0.233515	923.369116429471,0.103325068074118,2.25999996717865	0.0238213	0.0613501	0	AP4E1	protein_coding
ENSG00000081019	0.515809	255.436297424387,0.136880741377852,3.76830765220211	0.000164358	0.000794202	0	RSBN1	protein_coding
ENSG00000081026	-0.123378	958.783404324613,0.089288053262787,-1.38180076023677	0.167033	0.296143	0	MAGI3	protein_coding
ENSG00000081041	5.02495	3401.08541016491,0.0847316435953505,59.3043305678916	0	0	1	CXCL2	protein_coding
ENSG00000081052	-0.524698	267.447065646187,0.133800231636388,-3.92149971695903	8.79996e-05	0.000452794	0	COL4A4	protein_coding
ENSG00000081059	-0.227324	167.838894971799,0.165445393711509,-1.37401147627634	0.169438	0.299221	0	TCF7	protein_coding
ENSG00000081087	-0.0618485	834.734188051494,0.096732346752093,-0.639377729132276	0.522577	0.673763	0	OSTM1	protein_coding
ENSG00000081154	-0.309165	2350.17095654407,0.0938206880858412,-3.2952800729195	0.000983236	0.00390467	0	PCNP	protein_coding
ENSG00000081177	-0.208219	645.209299723296,0.10631370656012,-1.9585366255298	0.0501671	0.11387	0	EXD2	protein_coding
ENSG00000081181	0.267308	28.2117428436189,0.409152546015876,0.653322224810708	0.513549	0.666307	0	ARG2	protein_coding
ENSG00000081307	0.0292722	706.48563407064,0.0946084639015187,0.309403520095822	0.757015	0.851388	0	UBA5	protein_coding
ENSG00000081320	0.236201	359.331614063121,0.144273405714633,1.63717668572031	0.101594	0.200827	0	STK17B	protein_coding
ENSG00000081377	0.0869171	393.098916180384,0.113783971474426,0.763877864624276	0.44494	0.604527	0	CDC14B	protein_coding
ENSG00000081386	0.706143	189.44276053935,0.167365093931175,4.21917891964562	2.45194e-05	0.000142137	0	ZNF510	protein_coding
ENSG00000081665	0.373832	6.55496143946994,0.814420037117648,0.459015976303465	0.646223	0.772964	0	ZNF506	protein_coding
ENSG00000081692	0.0279164	1042.21198058695,0.113460854068429,0.246044409094933	0.805648	0.884832	0	JMJD4	protein_coding
ENSG00000081721	0.456446	665.516068021642,0.0953880343081631,4.78514952694013	1.7086e-06	1.24421e-05	0	DUSP12	protein_coding
ENSG00000081760	0.0362075	1648.35620355154,0.0915798667966053,0.395365788816035	0.692573	0.80657	0	AACS	protein_coding
ENSG00000081791	0.195433	1378.83175278804,0.0780286053081039,2.50463513053027	0.0122578	0.0348858	0	KIAA0141	protein_coding
ENSG00000081803	1.2585	78.7789894515295,0.238773892125782,5.27068372177635	1.35917e-07	1.20289e-06	1	CADPS2	protein_coding
ENSG00000081842	0.00908319	5.93939763704335,1.04470371165806,0.00869451621834748	0.993063	0.996697	0	PCDHA6	protein_coding
ENSG00000081853	-0.0271331	33.1724497643426,0.385037531402725,-0.0704688262568533	0.943821	0.970152	0	PCDHGA2	protein_coding
ENSG00000081870	-0.25191	313.084791974519,0.16831599130992,-1.49665191711993	0.134484	0.249777	0	HSPB11	protein_coding
ENSG00000081913	0.300557	601.592526613559,0.0967220539951839,3.10742565265302	0.00188724	0.0069458	0	PHLPP1	protein_coding
ENSG00000081923	-0.364042	1286.97473377328,0.0856559263940162,-4.25004665766334	2.13726e-05	0.000125307	0	ATP8B1	protein_coding
ENSG00000082014	-0.473824	385.885922625464,0.117806075132821,-4.02206822793493	5.76893e-05	0.000308712	0	SMARCD3	protein_coding
ENSG00000082068	0.260171	502.315628321598,0.12261798948626,2.12179748839594	0.0338547	0.0824642	0	WDR70	protein_coding
ENSG00000082074	1.40971	340.526684058539,0.165837842461779,8.50050648634821	1.88765e-17	4.79967e-16	1	FYB	protein_coding
ENSG00000082146	-0.27978	645.206856942343,0.100728695239774,-2.77756120937286	0.00547685	0.0174497	0	STRADB	protein_coding
ENSG00000082153	-0.116191	6452.86531634088,0.101024981476426,-1.15011840701262	0.250095	0.402489	0	BZW1	protein_coding
ENSG00000082196	1.11203	6.57703511796052,0.80687186294924,1.37820222587849	0.168141	0.297673	0	C1QTNF3	protein_coding
ENSG00000082212	-0.315715	1310.04234410352,0.10473204111839,-3.01449983471906	0.00257403	0.00911212	0	ME2	protein_coding
ENSG00000082213	0.307384	599.975426649038,0.129285368371044,2.37756174741942	0.0174275	0.0470898	0	C5orf22	protein_coding
ENSG00000082258	1.18788	738.455012882889,0.0982667056459025,12.0883770053792	1.21666e-33	8.10394e-32	1	CCNT2	protein_coding
ENSG00000082269	0.764805	524.359501439559,0.118858425668942,6.43458406485555	1.23812e-10	1.64164e-09	0	FAM135A	protein_coding
ENSG00000082438	0.329037	305.601211320901,0.145370877936438,2.26342813520792	0.0236093	0.0609244	0	COBLL1	protein_coding
ENSG00000082458	-0.364088	267.88559736125,0.133523930752108,-2.72675981106555	0.00639596	0.0199331	0	DLG3	protein_coding
ENSG00000082497	-1.00433	13.0196337873547,0.583013061581931,-1.72265194962862	0.0849515	0.174242	0	SERTAD4	protein_coding
ENSG00000082512	0.119922	237.451207241767,0.164015193262367,0.731164728777581	0.464679	0.622866	0	TRAF5	protein_coding
ENSG00000082515	-0.208918	660.701619177006,0.106001411291644,-1.97089814695745	0.0487355	0.11114	0	MRPL22	protein_coding
ENSG00000082516	0.120812	1799.38294874014,0.0825815303061316,1.46294396224677	0.143483	0.262783	0	GEMIN5	protein_coding
ENSG00000082641	-0.340635	6072.44127562205,0.066305848218025,-5.13732974828354	2.7867e-07	2.32362e-06	0	NFE2L1	protein_coding
ENSG00000082701	0.245856	1822.68027285574,0.0784400425165426,3.13432196044033	0.00172252	0.00639184	0	GSK3B	protein_coding
ENSG00000082781	-0.270022	10101.4493034459,0.0824496532415139,-3.27499110724361	0.00105665	0.00416216	0	ITGB5	protein_coding
ENSG00000082805	-0.0567907	2171.61768996386,0.0694385401063074,-0.817856145647217	0.413439	0.57536	0	ERC1	protein_coding
ENSG00000082898	-0.233793	7259.76444341324,0.0985284575036397,-2.37284458394789	0.0176517	0.0476046	0	XPO1	protein_coding
ENSG00000082996	-5.8492e-05	1131.19882995357,0.079814911813905,-0.00073284613106627	0.999415	0.999763	0	RNF13	protein_coding
ENSG00000083093	0.299061	646.242410924883,0.12438256347063,2.40436306816121	0.0162007	0.0442535	0	PALB2	protein_coding
ENSG00000083097	0.542843	243.252609802554,0.166646707971733,3.25744618755369	0.0011242	0.00439357	0	DOPEY1	protein_coding
ENSG00000083099	-0.101584	924.121864919076,0.0995241558966156,-1.02069876987131	0.307397	0.467593	0	LYRM2	protein_coding
ENSG00000083123	-0.487671	185.81292578232,0.162135518201465,-3.00779870468951	0.00263147	0.00927679	0	BCKDHB	protein_coding
ENSG00000083168	0.180734	2382.02313340349,0.0662108659173282,2.72967039302355	0.00633977	0.0197797	0	KAT6A	protein_coding
ENSG00000083223	0.810978	703.905782836003,0.11626398774843,6.97531348507709	3.0519e-12	4.89947e-11	0	ZCCHC6	protein_coding
ENSG00000083290	0.00753697	879.963084928104,0.0918508697991102,0.0820565571952254	0.934602	0.965204	0	ULK2	protein_coding
ENSG00000083312	-0.258592	7697.29349486468,0.0816001271620292,-3.16901109671918	0.00152959	0.00575926	0	TNPO1	protein_coding
ENSG00000083444	-0.694489	2667.64287391915,0.0832934365007059,-8.33786119579553	7.56463e-17	1.84605e-15	0	PLOD1	protein_coding
ENSG00000083454	-0.434381	40.992875087012,0.40074053180154,-1.0839464298811	0.278389	0.435319	0	P2RX5	protein_coding
ENSG00000083457	-0.101485	423.077131391342,0.11173354517876,-0.908278186616827	0.363731	0.527086	0	ITGAE	protein_coding
ENSG00000083520	0.377595	1217.28256264737,0.100540166905784,3.75566802125695	0.00017288	0.000828545	0	DIS3	protein_coding
ENSG00000083535	0.699897	259.63198733201,0.147774651152163,4.73624364246043	2.17716e-06	1.54724e-05	0	PIBF1	protein_coding
ENSG00000083544	0.217514	283.596136085527,0.150576722441392,1.44454075999157	0.148587	0.270035	0	TDRD3	protein_coding
ENSG00000083635	0.379111	323.645850744512,0.129673333028333,2.9235848021755	0.00346026	0.0117475	0	NUFIP1	protein_coding
ENSG00000083642	-0.11436	901.952372791186,0.118904550978034,-0.961778621480613	0.336161	0.498184	0	PDS5B	protein_coding
ENSG00000083720	-0.185358	31.0805340954457,0.363994708498764,-0.50923295085747	0.610589	0.746105	0	OXCT1	protein_coding
ENSG00000083750	0.640631	188.524898827622,0.152926218953624,4.1891479405911	2.80004e-05	0.000160589	0	RRAGB	protein_coding
ENSG00000083799	1.38825	818.468081214747,0.0978612965314012,14.1858451018633	1.12107e-45	1.16818e-43	1	CYLD	protein_coding
ENSG00000083807	-0.064991	291.540741142336,0.134622352972817,-0.482765442732397	0.629262	0.760984	0	SLC27A5	protein_coding
ENSG00000083812	0.522488	406.096770639166,0.133370643543788,3.91756153123201	8.94492e-05	0.000459557	0	ZNF324	protein_coding
ENSG00000083814	1.30163	8.41408308575623,0.70898873373318,1.83589891374525	0.0663726	0.14319	0	ZNF671	protein_coding
ENSG00000083817	1.36858	199.592427069398,0.159973732738436,8.55503325116918	1.17835e-17	3.03706e-16	1	ZNF416	protein_coding
ENSG00000083828	0.381921	105.275527833156,0.209243480010611,1.82524452656437	0.0679641	0.145846	0	ZNF586	protein_coding
ENSG00000083838	0.196356	346.763086013355,0.127752549979394,1.5370044223176	0.124292	0.235142	0	ZNF446	protein_coding
ENSG00000083844	1.22616	204.764141870249,0.169860462727363,7.21864096909445	5.25097e-13	9.13808e-12	1	ZNF264	protein_coding
ENSG00000083845	-0.00861822	21645.8690086846,0.0946448746119814,-0.0910585098635421	0.927446	0.961408	0	RPS5	protein_coding
ENSG00000083857	-0.28983	12844.0103645204,0.064831789428088,-4.47048594187767	7.80421e-06	5.01341e-05	0	FAT1	protein_coding
ENSG00000083896	0.438055	1514.70427454491,0.0764545743081201,5.72961344690827	1.0066e-08	1.03744e-07	0	YTHDC1	protein_coding
ENSG00000083937	0.415325	2747.66352201931,0.0925479307242619,4.48766956656655	7.20065e-06	4.65739e-05	0	CHMP2B	protein_coding
ENSG00000084070	0.0106999	325.778050811768,0.139280820473873,0.0768227638171245	0.938765	0.967246	0	SMAP2	protein_coding
ENSG00000084072	-0.236564	702.961565653853,0.0941707150165924,-2.51207648418993	0.0120023	0.0342736	0	PPIE	protein_coding
ENSG00000084073	-0.227483	1854.41347868564,0.086860608071689,-2.61894029970857	0.00882034	0.0262738	0	ZMPSTE24	protein_coding
ENSG00000084090	-0.0972414	3264.55217465229,0.0633391281151197,-1.53525053956047	0.124722	0.235772	0	STARD7	protein_coding
ENSG00000084092	-0.00114632	731.198355664515,0.0891488625739447,-0.0128585222554668	0.989741	0.995072	0	NOA1	protein_coding
ENSG00000084093	0.16669	696.313311187183,0.104100005209603,1.60125312237108	0.109321	0.213133	0	REST	protein_coding
ENSG00000084110						HAL	protein_coding
ENSG00000084112	0.435548	2355.15812427468,0.0695367018864538,6.26356312046225	3.76279e-10	4.67869e-09	0	SSH1	protein_coding
ENSG00000084207	-0.246345	13173.949080184,0.0665825048505737,-3.69985079042761	0.000215726	0.00101302	0	GSTP1	protein_coding
ENSG00000084234	-0.296687	8565.77050347006,0.0540753867924072,-5.48654848155505	4.09863e-08	3.88045e-07	0	APLP2	protein_coding
ENSG00000084444	0.356916	172.031381692534,0.172608555716319,2.06777955598912	0.0386608	0.091891	0	FAM234B	protein_coding
ENSG00000084453	0.259925	6.18210947984736,0.846095666352535,0.307205720667454	0.758687	0.851986	0	SLCO1A2	protein_coding
ENSG00000084463	0.086261	3334.60832836665,0.0673854443463148,1.28011382557011	0.200505	0.340865	0	WBP11	protein_coding
ENSG00000084623	-0.228171	5553.24991537682,0.0557712077959527,-4.09119673596239	4.29153e-05	0.000237046	0	EIF3I	protein_coding
ENSG00000084628	1.37802	29.0203569844674,0.412780617973817,3.33839449515674	0.00084264	0.00340524	1	NKAIN1	protein_coding
ENSG00000084636	-0.0502278	296.909173416095,0.137424563802735,-0.365493911886082	0.714743	0.821374	0	COL16A1	protein_coding
ENSG00000084652	0.167624	2485.56327646866,0.0639644271268298,2.62058919788667	0.0087778	0.0261655	0	TXLNA	protein_coding
ENSG00000084676	0.167319	1005.94407400025,0.0932272612936162,1.79474756105408	0.0726939	0.153628	0	NCOA1	protein_coding
ENSG00000084693	-0.0907981	831.676709422222,0.0852489233997443,-1.06509399930002	0.286833	0.444311	0	AGBL5	protein_coding
ENSG00000084710	0.240058	1088.10756448345,0.0817116595115015,2.93786302323506	0.00330483	0.0113125	0	EFR3B	protein_coding
ENSG00000084731	0.326129	2258.9360287713,0.0706559537001828,4.61573107542409	3.91714e-06	2.66664e-05	0	KIF3C	protein_coding
ENSG00000084733	-0.398916	6645.36298312328,0.0563618871159627,-7.07776971222008	1.46493e-12	2.42749e-11	0	RAB10	protein_coding
ENSG00000084734	1.70141	6.91094863896865,0.832912380229249,2.04271888988414	0.0410803	0.0965207	0	GCKR	protein_coding
ENSG00000084754	-0.0426252	5144.22589866779,0.0674776935699611,-0.631692692741645	0.527588	0.678099	0	HADHA	protein_coding
ENSG00000084764	0.143418	428.95542053385,0.10967121815052,1.30771167926291	0.190971	0.32867	0	MAPRE3	protein_coding
ENSG00000084774	-0.0748309	5061.44823272317,0.0692437746613651,-1.08068822957768	0.279836	0.436691	0	CAD	protein_coding
ENSG00000085063	-0.401804	7308.24134469585,0.0620065022806648,-6.48003345379327	9.17023e-11	1.24307e-09	0	CD59	protein_coding
ENSG00000085117	-0.216019	164.983070940601,0.173497712698791,-1.24508342209991	0.213101	0.357025	0	CD82	protein_coding
ENSG00000085185	-0.043074	376.423780012213,0.130750212237176,-0.329437035196802	0.741825	0.83983	0	BCORL1	protein_coding
ENSG00000085224	0.00446207	2852.7309530364,0.0978975477425886,0.0455789552383698	0.963646	0.98096	0	ATRX	protein_coding
ENSG00000085231	-0.10451	617.609156889666,0.0990932647388198,-1.05465979200735	0.291581	0.449614	0	AK6	protein_coding
ENSG00000085274	0.704613	520.689902049037,0.116520420311517,6.04711608034027	1.47462e-09	1.69576e-08	0	MYNN	protein_coding
ENSG00000085276	-0.147141	30.7534515721358,0.456561798085812,-0.322280325790637	0.74724	0.84418	0	MECOM	protein_coding
ENSG00000085365	0.0857586	1007.0554024057,0.121722653385063,0.704540835396394	0.481096	0.637231	0	SCAMP1	protein_coding
ENSG00000085377	0.191899	1083.67116702643,0.079541449917508,2.41257108725753	0.0158404	0.0434232	0	PREP	protein_coding
ENSG00000085382	-0.0612672	138.509304331369,0.193991587695562,-0.315824040389278	0.752136	0.847903	0	HACE1	protein_coding
ENSG00000085415	-0.0449863	1009.49393454074,0.0943168829818911,-0.476969311134895	0.633384	0.764064	0	SEH1L	protein_coding
ENSG00000085433	-0.07784	282.916396715882,0.134887203562672,-0.57707469032215	0.563889	0.708721	0	WDR47	protein_coding
ENSG00000085449	0.0668231	1340.34848854843,0.0848346462554461,0.787685987144244	0.43088	0.591777	0	WDFY1	protein_coding
ENSG00000085465	0.262231	22.9020438594723,0.429841144362896,0.610064628307088	0.541819	0.690538	0	OVGP1	protein_coding
ENSG00000085491	-0.484549	1612.83667197372,0.0918312173844975,-5.27651550853339	1.31663e-07	1.16839e-06	0	SLC25A24	protein_coding
ENSG00000085511	0.147224	750.591104667903,0.0899573864364495,1.63659414912719	0.101715	0.200958	0	MAP3K4	protein_coding
ENSG00000085514	-0.628754	25.5734934469025,0.412143192586303,-1.52557245618518	0.127116	0.239391	0	PILRA	protein_coding
ENSG00000085552	-0.542508	5.13203313924772,0.90435405030708,-0.599885020273154	0.548583	0.696337	0	IGSF9	protein_coding
ENSG00000085563						ABCB1	protein_coding
ENSG00000085644	-0.0905493	618.5202905418,0.116985061277164,-0.774024159980502	0.438917	0.599036	0	ZNF213	protein_coding
ENSG00000085662	0.541879	46248.1109901824,0.0619374210918975,8.74881825735009	2.15599e-18	5.83112e-17	0	AKR1B1	protein_coding
ENSG00000085719	-0.0538346	2471.15082602585,0.0849962076664589,-0.633376918950826	0.526488	0.676941	0	CPNE3	protein_coding
ENSG00000085721	0.50222	1909.42596320645,0.0846643486690555,5.93190028684938	2.99448e-09	3.3156e-08	0	RRN3	protein_coding
ENSG00000085733	-0.183881	9677.50661590791,0.060266541189684,-3.05112374361531	0.00227987	0.0081816	0	CTTN	protein_coding
ENSG00000085741						WNT11	protein_coding
ENSG00000085760	-0.00991588	1344.41709836537,0.087490150248857,-0.113337056872648	0.909763	0.951205	0	MTIF2	protein_coding
ENSG00000085788	0.0811592	1130.11861295573,0.094839660552993,0.855751891263963	0.392135	0.554618	0	DDHD2	protein_coding
ENSG00000085831	-0.26264	136.919911662601,0.177937011329246,-1.47603042319408	0.139936	0.257732	0	TTC39A	protein_coding
ENSG00000085832	0.226329	758.624398114601,0.101603193138209,2.22758086969466	0.0259085	0.0658667	0	EPS15	protein_coding
ENSG00000085840	0.0563935	942.943330510928,0.0901888185070412,0.625282502634922	0.531786	0.682049	0	ORC1	protein_coding
ENSG00000085871	-0.723841	372.356102867462,0.126743830036071,-5.71105483007573	1.12278e-08	1.1509e-07	0	MGST2	protein_coding
ENSG00000085872	0.104503	2053.22820257909,0.0807419957026026,1.29428669407392	0.195566	0.334609	0	CHERP	protein_coding
ENSG00000085978	-0.108058	1319.99322693839,0.073967643352632,-1.4608877106629	0.144046	0.26356	0	ATG16L1	protein_coding
ENSG00000085982	-0.0135379	1237.70403268258,0.0798621044704149,-0.169515457563296	0.865391	0.925492	0	USP40	protein_coding
ENSG00000085998	-0.0677415	1813.15176668259,0.0739153306472081,-0.916473871809009	0.359418	0.522709	0	POMGNT1	protein_coding
ENSG00000085999	-0.342198	435.318671021524,0.113436056674842,-3.01665809089255	0.00255578	0.00905505	0	RAD54L	protein_coding
ENSG00000086015	0.00539124	2032.41816646978,0.0695626755870482,0.0775018933462128	0.938224	0.966916	0	MAST2	protein_coding
ENSG00000086061	-0.593288	9846.31061764371,0.0687452326462117,-8.63023921308389	6.12238e-18	1.61223e-16	0	DNAJA1	protein_coding
ENSG00000086062	0.0882466	7409.97230439989,0.0529935562015816,1.66523230691057	0.0958664	0.192015	0	B4GALT1	protein_coding
ENSG00000086065	0.107147	1490.18206973301,0.0874375382996733,1.22541447015792	0.220419	0.366323	0	CHMP5	protein_coding
ENSG00000086102	0.897981	2259.43644531112,0.0759178983084648,11.8283111000938	2.78693e-32	1.70888e-30	0	NFX1	protein_coding
ENSG00000086189	0.294898	1001.06148098153,0.101559525262037,2.90369834762553	0.00368783	0.0123986	0	DIMT1	protein_coding
ENSG00000086200	-0.128652	1189.53182037122,0.105469072464034,-1.21980615407763	0.222538	0.368978	0	IPO11	protein_coding
ENSG00000086232	-0.0854846	4938.41063813796,0.0693987463891288,-1.23178845215234	0.218028	0.363238	0	EIF2AK1	protein_coding
ENSG00000086289	-0.732674	2276.46982419243,0.0678358008131377,-10.8006908622721	3.41623e-27	1.63912e-25	0	EPDR1	protein_coding
ENSG00000086300	-0.0741268	128.102223730323,0.184313758847163,-0.402177413867989	0.687553	0.803099	0	SNX10	protein_coding
ENSG00000086475	-0.391323	2382.74589880332,0.0654835084636536,-5.97590083855788	2.28822e-09	2.56877e-08	0	SEPHS1	protein_coding
ENSG00000086504	-0.168409	2204.88496982444,0.0924166420732103,-1.82227969226249	0.0684126	0.14658	0	MRPL28	protein_coding
ENSG00000086506	-1.24452	14.7238850730383,0.537560638187062,-2.3151291997367	0.0206059	0.0541359	0	HBQ1	protein_coding
ENSG00000086544	1.17201	988.623433707579,0.0936351860643021,12.5167359767379	6.04712e-36	4.5447e-34	1	ITPKC	protein_coding
ENSG00000086548	-0.856372	39202.4884783582,0.0709692324910045,-12.066806997852	1.58152e-33	1.04117e-31	0	CEACAM6	protein_coding
ENSG00000086589	0.17232	1347.29927414426,0.0914768760946805,1.88375250414085	0.0595985	0.130887	0	RBM22	protein_coding
ENSG00000086598	-0.151136	6099.16098303429,0.0838666641777785,-1.80209992156599	0.0715297	0.151601	0	TMED2	protein_coding
ENSG00000086619	1.06593	240.116984344414,0.145353360342942,7.33339755529383	2.2439e-13	4.04593e-12	1	ERO1B	protein_coding
ENSG00000086666	0.124656	1691.99678164104,0.0918715514203804,1.35684650797033	0.17483	0.306702	0	ZFAND6	protein_coding
ENSG00000086712	0.302988	1112.41774112941,0.0961453553152685,3.15134932941295	0.00162518	0.00607075	0	TXLNG	protein_coding
ENSG00000086717	0.758778	38.0212166403044,0.353920727798823,2.1439218913433	0.0320391	0.0789338	0	PPEF1	protein_coding
ENSG00000086730	0.734198	79.9559275652536,0.265560031049385,2.764714861413	0.00569726	0.0180436	0	LAT2	protein_coding
ENSG00000086758	-0.211978	12656.7675634807,0.0551748704137062,-3.84193305128126	0.000122069	0.000605533	0	HUWE1	protein_coding
ENSG00000086827	0.13786	619.769779340343,0.133549494756097,1.03227855797943	0.301942	0.46176	0	ZW10	protein_coding
ENSG00000086848	0.0874014	500.561753403201,0.113063955431099,0.773026553623178	0.439507	0.599428	0	ALG9	protein_coding
ENSG00000087008	0.250491	334.262087521797,0.121525535204962,2.06122380077962	0.0392817	0.0931063	0	ACOX3	protein_coding
ENSG00000087053	-0.000280147	1293.59164979436,0.110068154954469,-0.00254521571814612	0.997969	0.999146	0	MTMR2	protein_coding
ENSG00000087074	2.8805	4217.18136385381,0.0787764445795001,36.5654439014177	1.01345e-292	1.43446e-289	1	PPP1R15A	protein_coding
ENSG00000087076	0.0216079	44.6115293947777,0.355849640635848,0.0607220146608981	0.951581	0.974061	0	HSD17B14	protein_coding
ENSG00000087077	-0.279772	1323.97049593278,0.124436040844718,-2.24831897253036	0.0245559	0.0630222	0	TRIP6	protein_coding
ENSG00000087085	2.63769	16.3932679404433,0.600447926528033,4.39286349183936	1.11867e-05	6.99841e-05	1	ACHE	protein_coding
ENSG00000087086	-0.606242	94417.4219731943,0.0520144280929057,-11.655268353887	2.157e-31	1.27654e-29	0	FTL	protein_coding
ENSG00000087087	-0.299103	4788.39632964524,0.0823296715327068,-3.63298838718771	0.000280158	0.00128434	0	SRRT	protein_coding
ENSG00000087088	-0.351042	2527.33868553524,0.112423347965124,-3.12250090861547	0.00179322	0.00663134	0	BAX	protein_coding
ENSG00000087095	0.399125	332.746200606025,0.135730398833412,2.94057319817435	0.00327606	0.0112253	0	NLK	protein_coding
ENSG00000087111	-0.381766	1586.11419396837,0.0814512075210269,-4.68704846795586	2.77173e-06	1.93656e-05	0	PIGS	protein_coding
ENSG00000087116	0.875429	6.24212092505864,0.830849325397082,1.05365537032816	0.292041	0.450108	0	ADAMTS2	protein_coding
ENSG00000087152	-0.202381	1806.85251505196,0.0739264761912021,-2.73759208082615	0.00618908	0.0193808	0	ATXN7L3	protein_coding
ENSG00000087157	-0.0253894	457.920081483805,0.117741293840158,-0.21563677176267	0.829271	0.902259	0	PGS1	protein_coding
ENSG00000087191	-0.165258	4764.16366119482,0.0720530079196324,-2.29356566346244	0.0218155	0.0567262	0	PSMC5	protein_coding
ENSG00000087206	0.213764	1236.24046176214,0.0809147574867447,2.64184354865117	0.00824561	0.0248143	0	UIMC1	protein_coding
ENSG00000087245	-0.903834	25.1078150828503,0.414251059928545,-2.18185012656147	0.0291206	0.0726558	0	MMP2	protein_coding
ENSG00000087253	-0.101969	217.63856909628,0.145629975760476,-0.700190126948497	0.483809	0.639892	0	LPCAT2	protein_coding
ENSG00000087263	0.0699295	1531.19597852741,0.0827698909285135,0.844866831314903	0.398185	0.560077	0	OGFOD1	protein_coding
ENSG00000087266	-0.00864932	352.493078321744,0.132685587857784,-0.0651866073015371	0.948025	0.972303	0	SH3BP2	protein_coding
ENSG00000087269	-0.176264	2172.61225841425,0.0661831496547156,-2.66327864898237	0.00773833	0.023479	0	NOP14	protein_coding
ENSG00000087274	-0.212626	3474.83853632843,0.0577383780824491,-3.68257238417982	0.000230892	0.00107887	0	ADD1	protein_coding
ENSG00000087299	0.0140024	582.50334520467,0.101853402508461,0.137476014307482	0.890655	0.940723	0	L2HGDH	protein_coding
ENSG00000087301	0.290872	58.3792609369921,0.275442640491737,1.05601520471486	0.290961	0.449019	0	TXNDC16	protein_coding
ENSG00000087302	-0.0778014	2704.75610261382,0.0899023991055507,-0.865398139318049	0.38682	0.549803	0	C14orf166	protein_coding
ENSG00000087303	0.390462	646.334415883965,0.0907318966442169,4.30346946630697	1.68144e-05	0.000101023	0	NID2	protein_coding
ENSG00000087338	-0.479739	575.639954511442,0.103715328047218,-4.62553667003175	3.7363e-06	2.55376e-05	0	GMCL1	protein_coding
ENSG00000087365	0.03583	8132.27107828375,0.0542347938731484,0.660646709897152	0.508839	0.662067	0	SF3B2	protein_coding
ENSG00000087448	-0.0635206	1134.94409642145,0.0840676392183689,-0.755589643248411	0.449895	0.609018	0	KLHL42	protein_coding
ENSG00000087460	-0.217576	11471.383566048,0.0584901242643631,-3.71987520685523	0.000199321	0.000944607	0	GNAS	protein_coding
ENSG00000087470	-0.111935	2504.18522790334,0.0831237935454689,-1.34660851268202	0.178106	0.3111	0	DNM1L	protein_coding
ENSG00000087494	0.142949	338.974624682957,0.121313335016028,1.17834879782029	0.238658	0.388872	0	PTHLH	protein_coding
ENSG00000087502	-0.342471	1049.31453827747,0.0990198406183005,-3.45860897262461	0.000542973	0.00229584	0	ERGIC2	protein_coding
ENSG00000087510	0.45922	519.544613048382,0.104959451697211,4.37521281786123	1.21314e-05	7.52014e-05	0	TFAP2C	protein_coding
ENSG00000087586	-0.33809	3959.72108301977,0.0758633290504647,-4.45656053643493	8.32851e-06	5.32604e-05	0	AURKA	protein_coding
ENSG00000087842	-0.858662	909.305929771722,0.105924474174028,-8.10635945224407	5.2159e-16	1.18756e-14	0	PIR	protein_coding
ENSG00000087884	-0.0983901	81.2765496443432,0.247358182301887,-0.397763554357195	0.690804	0.805141	0	AAMDC	protein_coding
ENSG00000087903	0.612429	207.234982253763,0.148732317365268,4.11766044186012	3.82738e-05	0.000213913	0	RFX2	protein_coding
ENSG00000087995	-0.0467698	721.104219960847,0.0931357086967331,-0.502168750472729	0.615549	0.750384	0	METTL2A	protein_coding
ENSG00000088002	-0.842825	200.961659279866,0.158492354313507,-5.31776714455837	1.05048e-07	9.47555e-07	0	SULT2B1	protein_coding
ENSG00000088035	-0.366664	234.127913270233,0.145738945590959,-2.51589865935545	0.0118729	0.034007	0	ALG6	protein_coding
ENSG00000088038	0.272268	2631.53696790801,0.080109340688655,3.39869897868504	0.000677072	0.00280901	0	CNOT3	protein_coding
ENSG00000088179	-0.0290809	381.145239024607,0.124581438054877,-0.23342880314939	0.815428	0.892107	0	PTPN4	protein_coding
ENSG00000088205	0.29497	2300.65560415455,0.0931074299038087,3.16806113538813	0.00153459	0.00577683	0	DDX18	protein_coding
ENSG00000088247	-0.1316	5177.06711064641,0.0606566737332638,-2.16958649582742	0.0300382	0.074645	0	KHSRP	protein_coding
ENSG00000088256	-0.36606	2615.64876231073,0.105157162872056,-3.48107834965613	0.000499399	0.00213016	0	GNA11	protein_coding
ENSG00000088280	0.0474321	168.534598279604,0.160729542595718,0.295104784588067	0.767914	0.858376	0	ASAP3	protein_coding
ENSG00000088298	-0.00714869	1473.18576971642,0.0794455038074584,-0.0899823191563477	0.928301	0.961949	0	EDEM2	protein_coding
ENSG00000088305	-0.0118136	198.317158527117,0.147390612436128,-0.0801519306738361	0.936116	0.965916	0	DNMT3B	protein_coding
ENSG00000088325	-0.517192	8216.80838721226,0.0774284604173896,-6.67960522942512	2.39587e-11	3.49303e-10	0	TPX2	protein_coding
ENSG00000088340	0.544491	9.60494508483855,0.68860247121526,0.790718457416532	0.429108	0.590154	0	FER1L4	unitary_pseudogene
ENSG00000088356	-0.0609455	720.548364883935,0.101526229060374,-0.60029343066739	0.548311	0.696095	0	PDRG1	protein_coding
ENSG00000088367	-0.570986	5760.40435323135,0.0577919650134168,-9.88003201987489	5.08167e-23	1.88044e-21	0	EPB41L1	protein_coding
ENSG00000088387	-0.0149847	1407.35852250619,0.0830629347206528,-0.18040166968296	0.856837	0.920168	0	DOCK9	protein_coding
ENSG00000088448	0.258806	823.792722354815,0.0875928806078051,2.95465206091287	0.00313022	0.0108004	0	ANKRD10	protein_coding
ENSG00000088451	0.834477	229.444404703149,0.148855450428036,5.60595545690981	2.07109e-08	2.04402e-07	0	TGDS	protein_coding
ENSG00000088538	0.457437	166.585540304458,0.160156130510469,2.85619225348462	0.00428755	0.0141366	0	DOCK3	protein_coding
ENSG00000088543	-0.325083	60.7850604340631,0.263929180533796,-1.23170717264764	0.218058	0.363253	0	C3orf18	protein_coding
ENSG00000088682	-0.147719	1794.8761733227,0.0732658583699671,-2.01619920796477	0.0437791	0.101625	0	COQ9	protein_coding
ENSG00000088726	-0.623837	6.67128957286013,0.780196025565621,-0.799590570470551	0.423948	0.585957	0	TMEM40	protein_coding
ENSG00000088727	0.181807	154.178943559725,0.186369513938132,0.975519705086452	0.329303	0.490245	0	KIF9	protein_coding
ENSG00000088766	0.153095	1213.64906271167,0.0762069301387559,2.00893814147003	0.0445437	0.103118	0	CRLS1	protein_coding
ENSG00000088808	-0.00818037	425.614354362508,0.108857720864953,-0.0751473463973675	0.940097	0.967974	0	PPP1R13B	protein_coding
ENSG00000088812	0.0655415	3400.25768510955,0.0652650772481822,1.0042350021308	0.315265	0.475854	0	ATRN	protein_coding
ENSG00000088826	1.00626	7106.89601360691,0.0772317396540905,13.0290425626158	8.36507e-39	7.0337e-37	1	SMOX	protein_coding
ENSG00000088832	-0.34066	6866.53506447472,0.0598832980846901,-5.68873172938703	1.27986e-08	1.29932e-07	0	FKBP1A	protein_coding
ENSG00000088833	0.0778856	3647.03520930431,0.0619317123474211,1.25760415085943	0.208535	0.351246	0	NSFL1C	protein_coding
ENSG00000088836	-0.434297	472.547644859334,0.116408514729341,-3.73079895958606	0.000190873	0.000907611	0	SLC4A11	protein_coding
ENSG00000088854	0.773327	388.405423469572,0.114052659036497,6.78043636283799	1.19813e-11	1.80411e-10	0	C20orf194	protein_coding
ENSG00000088876	0.508572	527.435260172105,0.103453400379567,4.91594945999	8.83532e-07	6.7295e-06	0	ZNF343	protein_coding
ENSG00000088881	-0.428252	31.0735593658204,0.362199990474948,-1.18236348114717	0.237062	0.386879	0	EBF4	protein_coding
ENSG00000088888	-0.35051	4361.00010543115,0.0712334796192403,-4.92057994071047	8.62881e-07	6.58699e-06	0	MAVS	protein_coding
ENSG00000088899	0.449095	373.385847075724,0.14947991157712,3.00438219162325	0.00266121	0.00936218	0	RP5-1187M17.10	protein_coding
ENSG00000088930	0.188843	5240.68082296767,0.070275821878114,2.68716792546923	0.00720607	0.0220452	0	XRN2	protein_coding
ENSG00000088970	0.846975	200.531398503328,0.192986499605974,4.38878065910978	1.13988e-05	7.1232e-05	0	KIZ	protein_coding
ENSG00000088986	-0.698546	4906.57217411096,0.063626709224791,-10.9788184216966	4.83202e-28	2.44991e-26	0	DYNLL1	protein_coding
ENSG00000088992	-0.368127	2658.24430757479,0.091775521134112,-4.01117212235342	6.0418e-05	0.000321794	0	TESC	protein_coding
ENSG00000089006	0.0858721	5513.27361842008,0.080479197934066,1.06700959917037	0.285968	0.443318	0	SNX5	protein_coding
ENSG00000089009	-0.135217	18654.9822468714,0.0789747634386759,-1.71215759768971	0.0868676	0.177636	0	RPL6	protein_coding
ENSG00000089022	0.241325	1116.78974543032,0.102650262880477,2.35094126373175	0.018726	0.0499703	0	MAPKAPK5	protein_coding
ENSG00000089048	0.304101	1315.39497639888,0.0992876903802438,3.06283005411527	0.00219255	0.00791507	0	ESF1	protein_coding
ENSG00000089050	0.206332	1013.25398562716,0.0925244634845709,2.23002176544137	0.025746	0.065511	0	RBBP9	protein_coding
ENSG00000089053	-0.0703479	4269.29482794743,0.0677891594639497,-1.03774518162457	0.299389	0.458695	0	ANAPC5	protein_coding
ENSG00000089057	0.470974	2803.55369734942,0.0612315491198204,7.6916879395334	1.45206e-14	2.90841e-13	0	SLC23A2	protein_coding
ENSG00000089060	0.392859	474.686607805199,0.121221082888072,3.24084606911932	0.00119176	0.00462356	0	SLC8B1	protein_coding
ENSG00000089063	-0.522742	2051.98095242899,0.0865686300432152,-6.03846409067015	1.55588e-09	1.78197e-08	0	TMEM230	protein_coding
ENSG00000089091	0.384947	104.580105276557,0.209405496336054,1.83828299334336	0.0660207	0.142522	0	DZANK1	protein_coding
ENSG00000089094	-0.0268847	893.413715444858,0.0887901387503708,-0.302789292202871	0.76205	0.854464	0	KDM2B	protein_coding
ENSG00000089123	1.11516	411.863356474013,0.115219301370103,9.67861821860807	3.71706e-22	1.28061e-20	1	TASP1	protein_coding
ENSG00000089127	0.496308	3049.80639309319,0.0646022613167781,7.68251924679895	1.5599e-14	3.11339e-13	0	OAS1	protein_coding
ENSG00000089154	-0.0913949	9824.2151357146,0.0741295355591682,-1.23290832702179	0.21761	0.362826	0	GCN1	protein_coding
ENSG00000089157	-0.0728958	49145.5648310299,0.060153571465284,-1.21182865064423	0.225578	0.3727	0	RPLP0	protein_coding
ENSG00000089159	-0.0631159	6754.91851755682,0.0712303232947558,-0.886081304617996	0.375574	0.538494	0	PXN	protein_coding
ENSG00000089163	0.353155	7.62417958148284,0.997609089531949,0.354001397491067	0.723338	0.827337	0	SIRT4	protein_coding
ENSG00000089169	-0.454192	14.1463020648327,0.534621856778953,-0.849556615767203	0.395572	0.558142	0	RPH3A	protein_coding
ENSG00000089177	0.444253	1391.90124452937,0.073812648673414,6.01865006208063	1.75878e-09	1.99685e-08	0	KIF16B	protein_coding
ENSG00000089195	0.230276	1406.59006759696,0.102061100278943,2.25625337201279	0.0240548	0.0618671	0	TRMT6	protein_coding
ENSG00000089199	-0.424194	373.782538831815,0.11535665031018,-3.67723503659935	0.000235776	0.00109988	0	CHGB	protein_coding
ENSG00000089220	-0.241727	4322.69534398971,0.0731296235020995,-3.30546504956331	0.000948189	0.00377769	0	PEBP1	protein_coding
ENSG00000089234	0.364521	789.995617411998,0.0998389165827571,3.65109621590599	0.000261123	0.00120718	0	BRAP	protein_coding
ENSG00000089248	-0.688734	2507.91946677197,0.120639998062299,-5.70900011508212	1.13642e-08	1.16348e-07	0	ERP29	protein_coding
ENSG00000089250	2.25951	11.8488031669854,0.705104874618883,3.20449731369926	0.00135299	0.00517811	1	NOS1	protein_coding
ENSG00000089280	0.172706	10602.749731323,0.10130717844087,1.70477393497146	0.0882366	0.179916	0	FUS	protein_coding
ENSG00000089289	-0.224109	1099.90733323896,0.0840611047692585,-2.66602020658972	0.00767551	0.0233092	0	IGBP1	protein_coding
ENSG00000089327	-0.155218	2557.27424267114,0.0723164616470317,-2.14637819065443	0.0318428	0.0785093	0	FXYD5	protein_coding
ENSG00000089335	0.186529	411.021287028421,0.158411185763852,1.17750074599671	0.238996	0.389311	0	ZNF302	protein_coding
ENSG00000089351	0.288834	4257.4648646165,0.0791548983675787,3.64896742611569	0.000263296	0.0012159	0	GRAMD1A	protein_coding
ENSG00000089486	-0.166369	139.870088696603,0.214333896746955,-0.776215232171185	0.437622	0.597701	0	CDIP1	protein_coding
ENSG00000089505	-0.712125	60.4578658285768,0.270816726637241,-2.62954506380954	0.00854992	0.0255715	0	CMTM1	protein_coding
ENSG00000089558	0.122593	24.8528703635936,0.407880088918163,0.30056141234637	0.763749	0.855578	0	KCNH4	protein_coding
ENSG00000089597	-0.245658	13214.3883611788,0.0542631148899905,-4.52716153481671	5.97812e-06	3.93103e-05	0	GANAB	protein_coding
ENSG00000089639	0.06942	345.817077628169,0.133181489751252,0.521243524568714	0.602197	0.739896	0	GMIP	protein_coding
ENSG00000089682	-0.0270118	400.948119686425,0.147632234408124,-0.182966782038282	0.854824	0.918761	0	RBM41	protein_coding
ENSG00000089685	-0.532034	4018.21972610166,0.056819284057378,-9.36362283504833	7.70485e-21	2.48796e-19	0	BIRC5	protein_coding
ENSG00000089692	-0.152028	18.8941715508039,0.494344816382782,-0.307534335098772	0.758437	0.851818	0	LAG3	protein_coding
ENSG00000089693	-0.0614043	5035.55552524421,0.0854877665847345,-0.718281805224125	0.472584	0.629753	0	MLF2	protein_coding
ENSG00000089723	-0.610177	134.44517104409,0.186907873356823,-3.26458688302659	0.00109624	0.00429518	0	OTUB2	protein_coding
ENSG00000089737	0.252294	4678.0901455703,0.0614609434090708,4.1049479241918	4.04406e-05	0.000224839	0	DDX24	protein_coding
ENSG00000089775	0.180986	283.275878518491,0.131101957893074,1.38049896360709	0.167433	0.296668	0	ZBTB25	protein_coding
ENSG00000089818	0.788406	795.335478769658,0.0969402549983205,8.13290281386174	4.19131e-16	9.62018e-15	0	NECAP1	protein_coding
ENSG00000089820	-0.224181	15.043394263777,0.538470157370216,-0.41633039615453	0.677168	0.795635	0	ARHGAP4	protein_coding
ENSG00000089847	0.948786	13.0141146597421,0.601105006934693,1.5784027497504	0.114473	0.22067	0	ANKRD24	protein_coding
ENSG00000089876	0.509853	1574.34960514499,0.104723562624833,4.86856479991261	1.12412e-06	8.43708e-06	0	DHX32	protein_coding
ENSG00000089902	-0.00601881	1866.0717351794,0.0735104260885524,-0.0818769691646136	0.934745	0.965204	0	RCOR1	protein_coding
ENSG00000089916	0.384835	1122.36946033759,0.0846085475612576,4.54841930153974	5.40504e-06	3.59173e-05	0	GPATCH2L	protein_coding
ENSG00000090006	0.372282	1485.95370828372,0.110023105945463,3.38367370405691	0.000715229	0.0029443	0	LTBP4	protein_coding
ENSG00000090013	-0.371786	4107.71071017967,0.114443754034028,-3.24863635395353	0.0011596	0.0045153	0	BLVRB	protein_coding
ENSG00000090020	0.0760777	983.052915845725,0.104653749332787,0.726946564902835	0.467259	0.625257	0	SLC9A1	protein_coding
ENSG00000090054	-0.113784	1047.53925161602,0.0855387875780905,-1.33020705716302	0.18345	0.318404	0	SPTLC1	protein_coding
ENSG00000090060	-0.386975	5660.9170200345,0.0809394056583036,-4.78104078713723	1.7439e-06	1.26458e-05	0	PAPOLA	protein_coding
ENSG00000090061	0.0661564	1626.55196194827,0.101668968571856,0.650704114228922	0.515238	0.667427	0	CCNK	protein_coding
ENSG00000090097	-0.275354	467.928664759261,0.13496584834356,-2.04017644817829	0.0413328	0.0969932	0	PCBP4	protein_coding
ENSG00000090238	0.055802	29.3937736099446,0.368261032467806,0.151528492263255	0.879559	0.9347	0	YPEL3	protein_coding
ENSG00000090263	-0.362571	849.646992938612,0.102237266395969,-3.54637073111829	0.000390576	0.00171775	0	MRPS33	protein_coding
ENSG00000090266	-0.447674	1112.17062334759,0.101955138024606,-4.39089225698479	1.12886e-05	7.05956e-05	0	NDUFB2	protein_coding
ENSG00000090273	-0.361265	3700.60633056566,0.0960870016479422,-3.75977049921257	0.000170069	0.000818308	0	NUDC	protein_coding
ENSG00000090316	0.0404551	1974.04316429928,0.0699302508170304,0.578506043043793	0.562923	0.708083	0	MAEA	protein_coding
ENSG00000090339	6.29893	578.493209913659,0.235979805527794,26.6926746539276	5.72499e-157	3.47282e-154	1	ICAM1	protein_coding
ENSG00000090372	0.136339	4607.46952377047,0.0852089730217818,1.60005276029431	0.109587	0.213463	0	STRN4	protein_coding
ENSG00000090382	-2.81527	5.59652583791955,1.03352914256689,-2.72394277187445	0.00645077	0.0200818	-1	LYZ	protein_coding
ENSG00000090432	-0.0779968	1262.68517340894,0.076534746421515,-1.01910279471737	0.308154	0.468084	0	MUL1	protein_coding
ENSG00000090447	-0.212865	359.722888912004,0.142242655088349,-1.49649389331657	0.134525	0.249799	0	TFAP4	protein_coding
ENSG00000090470	0.123966	872.020596659991,0.0880292448078546,1.40823109812748	0.159063	0.284687	0	PDCD7	protein_coding
ENSG00000090487	0.0127941	2256.98985760104,0.0649909214065816,0.19685925490899	0.843938	0.911645	0	SPG21	protein_coding
ENSG00000090512	-0.0997425	5.86299672342265,0.872743201498459,-0.114286246398348	0.909011	0.950594	0	FETUB	protein_coding
ENSG00000090520	0.227081	1852.49628048803,0.0759493566247205,2.98990227986186	0.00279067	0.00975699	0	DNAJB11	protein_coding
ENSG00000090530	0.00926906	615.259721558607,0.101221150300456,0.0915723291162036	0.927038	0.961278	0	P3H2	protein_coding
ENSG00000090554	0.666648	26.9751630895338,0.40205060045434,1.6581194672782	0.0972934	0.194392	0	FLT3LG	protein_coding
ENSG00000090565	-0.122399	1612.65966601209,0.123923529389614,-0.98769393542025	0.323303	0.484156	0	RAB11FIP3	protein_coding
ENSG00000090581	-0.327803	859.145536552406,0.0898143148090157,-3.64978594683206	0.000262459	0.00121269	0	GNPTG	protein_coding
ENSG00000090612	0.749929	551.36241293262,0.136874930369312,5.47893823807913	4.27886e-08	4.03982e-07	0	ZNF268	protein_coding
ENSG00000090615	0.487168	3578.05031381014,0.0730030351177749,6.67325878051717	2.50185e-11	3.63506e-10	0	GOLGA3	protein_coding
ENSG00000090621	-0.10712	4215.65590162517,0.0605883351356313,-1.76799903254974	0.0770611	0.160935	0	PABPC4	protein_coding
ENSG00000090661	-0.0765875	17.2279666316749,0.503833112498764,-0.152009671135466	0.879179	0.934472	0	CERS4	protein_coding
ENSG00000090674	-0.227047	402.833392945517,0.130111361567229,-1.74501681809001	0.0809819	0.167741	0	MCOLN1	protein_coding
ENSG00000090686	-0.394996	1027.13141141989,0.110029435351755,-3.58991581436957	0.000330785	0.00148125	0	USP48	protein_coding
ENSG00000090776	0.895214	598.141431450393,0.115569348312728,7.74612120936764	9.47421e-15	1.95054e-13	0	EFNB1	protein_coding
ENSG00000090857	0.199668	1859.19704592127,0.0808361185054298,2.47002870204044	0.0135102	0.0379668	0	PDPR	protein_coding
ENSG00000090861	0.0530081	6065.14545134432,0.0541519715173997,0.978876201158166	0.327641	0.488328	0	AARS	protein_coding
ENSG00000090863	-0.3246	4601.8663169243,0.0597955418118017,-5.42850199911206	5.6829e-08	5.28899e-07	0	GLG1	protein_coding
ENSG00000090889	-0.390762	3184.2264579508,0.0774629699490142,-5.04449502671175	4.54721e-07	3.64485e-06	0	KIF4A	protein_coding
ENSG00000090905	0.179133	2429.45108340667,0.0771535336207007,2.32177559196889	0.020245	0.0533533	0	TNRC6A	protein_coding
ENSG00000090924	-0.269775	2065.80153211931,0.0694465056990096,-3.88464900927196	0.000102478	0.000518494	0	PLEKHG2	protein_coding
ENSG00000090932	0.244652	195.645511260213,0.171115274496922,1.42974835007277	0.152789	0.275989	0	DLL3	protein_coding
ENSG00000090971	-0.214834	656.051415531393,0.177097041076498,-1.2130845141391	0.225098	0.372156	0	NAT14	protein_coding
ENSG00000090975	-0.104542	798.597612078471,0.0961604261106922,-1.08715780062247	0.276967	0.434091	0	PITPNM2	protein_coding
ENSG00000090989	0.142496	562.42310520749,0.116665059430423,1.22141208684214	0.22193	0.368291	0	EXOC1	protein_coding
ENSG00000091009	0.141026	1081.53962856734,0.0905874284861522,1.55679114984961	0.11952	0.228126	0	RBM27	protein_coding
ENSG00000091010	1.12118	5.92026724504202,0.896621237247757,1.25044977931313	0.211135	0.354643	0	POU4F3	protein_coding
ENSG00000091039	0.0725032	1248.34809794146,0.100744188581315,0.719675813409844	0.471725	0.629003	0	OSBPL8	protein_coding
ENSG00000091073	-0.00892339	2451.21889916793,0.079140672871791,-0.112753527855128	0.910226	0.951521	0	DTX2	protein_coding
ENSG00000091106	-0.0398891	6.97553906597792,0.743292510442949,-0.0536654295704415	0.957202	0.977364	0	NLRC4	protein_coding
ENSG00000091127	0.391752	1177.39101022176,0.0885629832589428,4.42343202266547	9.71452e-06	6.14072e-05	0	PUS7	protein_coding
ENSG00000091128	0.117228	6.04240886546522,0.897270105139793,0.130649844883661	0.896052	0.944199	0	LAMB4	protein_coding
ENSG00000091129	-0.340806	6859.159633019,0.0853508025434885,-3.99299903234961	6.52428e-05	0.00034511	0	NRCAM	protein_coding
ENSG00000091136	-0.252193	12796.6424967958,0.0545216304592177,-4.62555926288997	3.73589e-06	2.55376e-05	0	LAMB1	protein_coding
ENSG00000091137	0.99358	5.82000413551227,0.829923943960835,1.19719447834264	0.231231	0.379794	0	SLC26A4	protein_coding
ENSG00000091140	-0.195796	2610.06656551662,0.0943581831167871,-2.07502439174277	0.0379843	0.0905365	0	DLD	protein_coding
ENSG00000091157	0.224759	672.195906238205,0.0967728328764439,2.32254047266992	0.0202039	0.0532695	0	WDR7	protein_coding
ENSG00000091164	-0.0719996	1552.00473961975,0.0917626007346516,-0.784629444475275	0.432671	0.593133	0	TXNL1	protein_coding
ENSG00000091262	-0.107138	27.6246196982131,0.442857476831196,-0.241923551452551	0.808839	0.887394	0	ABCC6	protein_coding
ENSG00000091317	-0.250148	1255.2439778757,0.0896758884930275,-2.78946716886828	0.00527948	0.016899	0	CMTM6	protein_coding
ENSG00000091409	-0.370586	4330.24624868171,0.0698634894321234,-5.30443002144126	1.13026e-07	1.01359e-06	0	ITGA6	protein_coding
ENSG00000091428	-0.296786	7.38368176854795,0.748424022306176,-0.396548093411484	0.691701	0.805853	0	RAPGEF4	protein_coding
ENSG00000091436	0.0272238	2160.40359944478,0.0792648508464019,0.343453418810151	0.731257	0.832096	0	AC013461.1	protein_coding
ENSG00000091482						SMPX	protein_coding
ENSG00000091483	-0.172387	2690.73949580585,0.0698502525993458,-2.46795689404648	0.0135887	0.0381683	0	FH	protein_coding
ENSG00000091490	-0.855551	1291.57174594633,0.0794864068122857,-10.7634881683019	5.11949e-27	2.4357e-25	0	SEL1L3	protein_coding
ENSG00000091513						TF	protein_coding
ENSG00000091527	0.253713	4492.90964907892,0.0704549936427647,3.6010666809424	0.000316914	0.00142553	0	CDV3	protein_coding
ENSG00000091542	-0.0415763	2469.64602907583,0.0687645223595188,-0.604618485358104	0.545433	0.693426	0	ALKBH5	protein_coding
ENSG00000091583	-1.32769	493.817198878678,0.129980402966179,-10.2145593993923	1.70653e-24	7.10425e-23	-1	APOH	protein_coding
ENSG00000091592	0.378722	8.77726600064963,0.681532544176966,0.555692443965692	0.578421	0.72101	0	NLRP1	protein_coding
ENSG00000091622	-0.972106	223.329537602215,0.151618575297617,-6.41152463158287	1.44071e-10	1.89547e-09	0	PITPNM3	protein_coding
ENSG00000091640	-0.162663	1074.25443532345,0.0921019303362763,-1.76611953572961	0.0773758	0.161493	0	SPAG7	protein_coding
ENSG00000091651	-0.190203	885.140372440374,0.0820848109320214,-2.31715288504123	0.0204954	0.0538877	0	ORC6	protein_coding
ENSG00000091656	0.5691	190.539454741203,0.15879977387092,3.58376125554786	0.000338682	0.00151302	0	ZFHX4	protein_coding
ENSG00000091732	-0.00554446	713.784759444226,0.0903911436466427,-0.0613384976501133	0.95109	0.973885	0	ZC3HC1	protein_coding
ENSG00000091844	0.745097	351.264714616786,0.14646766350351,5.08710950400795	3.63562e-07	2.95884e-06	0	RGS17	protein_coding
ENSG00000091947	0.104532	563.851005369873,0.128281488230233,0.814864205288217	0.41515	0.577126	0	TMEM101	protein_coding
ENSG00000091986	-0.89222	2265.59948370487,0.0670150730680511,-13.3137199380157	1.92646e-40	1.73127e-38	0	CCDC80	protein_coding
ENSG00000092010	0.345918	2909.84600914833,0.0624020927534571,5.54336611434113	2.96712e-08	2.86996e-07	0	PSME1	protein_coding
ENSG00000092020	0.171686	472.204970125715,0.136173027806146,1.26079300401241	0.207383	0.349757	0	PPP2R3C	protein_coding
ENSG00000092036	-0.279671	981.904881197329,0.0927377660128163,-3.01572158371655	0.00256369	0.00907738	0	HAUS4	protein_coding
ENSG00000092094	-0.0168419	569.695882259121,0.0965776990454081,-0.174387160576871	0.861561	0.92314	0	OSGEP	protein_coding
ENSG00000092096	-0.765479	185.495674396463,0.183124381383016,-4.18010572553345	2.91374e-05	0.000166408	0	SLC22A17	protein_coding
ENSG00000092098	0.498984	1446.27431494348,0.0877671773560792,5.685311878745	1.30574e-08	1.32248e-07	0	RNF31	protein_coding
ENSG00000092108	0.389024	1202.5035343495,0.130942889866793,2.9709411865221	0.00296889	0.0103122	0	SCFD1	protein_coding
ENSG00000092140	-0.641109	884.215678943755,0.0936321766682852,-6.84710460533824	7.53596e-12	1.15626e-10	0	G2E3	protein_coding
ENSG00000092148	0.150023	4953.22660811814,0.0801376802086786,1.87207042876316	0.0611969	0.133667	0	HECTD1	protein_coding
ENSG00000092199	0.213546	13635.4313314711,0.0666520086543654,3.20389837879824	0.0013558	0.00518656	0	HNRNPC	protein_coding
ENSG00000092200	-0.139885	7.36336985550568,0.763499829239904,-0.183215516689183	0.854629	0.918668	0	RPGRIP1	protein_coding
ENSG00000092201	-0.0586358	7270.40455138687,0.0710437924582389,-0.825347761610958	0.409174	0.571062	0	SUPT16H	protein_coding
ENSG00000092203	0.231551	1678.76793420522,0.0785419275418598,2.94811690448854	0.00319716	0.0109949	0	TOX4	protein_coding
ENSG00000092208	-0.00590829	315.416274048116,0.151885874277787,-0.0388995042297111	0.968971	0.984005	0	GEMIN2	protein_coding
ENSG00000092295	0.94805	19.1729889170031,0.475759138778622,1.99271090681304	0.0462931	0.106471	0	TGM1	protein_coding
ENSG00000092330	0.0891445	1043.89292629437,0.0797522368066482,1.11776841550615	0.263666	0.418557	0	TINF2	protein_coding
ENSG00000092421	0.552847	8.09713100851606,0.721969046146647,0.765748825690753	0.443826	0.603505	0	SEMA6A	protein_coding
ENSG00000092439	0.380941	1828.02955292484,0.107697519759678,3.5371425187914	0.000404481	0.00176837	0	TRPM7	protein_coding
ENSG00000092445	-0.806166	478.559259369063,0.124057842017508,-6.49830866366308	8.1228e-11	1.11353e-09	0	TYRO3	protein_coding
ENSG00000092470	-0.250804	712.554461833184,0.113571485077268,-2.2083331579044	0.0272211	0.0686386	0	WDR76	protein_coding
ENSG00000092529						CAPN3	protein_coding
ENSG00000092531	0.123485	630.233070969579,0.10072065812176,1.22601639813242	0.220193	0.36603	0	SNAP23	protein_coding
ENSG00000092607	3.58172	12.6811617415882,0.781108495338581,4.58542607321483	4.53062e-06	3.05246e-05	1	TBX15	protein_coding
ENSG00000092621	-1.80579	1162.95711319907,0.0935124634893182,-19.3107081769897	4.36546e-83	1.0746e-80	-1	PHGDH	protein_coding
ENSG00000092820	-0.426434	14098.1572952043,0.0560503365807687,-7.60805695227237	2.78247e-14	5.43222e-13	0	EZR	protein_coding
ENSG00000092841	-0.479729	18873.215318395,0.0706002936822665,-6.79499958399692	1.08313e-11	1.64552e-10	0	MYL6	protein_coding
ENSG00000092847	0.0249419	791.849298114775,0.0972587739285081,0.256448749902569	0.797604	0.878896	0	AGO1	protein_coding
ENSG00000092853	-0.240442	1004.16197685434,0.0842232310487819,-2.85481802027578	0.00430615	0.0141909	0	CLSPN	protein_coding
ENSG00000092871	0.772646	1569.00685839246,0.0851712022481861,9.0716803275676	1.17196e-19	3.45584e-18	0	RFFL	protein_coding
ENSG00000092929	-0.918996	3606.67787845746,0.0912675057737751,-10.0692541125369	7.55488e-24	2.97036e-22	0	UNC13D	protein_coding
ENSG00000092931	0.0349497	329.944326320591,0.126284655027278,0.276753646717699	0.781969	0.867691	0	MFSD11	protein_coding
ENSG00000092964	-0.112518	3174.04331135509,0.0636257114917454,-1.76843120118782	0.0769888	0.160818	0	DPYSL2	protein_coding
ENSG00000092969	-0.818453	1749.72996649767,0.122077154168967,-6.70439341705679	2.02245e-11	2.97414e-10	0	TGFB2	protein_coding
ENSG00000092978	0.717985	424.581902303992,0.110512589189961,6.49685761184286	8.2015e-11	1.12341e-09	0	GPATCH2	protein_coding
ENSG00000093000	-0.0580849	2208.56175461998,0.0798777563327649,-0.72717259934935	0.46712	0.62517	0	NUP50	protein_coding
ENSG00000093009	-0.224669	1012.44718488278,0.0854851564122488,-2.62815805597788	0.00858486	0.0256661	0	CDC45	protein_coding
ENSG00000093010	-0.276255	2048.36624900551,0.101804062053049,-2.71359429136831	0.00665576	0.0206067	0	COMT	protein_coding
ENSG00000093100	0.71228	54.4394302343156,0.400107514364168,1.78022242344873	0.0750396	0.157604	0	XXbac-B461K10.4	processed_transcript
ENSG00000093144	-0.277765	804.180908525855,0.096504562894513,-2.87825376756045	0.00399883	0.013289	0	ECHDC1	protein_coding
ENSG00000093167	0.0190716	1455.38834327015,0.0931086210688331,0.204831932658644	0.837703	0.907395	0	LRRFIP2	protein_coding
ENSG00000093183	-0.0337312	1037.29986503678,0.0841322839461426,-0.400930116548569	0.688472	0.803437	0	SEC22C	protein_coding
ENSG00000093217	-0.469523	285.451310355616,0.144962202641151,-3.23893499555261	0.00119977	0.00465147	0	XYLB	protein_coding
ENSG00000094631	-0.0502406	1061.85236879443,0.0867457389457928,-0.579171240302483	0.562474	0.707682	0	HDAC6	protein_coding
ENSG00000094804	0.246303	2608.20804895231,0.0806521698214372,3.05389328815097	0.00225892	0.00811502	0	CDC6	protein_coding
ENSG00000094841	0.0632715	212.040315401357,0.159887458171436,0.395725486468949	0.692308	0.806394	0	UPRT	protein_coding
ENSG00000094880	-0.00920581	1164.76120892838,0.0855271183447304,-0.107636111444947	0.914284	0.953526	0	CDC23	protein_coding
ENSG00000094914	-0.112082	1677.82838091163,0.0763269887982738,-1.46844406139632	0.141984	0.260572	0	AAAS	protein_coding
ENSG00000094916	-0.273099	4408.42770456301,0.0839975071011966,-3.25127738312303	0.00114888	0.00448075	0	CBX5	protein_coding
ENSG00000094975	0.861662	1742.23403988813,0.0948403126159814,9.08540079816077	1.03317e-19	3.06256e-18	0	SUCO	protein_coding
ENSG00000095002	-0.0382566	1714.43588872182,0.0907392293833967,-0.421610420697468	0.673309	0.793021	0	MSH2	protein_coding
ENSG00000095015	0.551527	800.425996571548,0.0913999880203002,6.03421125155829	1.59741e-09	1.82216e-08	0	MAP3K1	protein_coding
ENSG00000095059	-0.211845	934.443212435014,0.0937124496638982,-2.26058531036213	0.0237849	0.0613031	0	DHPS	protein_coding
ENSG00000095066	-0.252479	191.105423926145,0.169622502334885,-1.48847468174233	0.136626	0.252787	0	HOOK2	protein_coding
ENSG00000095139	0.213957	4092.82692034526,0.0811877087978868,2.63534262986495	0.00840524	0.0252053	0	ARCN1	protein_coding
ENSG00000095203	-0.218925	269.941678714606,0.137175785564265,-1.59594601553949	0.110501	0.214842	0	EPB41L4B	protein_coding
ENSG00000095209	-0.101278	310.436490574443,0.144161191564409,-0.702534192022817	0.482346	0.638305	0	TMEM38B	protein_coding
ENSG00000095261	-0.0723888	1207.40162178403,0.112245347875408,-0.644915855983065	0.518982	0.67077	0	PSMD5	protein_coding
ENSG00000095303	-0.780161	9.55598880350656,0.678735115637292,-1.14943392817487	0.250377	0.402904	0	PTGS1	protein_coding
ENSG00000095319	-0.00101666	3946.14366391651,0.0608540755826263,-0.0167064424790527	0.986671	0.993279	0	NUP188	protein_coding
ENSG00000095321	-0.252882	1161.71160200204,0.0920326022116292,-2.74774090905203	0.00600074	0.0188536	0	CRAT	protein_coding
ENSG00000095380	0.0477637	1030.4427840164,0.0852772504843046,0.560099484546724	0.575412	0.718648	0	NANS	protein_coding
ENSG00000095383	-0.749417	1116.23078247718,0.0795907153890236,-9.41588244501605	4.69125e-21	1.52063e-19	0	TBC1D2	protein_coding
ENSG00000095397	0.0286061	43.3761344094452,0.310972362774978,0.0919890972851857	0.926707	0.961052	0	DFNB31	protein_coding
ENSG00000095485	-0.0397658	710.218790960592,0.116856032324158,-0.34029731069575	0.733633	0.834076	0	CWF19L1	protein_coding
ENSG00000095539	-0.660288	789.125315816213,0.0969235025888045,-6.81246750591536	9.59387e-12	1.46276e-10	0	SEMA4G	protein_coding
ENSG00000095564	0.733905	1927.16691021726,0.0933098949048139,7.86523959882542	3.68392e-15	7.86072e-14	0	BTAF1	protein_coding
ENSG00000095574	1.17205	347.663398816395,0.141915558741136,8.25875202267277	1.47203e-16	3.51159e-15	1	IKZF5	protein_coding
ENSG00000095587						TLL2	protein_coding
ENSG00000095596	-0.458262	20.819413381543,0.469088453215036,-0.976919918725243	0.328609	0.489384	0	CYP26A1	protein_coding
ENSG00000095637	1.72147	56.8298084196937,0.288165617733258,5.97388005827651	2.31676e-09	2.59909e-08	1	SORBS1	protein_coding
ENSG00000095713	0.451253	8.85466285355556,0.662603460923006,0.681029570970308	0.495853	0.650402	0	CRTAC1	protein_coding
ENSG00000095739	0.187049	645.909838966467,0.106848215354625,1.75060094783815	0.0800147	0.166041	0	BAMBI	protein_coding
ENSG00000095752	1.8953	341.668205543959,0.138125216999028,13.7216212216743	7.53612e-43	7.19107e-41	1	IL11	protein_coding
ENSG00000095787	0.353703	3611.59093183985,0.067658987982878,5.22772697943972	1.71607e-07	1.49377e-06	0	WAC	protein_coding
ENSG00000095794	-0.120643	725.233147129148,0.0953164907741781,-1.2657121391788	0.205616	0.347571	0	CREM	protein_coding
ENSG00000095906	-0.215733	1654.51961725852,0.109266421789328,-1.9743745013121	0.0483392	0.110385	0	NUBP2	protein_coding
ENSG00000095951	0.103417	745.005291134428,0.095472412898967,1.08321214319439	0.278714	0.435667	0	HIVEP1	protein_coding
ENSG00000096060	-0.361231	762.714987764557,0.0896071672405681,-4.03127585839692	5.54749e-05	0.000298944	0	FKBP5	protein_coding
ENSG00000096063	0.0521577	2206.44277089875,0.0851138237293967,0.612799825715392	0.540009	0.688696	0	SRPK1	protein_coding
ENSG00000096070	0.133925	978.556966269784,0.0869296518999328,1.54060971297699	0.123412	0.233789	0	BRPF3	protein_coding
ENSG00000096080	-0.218056	703.310548386157,0.113641703640875,-1.91880021609006	0.0550096	0.122659	0	MRPS18A	protein_coding
ENSG00000096092	-0.472634	490.875710578052,0.116097128363255,-4.07102540071962	4.68066e-05	0.000255384	0	TMEM14A	protein_coding
ENSG00000096093	-0.301488	266.114496647588,0.186463872484646,-1.61686822842918	0.105907	0.207789	0	EFHC1	protein_coding
ENSG00000096384	-0.143941	45144.5222685064,0.0565508362673293,-2.5453440394055	0.010917	0.0316318	0	HSP90AB1	protein_coding
ENSG00000096401	0.0699942	1416.35539322516,0.107111972212285,0.653467869792108	0.513455	0.666236	0	CDC5L	protein_coding
ENSG00000096433	-0.180837	7444.07211130583,0.0928034992619828,-1.94860142881279	0.051343	0.115981	0	ITPR3	protein_coding
ENSG00000096654	0.869598	168.169149489115,0.199598308290771,4.35674225458847	1.32013e-05	8.10055e-05	0	ZNF184	protein_coding
ENSG00000096696	0.0487168	3624.03173628029,0.067538221349411,0.721321800053498	0.470712	0.628047	0	DSP	protein_coding
ENSG00000096717	0.45243	1157.80039273718,0.11725434284434,3.85853263751904	0.00011407	0.000570517	0	SIRT1	protein_coding
ENSG00000096746	-0.684683	3160.13878791121,0.0705826592968902,-9.70044710622598	3.0018e-22	1.05125e-20	0	HNRNPH3	protein_coding
ENSG00000096872	0.0724938	469.208805160649,0.115223931912858,0.629156075588087	0.529247	0.67982	0	IFT74	protein_coding
ENSG00000096968	0.43718	228.055278249539,0.156146756810509,2.79980288789601	0.00511338	0.0164335	0	JAK2	protein_coding
ENSG00000097007	0.194001	2620.04483961812,0.0694718106839012,2.79251059853987	0.00523008	0.0167577	0	ABL1	protein_coding
ENSG00000097021	-0.229587	1530.96806897844,0.115311957346347,-1.99100701866573	0.0464801	0.106814	0	ACOT7	protein_coding
ENSG00000097033	0.0975823	1358.23766942503,0.0898570717002782,1.08597249962948	0.277491	0.434595	0	SH3GLB1	protein_coding
ENSG00000097046	-0.202011	360.787629152678,0.126490100150104,-1.59704787927208	0.110255	0.214536	0	CDC7	protein_coding
ENSG00000097096	0.380097	88.1881175582981,0.24189648559652,1.57132157195295	0.116108	0.223365	0	SYDE2	protein_coding
ENSG00000099139	0.462539	18.9481057685694,0.482551083178526,0.958529060625601	0.337796	0.500171	0	PCSK5	protein_coding
ENSG00000099194	1.05488	15806.9671530779,0.0562402634088362,18.7566907276779	1.70702e-78	3.91807e-76	1	SCD	protein_coding
ENSG00000099203	-0.218101	682.66029889927,0.116320056126738,-1.87500674318254	0.0607918	0.132958	0	TMED1	protein_coding
ENSG00000099204	0.194524	4593.4003283765,0.0716708143335627,2.7141346824748	0.00664491	0.0205843	0	ABLIM1	protein_coding
ENSG00000099219	-1.00497	1903.60658605323,0.070802687044496,-14.1939599406026	9.9857e-46	1.04696e-43	-1	ERMP1	protein_coding
ENSG00000099246	-0.0416353	1509.96086320185,0.0853307415372222,-0.487928439618664	0.625601	0.758166	0	RAB18	protein_coding
ENSG00000099250	-0.121849	7531.5659150591,0.0739387469027634,-1.64796768317747	0.0993593	0.197475	0	NRP1	protein_coding
ENSG00000099251	2.43876	49.6164089403104,0.357715198189426,6.81760313348123	9.25719e-12	1.41397e-10	1	HSD17B7P2	transcribed_unprocessed_pseudogene
ENSG00000099256	-0.44666	302.869697664055,0.127676461507652,-3.49837745328226	0.000468098	0.00201515	0	PRTFDC1	protein_coding
ENSG00000099260	-0.73079	9.24698994031949,0.741950640054529,-0.984958089114131	0.324645	0.48531	0	PALMD	protein_coding
ENSG00000099282	-0.218522	2588.0408477438,0.0857427637879115,-2.54857088366813	0.0108165	0.0313995	0	TSPAN15	protein_coding
ENSG00000099284	-0.235979	713.279507063054,0.0910645856628321,-2.59134018356658	0.00956029	0.0282157	0	H2AFY2	protein_coding
ENSG00000099290	0.136438	589.295606532998,0.115158825672724,1.1847813141505	0.236104	0.385784	0	FAM21A	protein_coding
ENSG00000099308	-0.425843	239.308123259668,0.159406077202961,-2.67143321793238	0.00755281	0.0230024	0	MAST3	protein_coding
ENSG00000099326	0.0142739	642.79204174111,0.116541488823455,0.12247886515677	0.90252	0.947474	0	MZF1	protein_coding
ENSG00000099330	-0.351716	158.520281814879,0.168768289482086,-2.08401486278575	0.0371588	0.0889434	0	OCEL1	protein_coding
ENSG00000099331	-0.0724283	2220.23527989636,0.0927933829657919,-0.780532876428043	0.435077	0.595279	0	MYO9B	protein_coding
ENSG00000099337	-0.273223	217.843802350318,0.169096338889658,-1.61578237818554	0.106141	0.208129	0	KCNK6	protein_coding
ENSG00000099338	0.201108	8.25184979226332,0.682690306020662,0.29458122170588	0.768314	0.858575	0	CATSPERG	protein_coding
ENSG00000099341	-0.0991244	8264.26448073897,0.0541384440063768,-1.83094358764612	0.067109	0.144394	0	PSMD8	protein_coding
ENSG00000099364	-0.263334	1047.93007339039,0.138636539999543,-1.89945339615948	0.0575049	0.127326	0	FBXL19	protein_coding
ENSG00000099365	0.779817	58.0557888839546,0.27722824859039,2.81290684439392	0.00490959	0.0158686	0	STX1B	protein_coding
ENSG00000099377	-0.216828	771.236719838131,0.110649878229357,-1.95958469145828	0.0500444	0.113671	0	HSD3B7	protein_coding
ENSG00000099381	0.292695	1922.72790343959,0.0831234602309797,3.52120421108762	0.000429592	0.00186519	0	SETD1A	protein_coding
ENSG00000099385	-0.203012	767.359646237089,0.0981061597095908,-2.06930550068465	0.0385174	0.0915888	0	BCL7C	protein_coding
ENSG00000099617	-0.653792	9.18472106469687,0.709665414726307,-0.921268142983575	0.35691	0.520645	0	EFNA2	protein_coding
ENSG00000099622	0.466359	1897.09356170884,0.103264348996263,4.5161687853328	6.29685e-06	4.12783e-05	0	CIRBP	protein_coding
ENSG00000099624	-0.276593	1450.15897256517,0.135763430484883,-2.03731324272946	0.0416187	0.0974487	0	ATP5D	protein_coding
ENSG00000099625	-0.188218	44.642383882518,0.308749118353395,-0.609614121859661	0.542117	0.690659	0	CBARP	protein_coding
ENSG00000099725	0.168735	91.226630135906,0.212746771010314,0.793127388405541	0.427704	0.5893	0	PRKY	transcribed_unprocessed_pseudogene
ENSG00000099783	-0.177344	6792.21591571782,0.0790052720468592,-2.24470871351895	0.0247868	0.0635095	0	HNRNPM	protein_coding
ENSG00000099785	-0.232722	280.253189927161,0.136198021385843,-1.70870455157156	0.0875057	0.178769	0	MARCH2	protein_coding
ENSG00000099795	-0.206675	1165.70198344162,0.133442360336663,-1.54879283978501	0.121432	0.230939	0	NDUFB7	protein_coding
ENSG00000099797	-0.157641	2045.22678162246,0.0750372947099022,-2.10084175213395	0.0356549	0.0861816	0	TECR	protein_coding
ENSG00000099800	-0.245896	1584.45602725526,0.111643052640089,-2.20251671151431	0.0276288	0.069512	0	TIMM13	protein_coding
ENSG00000099804	-0.406469	1311.42297659168,0.140386405071265,-2.89535944410407	0.00378725	0.0126801	0	CDC34	protein_coding
ENSG00000099810	0.589588	31.0635736641775,0.620103010450615,0.95079102903831	0.34171	0.504428	0	MTAP	protein_coding
ENSG00000099812	-0.492849	6793.98290238779,0.0763919276662837,-6.45157889133987	1.10691e-10	1.48155e-09	0	MISP	protein_coding
ENSG00000099814	-0.319634	2757.60245325098,0.100352290151448,-3.18512174468536	0.00144693	0.00548452	0	CEP170B	protein_coding
ENSG00000099817	-0.238408	3269.94455991696,0.0837287194655649,-2.84738801968241	0.00440796	0.0144815	0	POLR2E	protein_coding
ENSG00000099821	-0.230082	2589.20210457093,0.114372617773387,-2.01168780329404	0.0442529	0.102579	0	POLRMT	protein_coding
ENSG00000099822	-0.975724	1933.57656930067,0.0962685758385103,-10.1354397008022	3.84639e-24	1.54813e-22	0	HCN2	protein_coding
ENSG00000099840	-0.60134	9.83870482414059,0.678688936570766,-0.886031606195713	0.3756	0.538494	0	IZUMO4	protein_coding
ENSG00000099849	-0.316428	1357.60121841922,0.136797701654271,-2.31310678914663	0.0207168	0.0543939	0	RASSF7	protein_coding
ENSG00000099860	-0.768758	329.790960463637,0.136259418463492,-5.64187007826095	1.68213e-08	1.68164e-07	0	GADD45B	protein_coding
ENSG00000099864	-0.363662	308.091393356566,0.153459149790486,-2.36976384471268	0.0177995	0.047927	0	PALM	protein_coding
ENSG00000099866						MADCAM1	protein_coding
ENSG00000099875	-0.207362	1613.60684849529,0.0830002601700807,-2.49832378882037	0.0124782	0.0354123	0	MKNK2	protein_coding
ENSG00000099889	1.51957	137.483748325172,0.183770818687609,8.26885352387708	1.35253e-16	3.2356e-15	1	ARVCF	protein_coding
ENSG00000099899	-0.275649	761.449026723819,0.130362609948563,-2.1144796853728	0.0344743	0.0838531	0	TRMT2A	protein_coding
ENSG00000099901	-0.293026	4103.2064733877,0.0635673228642198,-4.6096953554628	4.03259e-06	2.73865e-05	0	RANBP1	protein_coding
ENSG00000099904	-0.455568	541.414351794381,0.118533976696814,-3.84335202924196	0.000121365	0.000602569	0	ZDHHC8	protein_coding
ENSG00000099910	-0.176386	493.477014116966,0.104042707728169,-1.69532596661675	0.0900136	0.182881	0	KLHL22	protein_coding
ENSG00000099917	0.381451	2253.2902353126,0.0900919906812453,4.2340129997441	2.29558e-05	0.000133712	0	MED15	protein_coding
ENSG00000099940	-0.271042	1027.16767048599,0.0924990191400697,-2.93021101415002	0.00338732	0.0115576	0	SNAP29	protein_coding
ENSG00000099942	0.169012	1798.72344008293,0.0741824238055834,2.27832858764952	0.022707	0.0588283	0	CRKL	protein_coding
ENSG00000099949	-0.165464	778.11700251055,0.114835582276244,-1.44087917687943	0.149619	0.271475	0	LZTR1	protein_coding
ENSG00000099954	0.250167	5.58166225920059,0.822761110089227,0.304058030287388	0.761084	0.853661	0	CECR2	protein_coding
ENSG00000099956	0.00245411	1646.1822172881,0.0902598922599159,0.027189395647636	0.978309	0.988865	0	SMARCB1	protein_coding
ENSG00000099957	-0.40635	10.504325347,0.610088061910986,-0.666051369189238	0.505378	0.658978	0	P2RX6	protein_coding
ENSG00000099958	-0.646202	6.19554644614592,0.825775542782834,-0.782540019166178	0.433897	0.594143	0	DERL3	protein_coding
ENSG00000099968	0.700343	1461.59044887415,0.0713927914955043,9.80971167153349	1.0226e-22	3.68767e-21	0	BCL2L13	protein_coding
ENSG00000099974	0.349588	63.4755357132309,0.303457606109157,1.15201720495319	0.249314	0.40165	0	DDTL	protein_coding
ENSG00000099977	-0.30933	1416.29634640098,0.0958673179186616,-3.22664601483957	0.0012525	0.00483495	0	DDT	protein_coding
ENSG00000099991	0.0474673	1429.97297776053,0.0821455741954933,0.577844236156573	0.563369	0.70833	0	CABIN1	protein_coding
ENSG00000099992	0.500444	312.189567440216,0.144550935459196,3.46205931991288	0.000536059	0.00226943	0	TBC1D10A	protein_coding
ENSG00000099994	0.752268	1203.26874152184,0.0896538853149997,8.39080537032194	4.82823e-17	1.19544e-15	0	SUSD2	protein_coding
ENSG00000099995	0.0759389	3755.89364196825,0.061744985944817,1.22987922099656	0.218742	0.364106	0	SF3A1	protein_coding
ENSG00000099998	0.991429	21.6474615830683,0.488758303808152,2.02846480465539	0.0425128	0.0991324	0	GGT5	protein_coding
ENSG00000099999	0.233562	546.752886804313,0.121656149768262,1.91985137737647	0.0548767	0.122417	0	RNF215	protein_coding
ENSG00000100003	-0.0497119	327.461821374672,0.125159255606058,-0.397189411427494	0.691228	0.805468	0	SEC14L2	protein_coding
ENSG00000100014	0.108388	1755.00577590289,0.0758121336552051,1.42969234835875	0.152805	0.275989	0	SPECC1L	protein_coding
ENSG00000100023	-0.272397	1198.23002943995,0.0843152722133705,-3.23070012936048	0.00123487	0.00477449	0	PPIL2	protein_coding
ENSG00000100027						YPEL1	protein_coding
ENSG00000100028	-0.442011	1805.03740747581,0.069137235683564,-6.39323664696507	1.62411e-10	2.12196e-09	0	SNRPD3	protein_coding
ENSG00000100029	0.0284621	4300.31592732938,0.0674238791502976,0.42213639992341	0.672925	0.792844	0	PES1	protein_coding
ENSG00000100030	-0.243593	3375.98447238079,0.0707306568731081,-3.44395149580653	0.000573279	0.0024105	0	MAPK1	protein_coding
ENSG00000100031	-0.292531	2590.08624528278,0.103631335115917,-2.82280136779726	0.00476061	0.0154838	0	GGT1	protein_coding
ENSG00000100033	-0.0610868	328.056453328436,0.1375790807645,-0.444012128061107	0.657034	0.781493	0	PRODH	protein_coding
ENSG00000100034	0.154324	1380.50958669322,0.0967897290853973,1.59442578334682	0.110841	0.21533	0	PPM1F	protein_coding
ENSG00000100036	-0.189499	203.5725594203,0.163898664567204,-1.15619640001592	0.247601	0.39943	0	SLC35E4	protein_coding
ENSG00000100038	0.176373	463.977438092887,0.116173408460107,1.5181881760568	0.128967	0.241909	0	TOP3B	protein_coding
ENSG00000100055	1.65985	22.4490312678919,0.45775661603876,3.62605102609853	0.000287789	0.00131471	1	CYTH4	protein_coding
ENSG00000100056	-0.128456	395.751320083991,0.11716974062973,-1.09632084734452	0.272938	0.429564	0	DGCR14	protein_coding
ENSG00000100058	-0.111773	109.063829327001,0.218022790037933,-0.512667913637865	0.608184	0.744075	0	CRYBB2P1	transcribed_unprocessed_pseudogene
ENSG00000100060	-0.878205	20.6533205660349,0.471385605984337,-1.86302790410327	0.0624583	0.135955	0	MFNG	protein_coding
ENSG00000100065	-0.659363	1854.23560132533,0.125388279522466,-5.25857138985598	1.45179e-07	1.27831e-06	0	CARD10	protein_coding
ENSG00000100068	0.32025	83.2300656205958,0.232219994108686,1.37908073670469	0.16787	0.297263	0	LRP5L	protein_coding
ENSG00000100075	-0.0966271	2126.64557184462,0.103076197044355,-0.937433457697784	0.348536	0.512056	0	SLC25A1	protein_coding
ENSG00000100077	0.16229	260.950993274216,0.157178416789808,1.03252236628673	0.301827	0.461642	0	ADRBK2	protein_coding
ENSG00000100079	-0.6944	7.03916593831362,1.04306645660372,-0.665729341660484	0.505584	0.659196	0	LGALS2	protein_coding
ENSG00000100083	-0.129647	779.137292871938,0.104029689981449,-1.24624721871118	0.212674	0.356412	0	GGA1	protein_coding
ENSG00000100084	0.0381961	1192.76411285371,0.0838286616562486,0.455644740823332	0.648645	0.774771	0	HIRA	protein_coding
ENSG00000100092	-0.230409	89.0854180124659,0.2587735341283,-0.890387822072547	0.373258	0.536361	0	SH3BP1	protein_coding
ENSG00000100097	-0.246147	10014.4362138982,0.126395993832276,-1.9474260317713	0.0514837	0.116268	0	LGALS1	protein_coding
ENSG00000100099	0.551299	692.182206964333,0.0924556921197954,5.96284119331793	2.47889e-09	2.77365e-08	0	HPS4	protein_coding
ENSG00000100100	1.73156	12.539577653148,0.614272925595899,2.81888194118347	0.00481912	0.0156327	1	PIK3IP1	protein_coding
ENSG00000100104	0.150278	519.251503316002,0.0986607225849772,1.52317530297482	0.127715	0.240172	0	SRRD	protein_coding
ENSG00000100105	0.0952378	844.852710679583,0.0927690935125108,1.02661116798593	0.304604	0.464675	0	PATZ1	protein_coding
ENSG00000100106	-0.490259	2484.6679960798,0.107670089958816,-4.5533457917046	5.27994e-06	3.521e-05	0	TRIOBP	protein_coding
ENSG00000100109	0.17498	1127.01718881955,0.0792646533305949,2.20754069966	0.0272763	0.0687385	0	TFIP11	protein_coding
ENSG00000100116	-0.0590097	109.846729183706,0.20708373389011,-0.284955716183249	0.775678	0.863588	0	GCAT	protein_coding
ENSG00000100124	-0.20172	656.600036621463,0.130030615764925,-1.55132833154316	0.120823	0.229962	0	ANKRD54	protein_coding
ENSG00000100129	0.0212805	5173.64839925524,0.0639530393661913,0.332752577920653	0.739321	0.838059	0	EIF3L	protein_coding
ENSG00000100138	-0.20105	2040.08594673018,0.0797453928168608,-2.52115059461714	0.0116972	0.0335659	0	SNU13	protein_coding
ENSG00000100139	0.122629	1240.99769380472,0.103147753228399,1.18886847236695	0.234491	0.38365	0	MICALL1	protein_coding
ENSG00000100142	-0.159534	919.021378288179,0.106671664311441,-1.49555743823712	0.134769	0.25017	0	POLR2F	protein_coding
ENSG00000100147	-0.506702	99.5845132064003,0.22406473925663,-2.2614091594122	0.0237339	0.0611902	0	CCDC134	protein_coding
ENSG00000100150	0.118955	237.558213050259,0.137970841415037,0.862173900906565	0.388592	0.551504	0	DEPDC5	protein_coding
ENSG00000100151	-0.0992736	404.41785640597,0.131233323299752,-0.756466600411983	0.449369	0.608607	0	PICK1	protein_coding
ENSG00000100154	0.514177	782.227867196634,0.0865176560216365,5.94303522713393	2.79792e-09	3.10606e-08	0	TTC28	protein_coding
ENSG00000100156	0.790692	4.76240563533373,0.935979788598934,0.844774304460173	0.398237	0.560077	0	SLC16A8	protein_coding
ENSG00000100162	-0.525645	624.674523089983,0.116460152792071,-4.51351693546581	6.37614e-06	4.17336e-05	0	CENPM	protein_coding
ENSG00000100167	-0.387615	115.593354328764,0.214370977151891,-1.80814896597522	0.0705833	0.14997	0	SEPT3	protein_coding
ENSG00000100196	-0.144659	239.608667757913,0.15517514088899,-0.932231302214426	0.351217	0.514615	0	KDELR3	protein_coding
ENSG00000100197	-0.521501	13.6035686385726,0.566666089217445,-0.920296910224219	0.357418	0.521093	0	CYP2D6	protein_coding
ENSG00000100201	-0.367975	5126.21089767234,0.0622638947563602,-5.90992039808797	3.42273e-09	3.76035e-08	0	DDX17	protein_coding
ENSG00000100206	-0.492854	27.1968130889793,0.426066684686012,-1.15675413583105	0.247373	0.399242	0	DMC1	protein_coding
ENSG00000100207	0.17855	1248.78617437833,0.0807169558190396,2.21205017637664	0.0269632	0.0681094	0	TCF20	protein_coding
ENSG00000100209	0.317138	211.023102120622,0.17516595813215,1.81049947573211	0.0702184	0.149419	0	HSCB	protein_coding
ENSG00000100211	-0.394694	225.316792025957,0.14725175851476,-2.68040082786033	0.0073534	0.0224596	0	CBY1	protein_coding
ENSG00000100216	-0.00355531	1387.8796897561,0.0744708876557448,-0.0477409127999332	0.961923	0.980276	0	TOMM22	protein_coding
ENSG00000100218	0.0696579	13.0545244241562,0.551101059807518,0.126397759273269	0.899417	0.946095	0	RSPH14	protein_coding
ENSG00000100219	0.667934	1992.00280078852,0.074337851791305,8.9851177546914	2.58457e-19	7.47853e-18	0	XBP1	protein_coding
ENSG00000100220	0.0258649	2625.06229023389,0.0686558473630804,0.376732212139846	0.706373	0.81614	0	RTCB	protein_coding
ENSG00000100221	0.376552	1673.54444637919,0.0704825894570081,5.34248069866419	9.16831e-08	8.31858e-07	0	JOSD1	protein_coding
ENSG00000100225	-0.0891916	1855.64676843559,0.0733126834642659,-1.21659167461154	0.22376	0.370497	0	FBXO7	protein_coding
ENSG00000100226	0.370829	791.669822824361,0.104864542467763,3.5362659627669	0.000405826	0.00177333	0	GTPBP1	protein_coding
ENSG00000100227	-0.062389	1900.6754620195,0.0698250017274558,-0.893504477422807	0.371587	0.534796	0	POLDIP3	protein_coding
ENSG00000100228	-0.0272337	341.644546764057,0.122404710277205,-0.222488655305088	0.823934	0.89869	0	RAB36	protein_coding
ENSG00000100239	0.122502	860.773314440211,0.102270620875117,1.19782348853297	0.230986	0.379502	0	PPP6R2	protein_coding
ENSG00000100241	-0.180901	2690.7983247824,0.114609782417866,-1.57840594420513	0.114472	0.22067	0	SBF1	protein_coding
ENSG00000100242	-0.813463	2005.27581464628,0.128647838341391,-6.3231738852657	2.56245e-10	3.24074e-09	0	SUN2	protein_coding
ENSG00000100243	-0.224412	3363.00733596485,0.0837401681585089,-2.67986163178524	0.00736526	0.0224917	0	CYB5R3	protein_coding
ENSG00000100246	0.12056	131.097567129416,0.215526580042169,0.559375518772285	0.575905	0.718824	0	DNAL4	protein_coding
ENSG00000100258	-0.283947	2114.9434721005,0.107728029485077,-2.63577649433252	0.0083945	0.0251776	0	LMF2	protein_coding
ENSG00000100263	0.0587417	676.038278417393,0.118809133108219,0.494420688246804	0.621009	0.754329	0	RHBDD3	protein_coding
ENSG00000100266	-0.14225	2172.37189960735,0.0803513250757265,-1.77035357453028	0.0766683	0.160292	0	PACSIN2	protein_coding
ENSG00000100271	-0.0525698	25.5740298223262,0.406865895635462,-0.129206685768415	0.897194	0.94481	0	TTLL1	protein_coding
ENSG00000100280	-0.0131056	3321.89613654864,0.0762152660739042,-0.171955660290753	0.863472	0.924313	0	AP1B1	protein_coding
ENSG00000100281	0.361021	660.967091003765,0.111006216613316,3.25225989510579	0.00114491	0.00446632	0	HMGXB4	protein_coding
ENSG00000100284	0.494956	407.655170323361,0.123840339782475,3.99672282325293	6.42254e-05	0.000340046	0	TOM1	protein_coding
ENSG00000100288	0.448961	345.816774730304,0.125750683778311,3.57024403741269	0.000356649	0.00158661	0	CHKB	protein_coding
ENSG00000100290	0.814572	41.6400188007508,0.311979583827551,2.61097736013771	0.00902839	0.0268653	0	BIK	protein_coding
ENSG00000100292	-1.15109	1211.99052036579,0.0890743019367542,-12.9227776075278	3.34832e-38	2.73419e-36	-1	HMOX1	protein_coding
ENSG00000100294	-0.0517481	546.983262088821,0.124171965112233,-0.416745646424997	0.676864	0.795487	0	MCAT	protein_coding
ENSG00000100296	0.356224	1067.96604617967,0.082325587554538,4.32702026031202	1.5114e-05	9.15519e-05	0	THOC5	protein_coding
ENSG00000100297	-0.326854	4384.25182539455,0.0827899130421266,-3.94799345684652	7.8809e-05	0.00040985	0	MCM5	protein_coding
ENSG00000100299	-0.541139	489.560821267864,0.124671750352686,-4.34051130405005	1.42152e-05	8.64153e-05	0	ARSA	protein_coding
ENSG00000100300	-0.144429	1443.49956595542,0.109063778258539,-1.324259142103	0.185417	0.321063	0	TSPO	protein_coding
ENSG00000100302	-0.262933	40.681566991253,0.320060046177038,-0.82151286320729	0.411354	0.573351	0	RASD2	protein_coding
ENSG00000100304	-0.452784	1910.0734493289,0.0932328268997214,-4.85648326521143	1.19489e-06	8.91312e-06	0	TTLL12	protein_coding
ENSG00000100307	0.166223	118.990568872954,0.211056485603969,0.787574204592596	0.430946	0.591808	0	CBX7	protein_coding
ENSG00000100311	-0.379451	89.0343936184711,0.242444982382979,-1.56510307103293	0.117559	0.225302	0	PDGFB	protein_coding
ENSG00000100314	0.0484991	5.16776544186637,0.87217824182681,0.0556068370445915	0.955655	0.976466	0	CABP7	protein_coding
ENSG00000100316	0.0061793	27111.9663413283,0.0649641527220229,0.0951185981001446	0.924221	0.959294	0	RPL3	protein_coding
ENSG00000100319	-0.320027	241.443555762261,0.143042810316914,-2.23728303682217	0.0252678	0.0645569	0	ZMAT5	protein_coding
ENSG00000100320	0.221836	2281.77907759002,0.0698025653390619,3.17805115476466	0.00148269	0.0055988	0	RBFOX2	protein_coding
ENSG00000100321	-0.0454416	152.975405400213,0.204975207821599,-0.221693193243212	0.824553	0.899142	0	SYNGR1	protein_coding
ENSG00000100324	0.0757911	729.344289791946,0.144970953566862,0.522801904866177	0.601112	0.738937	0	TAB1	protein_coding
ENSG00000100325	-0.0754457	1659.0619720987,0.0804545837220782,-0.937742140064446	0.348377	0.511867	0	ASCC2	protein_coding
ENSG00000100330	0.775963	865.695355911403,0.0910142586521619,8.52572804998634	1.51852e-17	3.8785e-16	0	MTMR3	protein_coding
ENSG00000100335	0.254107	1745.16447259267,0.0798219817898404,3.18342280592132	0.00145545	0.00551066	0	MIEF1	protein_coding
ENSG00000100342	0.35134	494.158063826355,0.122307459657989,2.87259590868707	0.00407114	0.0134897	0	APOL1	protein_coding
ENSG00000100344	1.15707	17.8994593718929,0.504957756574972,2.29142727197705	0.0219387	0.0570118	0	PNPLA3	protein_coding
ENSG00000100345	-0.419273	35649.1281308222,0.0810101563983218,-5.17556264500959	2.27225e-07	1.92976e-06	0	MYH9	protein_coding
ENSG00000100346	-0.311455	9.51352613701813,0.707472042475665,-0.440236027326439	0.659766	0.783317	0	CACNA1I	protein_coding
ENSG00000100347	-0.171787	1286.91173732256,0.0813517179843745,-2.11165282932709	0.0347162	0.0843406	0	SAMM50	protein_coding
ENSG00000100348	-0.482259	1327.24351605646,0.0833800715695182,-5.78385980544233	7.30058e-09	7.6638e-08	0	TXN2	protein_coding
ENSG00000100350	-0.466984	1865.40892642811,0.0726058083563479,-6.43176983497712	1.26127e-10	1.66843e-09	0	FOXRED2	protein_coding
ENSG00000100353	0.037919	4278.84348974286,0.0611264210177341,0.620337390874513	0.535036	0.684455	0	EIF3D	protein_coding
ENSG00000100354	0.138221	700.652127245946,0.093848189919533,1.47281274283405	0.140802	0.258892	0	TNRC6B	protein_coding
ENSG00000100359	-0.0724115	664.609530258636,0.120439833313542,-0.601225300147404	0.54769	0.695567	0	SGSM3	protein_coding
ENSG00000100360	-0.253468	403.748835210017,0.116919371928377,-2.1678843340917	0.0301675	0.0749444	0	IFT27	protein_coding
ENSG00000100364	-0.447243	3578.29948880065,0.0757856821093323,-5.90142472018907	3.60376e-09	3.94902e-08	0	KIAA0930	protein_coding
ENSG00000100372	0.107955	596.088515883319,0.101595457150209,1.06259888805389	0.287964	0.445452	0	SLC25A17	protein_coding
ENSG00000100376	0.443395	363.237913646559,0.116730009636894,3.79846640234729	0.000145594	0.000710608	0	FAM118A	protein_coding
ENSG00000100379	-0.341651	444.54550018663,0.155673509132854,-2.19466107934617	0.0281879	0.0706779	0	KCTD17	protein_coding
ENSG00000100380	-0.173804	4008.74048740579,0.0613978002548108,-2.8307926631089	0.00464328	0.0151607	0	ST13	protein_coding
ENSG00000100387	-0.0236663	688.28358150929,0.0916800961335098,-0.25813954260424	0.796299	0.878313	0	RBX1	protein_coding
ENSG00000100393	0.180771	2750.99664052197,0.064133879437714,2.81865415941306	0.00482254	0.0156408	0	EP300	protein_coding
ENSG00000100395	-0.341862	903.057406948387,0.0888679987691114,-3.84685194566582	0.000119645	0.000595073	0	L3MBTL2	protein_coding
ENSG00000100401	-0.45607	4994.71179195984,0.102755285976038,-4.43840824557282	9.06266e-06	5.75007e-05	0	RANGAP1	protein_coding
ENSG00000100403	0.0499999	3327.43350039505,0.0843696579764211,0.592629359721607	0.553429	0.700353	0	ZC3H7B	protein_coding
ENSG00000100410	-0.0932879	882.902245506691,0.0936234984287604,-0.996415501564121	0.319048	0.479561	0	PHF5A	protein_coding
ENSG00000100412	-0.346974	2758.713979445,0.0681534786285136,-5.09106565166011	3.56057e-07	2.90891e-06	0	ACO2	protein_coding
ENSG00000100413	-0.239263	1367.13575140011,0.1151797524979,-2.07729768492615	0.0377741	0.0901191	0	POLR3H	protein_coding
ENSG00000100416	-0.329842	979.261929694518,0.0869140580379406,-3.79503680013573	0.000147622	0.000719883	0	TRMU	protein_coding
ENSG00000100417	-0.128827	399.538835315314,0.118365565203367,-1.08837993088389	0.276427	0.433483	0	PMM1	protein_coding
ENSG00000100418	-0.121802	1295.04266532278,0.0767473031500439,-1.58705896017395	0.112499	0.21783	0	DESI1	protein_coding
ENSG00000100422	-0.471549	1552.69048456217,0.0727583859840907,-6.4810195937581	9.11048e-11	1.23596e-09	0	CERK	protein_coding
ENSG00000100425	0.643252	1011.30212800896,0.102642354098443,6.26692121984807	3.68256e-10	4.58566e-09	0	BRD1	protein_coding
ENSG00000100426	0.509729	1494.31053114662,0.0716402614497312,7.11512228318098	1.11814e-12	1.87857e-11	0	ZBED4	protein_coding
ENSG00000100429	-0.23626	64.2550119024752,0.307087426432559,-0.769356336753113	0.441682	0.60136	0	HDAC10	protein_coding
ENSG00000100439	-0.193694	1244.63134088217,0.0756923037873721,-2.5589656227063	0.0104984	0.0305964	0	ABHD4	protein_coding
ENSG00000100441	0.378397	2101.31439461187,0.0882249415696267,4.2889997391288	1.7948e-05	0.00010734	0	KHNYN	protein_coding
ENSG00000100442	-0.429354	1761.33797982786,0.110564478826743,-3.88328760698378	0.000103054	0.000520942	0	FKBP3	protein_coding
ENSG00000100445	0.140595	846.417573502123,0.112022419104797,1.25506503792186	0.209455	0.352447	0	SDR39U1	protein_coding
ENSG00000100461	-0.0563548	2148.07745070338,0.0642457644395534,-0.877175510442956	0.380391	0.543119	0	RBM23	protein_coding
ENSG00000100462	0.178666	4215.59883633604,0.0599957056617121,2.97798188359243	0.00290153	0.0101009	0	PRMT5	protein_coding
ENSG00000100473	-0.224624	542.190493303723,0.105703710772379,-2.12503785675882	0.0335835	0.0819326	0	COCH	protein_coding
ENSG00000100478	-0.346811	237.156932615957,0.15445704457335,-2.24535794130214	0.0247452	0.0634314	0	AP4S1	protein_coding
ENSG00000100479	-0.110654	356.963030795002,0.138693625186104,-0.797827011116846	0.424971	0.586848	0	POLE2	protein_coding
ENSG00000100483	1.03115	174.210156786952,0.161392651645768,6.38907792466919	1.66889e-10	2.17879e-09	1	VCPKMT	protein_coding
ENSG00000100485	0.35448	693.241108637072,0.114233498012863,3.10311860233012	0.00191493	0.00702941	0	SOS2	protein_coding
ENSG00000100490	0.720078	86.5691986104298,0.245848172336017,2.92895435507469	0.00340104	0.0115904	0	CDKL1	protein_coding
ENSG00000100503	-0.218561	1754.13461592154,0.077665869657592,-2.81411818245002	0.00489112	0.0158179	0	NIN	protein_coding
ENSG00000100504	-0.07053	1237.09864692587,0.0796667666240151,-0.885312816815473	0.375988	0.538916	0	PYGL	protein_coding
ENSG00000100505	0.366127	89.5232323240549,0.237942503461232,1.53872125935143	0.123872	0.234478	0	TRIM9	protein_coding
ENSG00000100519	-0.0312013	1886.64123879178,0.0824327757272159,-0.378505743387512	0.705055	0.81526	0	PSMC6	protein_coding
ENSG00000100522	-0.164677	1933.09909388684,0.0835296554158033,-1.97148301255779	0.0486687	0.11103	0	GNPNAT1	protein_coding
ENSG00000100523	-0.0804348	683.411835594368,0.109503764432079,-0.73453903863884	0.46262	0.620811	0	DDHD1	protein_coding
ENSG00000100526	-0.340426	1172.82613881736,0.112736303090968,-3.01966527238834	0.00253054	0.0089825	0	CDKN3	protein_coding
ENSG00000100528	-0.303412	2450.30565833428,0.0809333528132214,-3.74891749074996	0.000177599	0.00084877	0	CNIH1	protein_coding
ENSG00000100532	0.234149	212.479094268466,0.177696757372004,1.31768855611367	0.187608	0.324064	0	CGRRF1	protein_coding
ENSG00000100554	-0.426501	938.340582699002,0.0881383570592069,-4.83899179882376	1.30499e-06	9.6581e-06	0	ATP6V1D	protein_coding
ENSG00000100557	-0.815259	240.462662379028,0.148530377368102,-5.48883693978419	4.04589e-08	3.83479e-07	0	C14orf105	protein_coding
ENSG00000100558	0.086214	635.787103902693,0.0960376927934364,0.897710498845488	0.36934	0.532591	0	PLEK2	protein_coding
ENSG00000100564	-0.00212716	319.637993327673,0.123505408832425,-0.0172232373508318	0.986259	0.993164	0	PIGH	protein_coding
ENSG00000100567	-0.0240538	2358.18859944671,0.0803235073615971,-0.299461378509776	0.764588	0.856123	0	PSMA3	protein_coding
ENSG00000100568	-0.372618	2163.9891984101,0.0815354180901749,-4.57001544376921	4.87688e-06	3.26503e-05	0	VTI1B	protein_coding
ENSG00000100575	0.0346869	744.534205226542,0.121858588275869,0.284648750264916	0.775913	0.86368	0	TIMM9	protein_coding
ENSG00000100577	0.264187	419.378322171016,0.12475920625789,2.11757339350708	0.0342112	0.0832608	0	GSTZ1	protein_coding
ENSG00000100578	0.106763	726.982805043766,0.127307667941378,0.838619016991353	0.401683	0.56371	0	KIAA0586	protein_coding
ENSG00000100580	0.0921294	934.16376127301,0.0872421834890473,1.05601943397347	0.290959	0.449019	0	TMED8	protein_coding
ENSG00000100583	-0.240989	62.8288274672071,0.269404621342054,-0.894525805491491	0.371041	0.534267	0	SAMD15	protein_coding
ENSG00000100591	-0.539821	4569.87002698491,0.0577030004709429,-9.35516116287284	8.34724e-21	2.68519e-19	0	AHSA1	protein_coding
ENSG00000100592	0.467693	321.414242386823,0.139168708081171,3.36062020716086	0.000777677	0.00316987	0	DAAM1	protein_coding
ENSG00000100596	0.080888	1518.74297843276,0.0832750363551218,0.971336020746252	0.331381	0.492725	0	SPTLC2	protein_coding
ENSG00000100599	0.17283	2020.34587118398,0.0766107517608721,2.25594979286253	0.0240738	0.0618972	0	RIN3	protein_coding
ENSG00000100600	-0.0709009	1585.3744052732,0.0706403804463651,-1.00368772816301	0.315529	0.476083	0	LGMN	protein_coding
ENSG00000100601	0.342019	443.726681412342,0.114899284088863,2.97668517188141	0.00291383	0.0101375	0	ALKBH1	protein_coding
ENSG00000100603	0.0487141	1884.96068654703,0.0866445039765744,0.562229204916936	0.57396	0.71745	0	SNW1	protein_coding
ENSG00000100604	-0.166887	19.7374930250279,0.463932964366512,-0.359721461276265	0.719055	0.824433	0	CHGA	protein_coding
ENSG00000100605	-0.0795941	3694.20083980338,0.0898049984801824,-0.886299267518626	0.375456	0.538381	0	ITPK1	protein_coding
ENSG00000100612	-0.309303	1255.96608887026,0.0757248067055626,-4.08456868027602	4.41588e-05	0.000243034	0	DHRS7	protein_coding
ENSG00000100614	0.024363	1167.64860767011,0.0849384982955432,0.286830976385727	0.774242	0.862293	0	PPM1A	protein_coding
ENSG00000100625	0.386418	94.0497449804965,0.26340999380429,1.46698187669196	0.142381	0.261188	0	SIX4	protein_coding
ENSG00000100626	-1.14634	8.53127032591259,0.749264640377874,-1.52995070067156	0.126029	0.237713	0	GALNT16	protein_coding
ENSG00000100628	1.07403	9.12149882418567,0.687429703458305,1.56238727106843	0.118197	0.226154	0	ASB2	protein_coding
ENSG00000100629	-0.296548	435.24952219343,0.114289457384089,-2.59471405962995	0.00946696	0.0279792	0	CEP128	protein_coding
ENSG00000100632	-0.190348	3483.99880593198,0.0653545682397905,-2.91254680048007	0.00358494	0.0121054	0	ERH	protein_coding
ENSG00000100644	-0.247553	13773.3575816941,0.0832773927929109,-2.97263182473221	0.00295258	0.0102597	0	HIF1A	protein_coding
ENSG00000100647	0.403062	468.684144671359,0.1123333970852,3.5880867257062	0.000333113	0.00149011	0	SUSD6	protein_coding
ENSG00000100650	0.256118	2453.12570587391,0.0733785498908193,3.49037212774572	0.000482348	0.00206521	0	SRSF5	protein_coding
ENSG00000100664	-0.0554517	8147.21148107526,0.073813064758856,-0.751245105993681	0.452505	0.611177	0	EIF5	protein_coding
ENSG00000100697	0.0172408	1913.3635905775,0.096565616009476,0.17853962004743	0.858299	0.920969	0	DICER1	protein_coding
ENSG00000100711	-0.443582	565.662422706724,0.14516620503275,-3.05568706495963	0.00224545	0.00807688	0	ZFYVE21	protein_coding
ENSG00000100714	-0.436412	7458.61094515781,0.0671291785066414,-6.50108321539045	7.97437e-11	1.09583e-09	0	MTHFD1	protein_coding
ENSG00000100722	-0.164876	2112.87666705381,0.0966834342685267,-1.70531830504283	0.0881351	0.17973	0	ZC3H14	protein_coding
[truncated: 15,806 more rows]

## Sheet: OC43+Rem vs. OC43
Gene	log2 fold change	DESeq2 Stat:Mean,SE,Wald stat	Wald test p-value	BH adjusted p-values	Significance: Abs(Log2FC)>=1 BHP<0.05	gene_name	gene_biotype
ENSG00000000003	0.385274	705.048199799435,0.122725483103439,3.13931911157954	0.00169341	0.010034	0	TSPAN6	protein_coding
ENSG00000000419	0.0600765	884.104961396509,0.103316931191828,0.581477639051608	0.560919	0.760515	0	DPM1	protein_coding
ENSG00000000457	-0.412101	259.287639524821,0.142962471013072,-2.8825804581364	0.00394432	0.0201439	0	SCYL3	protein_coding
ENSG00000000460	0.15638	470.581217434596,0.114651876708285,1.3639520545176	0.172583	0.370865	0	C1orf112	protein_coding
ENSG00000000971	0.424723	1742.22218109934,0.0840707116634298,5.05197609376621	4.37262e-07	7.38954e-06	0	CFH	protein_coding
ENSG00000001036	0.261079	1904.3436018759,0.0800879806846141,3.25990188717496	0.00111451	0.00711009	0	FUCA2	protein_coding
ENSG00000001084	-0.0991276	3257.03251367909,0.0712632080925923,-1.39100718518163	0.164223	0.35767	0	GCLC	protein_coding
ENSG00000001167	-0.0566716	711.6596114746,0.0953947546334059,-0.594074492339958	0.552462	0.753911	0	NFYA	protein_coding
ENSG00000001460	-0.372962	235.377456336823,0.152463295868385,-2.44623796974663	0.0144356	0.0582406	0	STPG1	protein_coding
ENSG00000001461	0.395566	609.264821313832,0.0960149445175469,4.11983974487111	3.79136e-05	0.000403122	0	NIPAL3	protein_coding
ENSG00000001497	0.0376748	3023.82395238325,0.0683933890833479,0.550853877698042	0.581734	0.776363	0	LAS1L	protein_coding
ENSG00000001561	0.143748	24.2905767568399,0.412351940732438,0.348604119162359	0.727387	0.867888	0	ENPP4	protein_coding
ENSG00000001617	0.0784248	742.839687649026,0.0943707853781644,0.831028876784311	0.405957	0.636259	0	SEMA3F	protein_coding
ENSG00000001629	-0.0155818	1822.52207793931,0.0749344055997966,-0.207939292463633	0.835276	0.922399	0	ANKIB1	protein_coding
ENSG00000001630	0.2701	2708.96590172795,0.0806621907746936,3.34853138665522	0.000812411	0.00547002	0	CYP51A1	protein_coding
ENSG00000001631	-0.248018	691.809392063066,0.117527403462874,-2.11030279739101	0.0348323	0.117032	0	KRIT1	protein_coding
ENSG00000002016	-0.775894	208.711670143668,0.149662436439365,-5.18429142344844	2.16838e-07	3.88304e-06	0	RAD52	protein_coding
ENSG00000002079	0.472926	25.9495437789982,0.436300788501679,1.08394537476996	0.278389	0.50401	0	MYH16	unitary_pseudogene
ENSG00000002330	0.109759	1106.04214088937,0.0900634584593305,1.21868633560344	0.222963	0.438629	0	BAD	protein_coding
ENSG00000002549	0.116387	1887.3737214467,0.0727186162514117,1.60051363887697	0.109485	0.271953	0	LAP3	protein_coding
ENSG00000002586	0.211327	2965.21897710032,0.0630150975173559,3.35358684361123	0.000797714	0.0053829	0	CD99	protein_coding
ENSG00000002587	0.217424	105.627472520534,0.220349197627749,0.986726785565055	0.323777	0.554144	0	HS3ST1	protein_coding
ENSG00000002746	-0.115879	211.951959804066,0.158353935681206,-0.731769451373403	0.464309	0.686045	0	HECW1	protein_coding
ENSG00000002822	-0.131404	550.404213884054,0.128113582431592,-1.025687022831	0.305039	0.533035	0	MAD1L1	protein_coding
ENSG00000002834	0.238615	16782.4407545865,0.0707486618005004,3.37271893211525	0.000744299	0.00510115	0	LASP1	protein_coding
ENSG00000002919	-0.192211	657.508123359495,0.104081188054336,-1.84673970263054	0.0647849	0.187226	0	SNX11	protein_coding
ENSG00000003056	0.0699511	3215.00222214128,0.063856869103215,1.09543583121407	0.273326	0.498846	0	M6PR	protein_coding
ENSG00000003096	0.0911121	24.4637594826163,0.44280766670167,0.205760053081941	0.836978	0.923437	0	KLHL13	protein_coding
ENSG00000003137	0.176659	314.999591132739,0.159143752275861,1.11005755637558	0.266974	0.491539	0	CYP26B1	protein_coding
ENSG00000003147	-0.218576	156.075160261527,0.168299441101178,-1.29873279640563	0.194036	0.400442	0	ICA1	protein_coding
ENSG00000003249	0.151156	1258.4340177328,0.087960960789316,1.71844856219228	0.0857148	0.228514	0	DBNDD1	protein_coding
ENSG00000003393	-0.23811	544.356740394591,0.105390330354977,-2.25931935823927	0.0238635	0.0871391	0	ALS2	protein_coding
ENSG00000003400	-0.148996	192.244407052489,0.163632831672147,-0.910548825788988	0.362533	0.593345	0	CASP10	protein_coding
ENSG00000003402	0.0237389	2723.61116636977,0.0687842777471825,0.345121723959242	0.730003	0.868875	0	CFLAR	protein_coding
ENSG00000003436	-0.0106377	1376.46491637814,0.103252768622735,-0.103025712084086	0.917943	0.961572	0	TFPI	protein_coding
ENSG00000003509	-0.0921877	313.664901259645,0.136516789250607,-0.675284699063377	0.499495	0.714811	0	NDUFAF7	protein_coding
ENSG00000003756	-0.730809	1086.5987668617,0.0801560863972772,-9.11732512779956	7.70013e-20	5.31066e-18	0	RBM5	protein_coding
ENSG00000003987	0.534607	32.0877609303744,0.381613604995388,1.40091096694743	0.161241	0.353906	0	MTMR7	protein_coding
ENSG00000003989	-0.270209	1192.07464676728,0.0834994004290249,-3.23606117167549	0.00121191	0.00762351	0	SLC7A2	protein_coding
ENSG00000004059	0.0932261	2018.08957903339,0.0748797720389954,1.24501013194107	0.213128	0.425273	0	ARF5	protein_coding
ENSG00000004139	0.206963	152.280374325466,0.244858815228097,0.845234548907364	0.39798	0.628517	0	SARM1	protein_coding
ENSG00000004142	0.0205977	4754.40935523677,0.0634682561998524,0.324536188523302	0.745532	0.876649	0	POLDIP2	protein_coding
ENSG00000004399	0.211445	1699.20388328539,0.0878183440795697,2.40775631592764	0.0160509	0.0636342	0	PLXND1	protein_coding
ENSG00000004455	0.0707734	2629.25656977474,0.0652523491946439,1.08461098729383	0.278094	0.503874	0	AK2	protein_coding
ENSG00000004468	0.704062	414.696547920758,0.114464159791649,6.15093446696751	7.70277e-10	1.98882e-08	0	CD38	protein_coding
ENSG00000004478	-0.0432278	4711.04557771097,0.0568340515292308,-0.760597423511872	0.446898	0.670697	0	FKBP4	protein_coding
ENSG00000004487	0.119161	2622.66123870284,0.0697014984989032,1.70958336160715	0.0873429	0.231729	0	KDM1A	protein_coding
ENSG00000004534	-0.106062	874.32924394895,0.0839427408156691,-1.26350650397452	0.206407	0.416048	0	RBM6	protein_coding
ENSG00000004660	-0.0633506	333.898727788752,0.127974829997945,-0.495024061651002	0.620583	0.802377	0	CAMKK1	protein_coding
ENSG00000004700	0.283618	1837.5014090624,0.0876426978139217,3.23606663555616	0.00121189	0.00762351	0	RECQL	protein_coding
ENSG00000004766	0.205221	348.704380174399,0.15150266577733,1.35456870817625	0.175555	0.375152	0	VPS50	protein_coding
ENSG00000004776						HSPB6	protein_coding
ENSG00000004777	0.0890694	300.167650164665,0.133408392161218,0.667644656457204	0.50436	0.718283	0	ARHGAP33	protein_coding
ENSG00000004779	0.139166	1469.52165545739,0.0737313128484046,1.88747655621325	0.0590963	0.174777	0	NDUFAB1	protein_coding
ENSG00000004799	0.258516	424.306834816592,0.118328997647098,2.18472141778024	0.0289093	0.101034	0	PDK4	protein_coding
ENSG00000004838	0.103419	14.4928625276044,0.545970171246908,0.189421949646538	0.849762	0.928806	0	ZMYND10	protein_coding
ENSG00000004848	-0.236312	46.8666860150787,0.300792323172265,-0.785630440935177	0.432084	0.659322	0	ARX	protein_coding
ENSG00000004864	-0.0808627	1520.1674830703,0.087873345595083,-0.920218803980749	0.357458	0.588816	0	SLC25A13	protein_coding
ENSG00000004866	-0.294775	671.168361923622,0.0983036236577339,-2.99862235184032	0.00271203	0.01483	0	ST7	protein_coding
ENSG00000004897	0.0413292	2867.36295553195,0.0908921453631231,0.454705410879261	0.649321	0.82164	0	CDC27	protein_coding
ENSG00000004961	-0.106101	1240.88730148024,0.0828102469309151,-1.28124898891651	0.200106	0.408021	0	HCCS	protein_coding
ENSG00000004975	-0.00355999	1068.29502841981,0.088634275770537,-0.0401649615191375	0.967962	0.986176	0	DVL2	protein_coding
ENSG00000005007	-0.279917	2859.86615652483,0.0801685935858953,-3.49159806393672	0.00048014	0.00356346	0	UPF1	protein_coding
ENSG00000005020	0.233354	929.680784296768,0.0977220510009039,2.38793506270363	0.0169433	0.0663217	0	SKAP2	protein_coding
ENSG00000005022	0.179733	15863.8977692373,0.0530498654747426,3.38799902337009	0.000704045	0.00486885	0	SLC25A5	protein_coding
ENSG00000005059	0.380794	507.03708867932,0.110914018437607,3.43323579830074	0.000596423	0.00427721	0	CCDC109B	protein_coding
ENSG00000005073						HOXA11	protein_coding
ENSG00000005075	0.0831586	1003.37612611137,0.084323718165523,0.986183187606923	0.324043	0.554349	0	POLR2J	protein_coding
ENSG00000005100	-0.120464	2140.02898620772,0.0707179057484214,-1.70345017735837	0.0884839	0.234026	0	DHX33	protein_coding
ENSG00000005108	0.16611	1388.53504639012,0.0737600319296762,2.25202604617477	0.0243206	0.0884077	0	THSD7A	protein_coding
ENSG00000005156	-0.0836985	918.215449090896,0.0934359866592112,-0.895784325648482	0.370368	0.601539	0	LIG3	protein_coding
ENSG00000005175	0.241279	1306.48335326992,0.104087610714326,2.31803315578703	0.0204475	0.0772263	0	RPAP3	protein_coding
ENSG00000005187	0.547166	152.127802702822,0.198258527232875,2.75986100325751	0.0057826	0.0277546	0	ACSM3	protein_coding
ENSG00000005189	-0.0669714	242.622588903276,0.144176517401805,-0.464510032502466	0.642282	0.816722	0	AC004381.6	protein_coding
ENSG00000005194	-0.0498378	2206.6855283,0.063771116328396,-0.781511136653931	0.434502	0.661759	0	CIAPIN1	protein_coding
ENSG00000005206	-0.214581	675.172740191944,0.119575224782941,-1.7945237225848	0.0727296	0.20254	0	SPPL2B	protein_coding
ENSG00000005238	-0.379103	275.175424622366,0.142041658860049,-2.66895532285665	0.00760876	0.0347656	0	FAM214B	protein_coding
ENSG00000005243	0.236999	69.867629152503,0.247423891776459,0.957867538260667	0.33813	0.569663	0	COPZ2	protein_coding
ENSG00000005249	0.0356469	126.637468255921,0.187872545311101,0.189739595788738	0.849513	0.928787	0	PRKAR2B	protein_coding
ENSG00000005302	0.180381	586.857105876846,0.0974412646752223,1.85118096947266	0.0641435	0.185828	0	MSL3	protein_coding
ENSG00000005339	-0.345301	2453.27338474633,0.068324792917901,-5.05381203444571	4.33078e-07	7.32691e-06	0	CREBBP	protein_coding
ENSG00000005421	-0.00726355	10.3225630821366,0.63069221508383,-0.0115167950894074	0.990811	0.995946	0	PON1	protein_coding
ENSG00000005436	-0.0155682	597.084574913999,0.11513461215449,-0.135217137610399	0.89244	0.950219	0	GCFC2	protein_coding
ENSG00000005448	0.0831161	944.236192040413,0.104166960433993,0.797911977547674	0.424922	0.653014	0	WDR54	protein_coding
ENSG00000005469	0.301603	307.060901336562,0.142614047550131,2.11482120771545	0.0344452	0.115887	0	CROT	protein_coding
ENSG00000005483	-0.257172	1674.24404006311,0.0788400187782006,-3.26194717334966	0.0011065	0.00706783	0	KMT2E	protein_coding
ENSG00000005486	0.0305615	1678.21625537807,0.0837449160108956,0.364936182110743	0.715159	0.861375	0	RHBDD2	protein_coding
ENSG00000005513	-0.0284485	32.0144664554981,0.383758969474589,-0.0741311597932473	0.940906	0.974561	0	SOX8	protein_coding
ENSG00000005700	-0.303397	3035.73916682763,0.0934689527399792,-3.24596353200827	0.00117054	0.00742004	0	IBTK	protein_coding
ENSG00000005801	-0.332446	634.790961454634,0.118389545018265,-2.80807016508891	0.00498394	0.0244661	0	ZNF195	protein_coding
ENSG00000005810	-0.0357546	1962.82868012278,0.0859373327356279,-0.416054404007612	0.67737	0.838756	0	MYCBP2	protein_coding
ENSG00000005812	0.127316	652.345991271314,0.0997253535842309,1.27666549253766	0.20172	0.409707	0	FBXL3	protein_coding
ENSG00000005844	1.09044	5.08448654590582,0.929016751577299,1.17375920453864	0.240491	NA	NA	ITGAL	protein_coding
ENSG00000005882	0.258423	192.509176980999,0.164727559962377,1.56879252852706	0.116696	0.28397	0	PDK2	protein_coding
ENSG00000005884	0.0381065	15891.1753845699,0.0736782065944834,0.517201449358834	0.605016	0.791722	0	ITGA3	protein_coding
ENSG00000005889	-0.324917	1077.95096203452,0.0991369325393005,-3.27745806709129	0.00104746	0.0067442	0	ZFX	protein_coding
ENSG00000005893	0.257633	2259.95714392011,0.0812363082606086,3.17140085165986	0.00151706	0.00917726	0	LAMP2	protein_coding
ENSG00000005961	0.188577	16.2223159502504,0.510631273850921,0.369302155276714	0.711903	0.859278	0	ITGA2B	protein_coding
ENSG00000005981	0.398981	281.450116151241,0.132454561038607,3.01221007033233	0.00259353	0.0142891	0	ASB4	protein_coding
ENSG00000006007	0.129148	3586.54947871921,0.0711332855909352,1.81557703890179	0.0694353	0.196513	0	GDE1	protein_coding
ENSG00000006015	-0.0427016	621.893239488551,0.148603966101752,-0.287351630247409	0.773843	0.891819	0	C19orf60	protein_coding
ENSG00000006016	-0.0949534	17.6848929542983,0.506901387525713,-0.187321276577077	0.851409	0.929544	0	CRLF1	protein_coding
ENSG00000006025	-0.241433	234.952324975794,0.147256806449594,-1.63953611621384	0.101102	0.257266	0	OSBPL7	protein_coding
ENSG00000006042	-0.0211051	25.5809862805926,0.420363663900805,-0.0502067723193524	0.959958	0.983269	0	TMEM98	protein_coding
ENSG00000006047	0.0984429	4.9905537657421,0.962708049199449,0.102256264160432	0.918553	NA	NA	YBX2	protein_coding
ENSG00000006062	-0.630095	1146.95645049206,0.0840038952389835,-7.50078437161868	6.34371e-14	2.66105e-12	0	MAP3K14	protein_coding
ENSG00000006071	-0.418013	18.4203970241681,0.482937948254056,-0.865562868434212	0.38673	0.617051	0	ABCC8	protein_coding
ENSG00000006118	-0.128555	5425.70398421569,0.102914638302211,-1.2491399086458	0.211614	0.423255	0	TMEM132A	protein_coding
ENSG00000006125	0.130616	16184.4503043252,0.0644634984395888,2.0262015247954	0.0427441	0.137462	0	AP2B1	protein_coding
ENSG00000006194	-0.359086	1132.62105759896,0.0822997028771152,-4.36315387684151	1.28201e-05	0.000155414	0	ZNF263	protein_coding
ENSG00000006210	-0.237345	23.8025863198513,0.443916690097439,-0.534661395675714	0.592884	0.784022	0	CX3CL1	protein_coding
ENSG00000006282	0.0835088	2066.6877870152,0.0790904335500623,1.05586505303175	0.29103	0.517112	0	SPATA20	protein_coding
ENSG00000006283	0.0606263	106.492677844493,0.235721079018445,0.257195193774302	0.797028	0.903212	0	CACNA1G	protein_coding
ENSG00000006327	-0.0927206	5115.04181620795,0.251962978076133,-0.367993095421576	0.712878	0.860017	0	TNFRSF12A	protein_coding
ENSG00000006432	-0.621339	968.192091744221,0.0856147799915487,-7.25737948396152	3.94661e-13	1.52208e-11	0	MAP3K9	protein_coding
ENSG00000006451	0.132617	802.190411138649,0.0955642878608512,1.38772315616494	0.165221	0.35918	0	RALA	protein_coding
ENSG00000006453	-0.0875786	2417.57780640359,0.0637934606169432,-1.3728466494967	0.1698	0.366583	0	BAIAP2L1	protein_coding
ENSG00000006459	-1.56401	211.570791885603,0.162241527213737,-9.64000014695846	5.41879e-22	4.3212e-20	-1	KDM7A	protein_coding
ENSG00000006468	0.35576	385.527282799985,0.121415439708011,2.93010432914682	0.00338848	0.0178005	0	ETV1	protein_coding
ENSG00000006530	-0.030943	1096.965942156,0.0833785200987677,-0.371114575238654	0.710552	0.858528	0	AGK	protein_coding
ENSG00000006534	0.170622	5465.81354569559,0.0800076647454927,2.13257547337993	0.0329596	0.112068	0	ALDH3B1	protein_coding
ENSG00000006576	0.33433	856.480302304024,0.108492728559142,3.0815904322369	0.00205898	0.0118162	0	PHTF2	protein_coding
ENSG00000006606	0.550344	29.2216675018692,0.379140943237,1.45155396514746	0.146626	0.332393	0	CCL26	protein_coding
ENSG00000006607	0.123564	737.60315086895,0.0947698793481813,1.30383709707062	0.192289	0.397642	0	FARP2	protein_coding
ENSG00000006611	0.309569	100.219564854048,0.218202199062441,1.41872708545366	0.155979	0.346315	0	USH1C	protein_coding
ENSG00000006625	0.416056	1025.16040860076,0.0897974891658629,4.63326682261471	3.5994e-06	5.01917e-05	0	GGCT	protein_coding
ENSG00000006634	0.163005	1101.35654642988,0.11245511286335,1.44951242134574	0.147195	0.333142	0	DBF4	protein_coding
ENSG00000006638						TBXA2R	protein_coding
ENSG00000006652	-0.992795	1216.25184860311,0.0943509864825069,-10.5223579850947	6.81464e-26	6.95593e-24	0	IFRD1	protein_coding
ENSG00000006695	-0.277268	612.387471509488,0.0977201142059176,-2.83737243676146	0.00454865	0.0226339	0	COX10	protein_coding
ENSG00000006704	-0.0690836	657.688021281705,0.09412157617777,-0.733982652662615	0.462959	0.684888	0	GTF2IRD1	protein_coding
ENSG00000006712	-0.0491647	2437.94596064723,0.0739107300489662,-0.665189712420251	0.505929	0.71915	0	PAF1	protein_coding
ENSG00000006715	0.202677	1130.31953991057,0.0931580786712185,2.17562560276725	0.0295833	0.10299	0	VPS41	protein_coding
ENSG00000006740	-0.0162249	39.7553511919053,0.322311888834046,-0.0503390270476089	0.959852	0.983269	0	ARHGAP44	protein_coding
ENSG00000006744	-0.0495498	3463.94731091949,0.0642597239322418,-0.771086729288597	0.440656	0.666077	0	ELAC2	protein_coding
ENSG00000006747						SCIN	protein_coding
ENSG00000006756	-0.0344373	908.814414109007,0.0914336263995069,-0.376637189044538	0.706443	0.856469	0	ARSD	protein_coding
ENSG00000006757	0.172107	103.653678430464,0.208748379039036,0.824469305577307	0.409673	0.639529	0	PNPLA4	protein_coding
ENSG00000006831	0.0188192	3151.28483294435,0.0666385053595333,0.282407505590867	0.777631	0.893666	0	ADIPOR2	protein_coding
ENSG00000006837	0.438318	13.9373598974367,0.551252336169602,0.795132216430062	0.426537	0.653942	0	CDKL3	protein_coding
ENSG00000007047	0.111877	293.860983139976,0.130834378760985,0.855105090725795	0.392493	0.622484	0	MARK4	protein_coding
ENSG00000007080	-0.0913118	1692.48512964961,0.103791560665403,-0.87976137378097	0.378989	0.609399	0	CCDC124	protein_coding
ENSG00000007168	0.0502627	4156.87457694088,0.0691163704862021,0.72721850038694	0.467092	0.688055	0	PAFAH1B1	protein_coding
ENSG00000007171	-1.3939	5.42705670215249,0.918640737215909,-1.51735279987075	0.129178	NA	NA	NOS2	protein_coding
ENSG00000007202	0.0352652	7621.76240399108,0.0591801726986643,0.595896121134214	0.551245	0.753177	0	KIAA0100	protein_coding
ENSG00000007237	0.00816488	10.9470794805709,0.608020437940871,0.0134286346473593	0.989286	0.995489	0	GAS7	protein_coding
ENSG00000007255	0.368768	210.677554972606,0.161936412909755,2.27724186831311	0.0227718	0.0840547	0	TRAPPC6A	protein_coding
ENSG00000007306	0.688418	18.3184762338859,0.540825849579541,1.27290201047329	0.203053	0.411507	0	CEACAM7	protein_coding
ENSG00000007314						SCN4A	protein_coding
ENSG00000007341	-0.224384	174.52160018482,0.161970275340168,-1.38534333065412	0.165948	0.3604	0	ST7L	protein_coding
ENSG00000007372	0.407295	33.3885289494015,0.354251316869216,1.14973320856197	0.250254	0.472575	0	PAX6	protein_coding
ENSG00000007376	-0.090611	942.008934717094,0.119188051653544,-0.760235963058692	0.447114	0.670955	0	RPUSD1	protein_coding
ENSG00000007384	-0.183364	734.126435448082,0.102295442581331,-1.7924930943784	0.073054	0.203147	0	RHBDF1	protein_coding
ENSG00000007392	-0.312873	761.111386739952,0.0922336949139989,-3.39217785553134	0.000693394	0.00481258	0	LUC7L	protein_coding
ENSG00000007402	0.191329	31.3669819826432,0.369484195259156,0.517827871015995	0.604578	0.79161	0	CACNA2D2	protein_coding
ENSG00000007516	-0.147288	33.7916142720249,0.381856784723417,-0.385714235864507	0.699708	0.852264	0	BAIAP3	protein_coding
ENSG00000007520	0.0467743	1279.76206574519,0.0862258409477447,0.542462509935638	0.5875	0.780292	0	TSR3	protein_coding
ENSG00000007541	-0.159078	1163.08551560795,0.0946391816263361,-1.68089287051845	0.0927837	0.241847	0	PIGQ	protein_coding
ENSG00000007545	-0.647753	969.319446858536,0.0974618501976173,-6.64621775236161	3.0072e-11	9.35839e-10	0	CRAMP1	protein_coding
ENSG00000007866	0.249685	113.310762166836,0.214415131756763,1.16449550251693	0.244223	0.465214	0	TEAD3	protein_coding
ENSG00000007908	-6.80586	94.0566850537487,0.680079697525782,-10.0074486641248	1.41351e-23	1.26563e-21	-1	SELE	protein_coding
ENSG00000007923	-0.071741	1712.86014604127,0.0711500419668775,-1.00830551214405	0.313308	0.542916	0	DNAJC11	protein_coding
ENSG00000007944	-0.624489	310.407608729793,0.132790133045856,-4.70282433487659	2.56587e-06	3.68883e-05	0	MYLIP	protein_coding
ENSG00000007952	0.277164	13.1233256094164,0.557475860758411,0.497177423312871	0.619064	0.801298	0	NOX1	protein_coding
ENSG00000007968	0.333299	565.200527858042,0.0987544682124914,3.37502639798616	0.000738086	0.00506991	0	E2F2	protein_coding
ENSG00000008018	0.251915	2092.46152531328,0.0678195093389995,3.7144909609527	0.000203613	0.00173196	0	PSMB1	protein_coding
ENSG00000008056	-0.71465	5.74191707873637,0.849129829804457,-0.841626034762588	0.399997	NA	NA	SYN1	protein_coding
ENSG00000008083	-0.275759	568.871151199635,0.0994482276851705,-2.77289369644076	0.00555603	0.0268101	0	JARID2	protein_coding
ENSG00000008086	-0.557349	738.970378327672,0.110726243704064,-5.03357819111643	4.81408e-07	8.02924e-06	0	CDKL5	protein_coding
ENSG00000008128	0.0110249	484.521674788531,0.150166345062023,0.0734181329006067	0.941473	0.974709	0	CDK11A	protein_coding
ENSG00000008130	-0.168941	1810.54891002252,0.078261076423871,-2.1586798971403	0.030875	0.106585	0	NADK	protein_coding
ENSG00000008256	-0.0339577	1313.55935450792,0.0752702397019773,-0.451143924531171	0.651886	0.822634	0	CYTH3	protein_coding
ENSG00000008277	0.102623	84.6964864150594,0.22559313205073,0.454904289370133	0.649178	0.82164	0	ADAM22	protein_coding
ENSG00000008282	0.325943	2347.30345042255,0.0907404712882836,3.59203819350628	0.000328102	0.00258281	0	SYPL1	protein_coding
ENSG00000008283	-0.229601	907.024796830215,0.0878514885821204,-2.61351741351616	0.00896155	0.039725	0	CYB561	protein_coding
ENSG00000008294	-0.465744	4367.69017548676,0.0667257976579433,-6.97997192969364	2.95239e-12	1.03442e-10	0	SPAG9	protein_coding
ENSG00000008300	-0.621512	999.137031961579,0.102746181771587,-6.0490000638574	1.45748e-09	3.65826e-08	0	CELSR3	protein_coding
ENSG00000008323	0.491006	39.3781322098526,0.330263897692939,1.48670865041892	0.137092	0.317503	0	PLEKHG6	protein_coding
ENSG00000008324	-0.00103601	158.407125803816,0.169521535692787,-0.0061114063361224	0.995124	0.99789	0	SS18L2	protein_coding
ENSG00000008382	0.111353	168.949723371319,0.169486280890991,0.65700019702885	0.511181	0.723421	0	MPND	protein_coding
ENSG00000008394	0.399171	5657.5240185135,0.0797322235201823,5.00639453207059	5.5459e-07	9.13046e-06	0	MGST1	protein_coding
ENSG00000008405	-0.272305	940.384293320757,0.0876129902632904,-3.10804556350792	0.00188329	0.010989	0	CRY1	protein_coding
ENSG00000008441	0.143573	503.689207420262,0.114364964914249,1.25539701826904	0.209335	0.420344	0	NFIX	protein_coding
ENSG00000008513	0.0770831	2163.76357740217,0.072665805648148,1.06078942813222	0.288786	0.514831	0	ST3GAL1	protein_coding
ENSG00000008516	-0.495441	9.14063623497575,0.696285158422455,-0.71154832087423	0.476745	NA	NA	MMP25	protein_coding
ENSG00000008517	-0.423329	1690.70253140045,0.0738524112277434,-5.73210056481679	9.91944e-09	2.24007e-07	0	IL32	protein_coding
ENSG00000008710	-0.134617	1870.56453459823,0.104873803868271,-1.283609478951	0.199279	0.407092	0	PKD1	protein_coding
ENSG00000008735	-0.278963	97.5117913395835,0.237670575968054,-1.17373885343222	0.2405	0.46159	0	MAPK8IP2	protein_coding
ENSG00000008838	-0.0381585	1416.63946094438,0.0807233346496367,-0.472706760611508	0.636422	0.81331	0	MED24	protein_coding
ENSG00000008853	0.103097	992.401990126198,0.0923971490242411,1.11580450526628	0.264506	0.488699	0	RHOBTB2	protein_coding
ENSG00000008869	-0.320802	547.380694975791,0.10641262559405,-3.01469899203135	0.00257234	0.0142031	0	HEATR5B	protein_coding
ENSG00000008952	0.252927	2746.38900512572,0.0831577369773805,3.04152759321547	0.00235381	0.0132351	0	SEC62	protein_coding
ENSG00000008988	0.231497	11291.8794725025,0.063220969428092,3.66171791787277	0.00025053	0.00205786	0	RPS20	protein_coding
ENSG00000009307	0.153342	8366.46560339902,0.0767200964720556,1.99871631075623	0.0456391	0.1443	0	CSDE1	protein_coding
ENSG00000009335	0.0675407	4663.31081524955,0.0583149306806448,1.1582056562486	0.24678	0.468341	0	UBE3C	protein_coding
ENSG00000009413	-0.168415	839.524433746361,0.107572472080135,-1.56559724680755	0.117443	0.285062	0	REV3L	protein_coding
ENSG00000009694	-0.270994	6.88099525531493,0.776638761600852,-0.34893180790004	0.727141	NA	NA	TENM1	protein_coding
ENSG00000009709	0.227354	435.213983934854,0.112172489119444,2.02682837149611	0.04268	0.137313	0	PAX7	protein_coding
ENSG00000009780	0.0374538	138.040024159566,0.182782900223291,0.204908633386164	0.837644	0.923511	0	FAM76A	protein_coding
ENSG00000009830	-0.146616	941.829619404669,0.082569752834007,-1.77566373567611	0.0757884	0.20806	0	POMT2	protein_coding
ENSG00000009844	0.232626	1103.22082249833,0.0988134216264002,2.35419524624291	0.0185629	0.0715549	0	VTA1	protein_coding
ENSG00000009950	0.137578	44.0414731526417,0.314871425107828,0.436934349620234	0.662159	0.82931	0	MLXIPL	protein_coding
ENSG00000009954	0.0768315	5655.32686812913,0.0582723273744583,1.31848983322161	0.18734	0.390904	0	BAZ1B	protein_coding
ENSG00000010017	0.12	935.752541499974,0.0907386630322152,1.32248214836	0.186008	0.3888	0	RANBP9	protein_coding
ENSG00000010030	-0.533531	9.03717088858559,0.72683488044425,-0.734047094033758	0.46292	NA	NA	ETV7	protein_coding
ENSG00000010072	-0.166834	466.878230631587,0.110438186892755,-1.51065672422112	0.130876	0.30744	0	SPRTN	protein_coding
ENSG00000010165	0.0644903	1450.69993358407,0.0817743733154906,0.788637622372996	0.430324	0.657685	0	METTL13	protein_coding
ENSG00000010219	-0.340428	321.81618921004,0.13497011502027,-2.52225023562857	0.0116607	0.049062	0	DYRK4	protein_coding
ENSG00000010244	0.0177402	5628.37345295683,0.0645255410770026,0.274933397091241	0.783367	0.897496	0	ZNF207	protein_coding
ENSG00000010256	0.0736923	3882.27445640998,0.077915035093275,0.945803203878541	0.344249	0.576358	0	UQCRC1	protein_coding
ENSG00000010270	0.142677	1041.53997531484,0.0917659908704505,1.55478676139142	0.119997	0.289517	0	STARD3NL	protein_coding
ENSG00000010278	0.289536	2779.71793365843,0.060650841919604,4.77381175311155	1.80771e-06	2.68457e-05	0	CD9	protein_coding
ENSG00000010292	0.131147	5738.58950038127,0.056468311575516,2.32248723232282	0.0202067	0.0764669	0	NCAPD2	protein_coding
ENSG00000010295	0.0989746	20.5178449987841,0.453707130220921,0.218146557650144	0.827315	0.918109	0	IFFO1	protein_coding
ENSG00000010310	-1.90782	55.1147497490234,0.30664648153603,-6.22155823018548	4.92241e-10	1.31302e-08	-1	GIPR	protein_coding
ENSG00000010318	0.226211	62.911231079066,0.25862322140072,0.874674079620609	0.381751	0.612234	0	PHF7	protein_coding
ENSG00000010319	0.344497	16.8005884943581,0.505465858788966,0.681543841731822	0.495527	0.711995	0	SEMA3G	protein_coding
ENSG00000010322	-0.310243	642.665805383206,0.0980574201891159,-3.16389568597977	0.00155673	0.0093728	0	NISCH	protein_coding
ENSG00000010361	0.201685	191.681873617561,0.168316722248385,1.19824638146806	0.230821	0.449574	0	FUZ	protein_coding
ENSG00000010404	0.245414	6467.00129447023,0.0626793277982392,3.91539582261827	9.0256e-05	0.000850406	0	IDS	protein_coding
ENSG00000010438	0.349828	644.479175085105,0.102307085153805,3.41938738692067	0.000627623	0.00444269	0	PRSS3	protein_coding
ENSG00000010539	-0.446596	381.78599153311,0.12547865063916,-3.55914154837725	0.000372069	0.0028786	0	ZNF200	protein_coding
ENSG00000010626	0.200072	263.19667367069,0.141091125752068,1.41803408874629	0.156181	0.346632	0	LRRC23	protein_coding
ENSG00000010704	0.356031	575.917076645234,0.100659719152482,3.53697496240055	0.000404738	0.00309229	0	HFE	protein_coding
ENSG00000010803	-0.301214	624.706824711989,0.0966244184848663,-3.11737433912818	0.0018247	0.010696	0	SCMH1	protein_coding
ENSG00000010810	-0.43251	18.2995444709605,0.478369146770312,-0.904134560061678	0.365924	0.596726	0	FYN	protein_coding
ENSG00000010818	-0.819226	913.97999289853,0.0899508685531939,-9.10747813362986	8.43191e-20	5.76344e-18	0	HIVEP2	protein_coding
ENSG00000011007	-0.303886	1561.53384365969,0.0762682347239999,-3.98443785056792	6.76401e-05	0.000666004	0	TCEB3	protein_coding
ENSG00000011009	0.0824013	1094.66404544379,0.0921412534795649,0.894293305003363	0.371165	0.60245	0	LYPLA2	protein_coding
ENSG00000011021	-0.486196	343.078543836373,0.122977441071633,-3.95353893320733	7.70037e-05	0.000744321	0	CLCN6	protein_coding
ENSG00000011028	0.178262	1065.94719115563,0.0903102474750873,1.97388947631203	0.0483943	0.150971	0	MRC2	protein_coding
ENSG00000011052	-0.0960493	2958.78835095068,0.0932794599499165,-1.02969370205561	0.303154	0.530831	0	NME1-NME2	protein_coding
ENSG00000011105	0.0259571	421.828149706396,0.139564874019642,0.185985566067991	0.852456	0.929868	0	TSPAN9	protein_coding
ENSG00000011114	-0.23749	1275.79080370612,0.0811467530434089,-2.9266677373739	0.00342615	0.0179404	0	BTBD7	protein_coding
ENSG00000011132	-0.425264	277.338216325092,0.151141862858276,-2.81367330298399	0.0048979	0.0240976	0	APBA3	protein_coding
ENSG00000011143	-0.201834	295.828827424478,0.129906133121029,-1.5536907735815	0.120258	0.289691	0	MKS1	protein_coding
ENSG00000011198	-0.0510265	273.163136295243,0.140600190366139,-0.362919415709678	0.716665	0.862375	0	ABHD5	protein_coding
ENSG00000011243	-0.283379	942.528371654915,0.0989773668678215,-2.86307198514955	0.00419555	0.0211867	0	AKAP8L	protein_coding
ENSG00000011258	-0.523013	301.982384923098,0.139160973855513,-3.75832744960967	0.000171053	0.00148133	0	MBTD1	protein_coding
ENSG00000011260	0.199382	1665.32326596034,0.084914940540923,2.34801925671471	0.0188735	0.0725698	0	UTP18	protein_coding
ENSG00000011275	-0.176974	2059.69015026674,0.0722888542960243,-2.4481476923693	0.0143593	0.0579786	0	RNF216	protein_coding
ENSG00000011295	-0.00126946	1355.01471114101,0.0787005504965592,-0.0161302024892733	0.987131	0.994827	0	TTC19	protein_coding
ENSG00000011304	0.0471202	12162.2996967808,0.0582505034256776,0.80892290620516	0.418559	0.647984	0	PTBP1	protein_coding
ENSG00000011332	-0.0558405	107.220319700027,0.235084910917534,-0.237533464112871	0.812243	0.910394	0	DPF1	protein_coding
ENSG00000011347	0.0229467	55.9617413994204,0.279092321047948,0.0822191033214226	0.934472	0.971331	0	SYT7	protein_coding
ENSG00000011376	0.010824	784.294576806303,0.0880007324405204,0.122998482292571	0.902108	0.955154	0	LARS2	protein_coding
ENSG00000011405	0.159208	2479.85293029526,0.0979198508929983,1.62590031426364	0.103971	0.262127	0	PIK3C2A	protein_coding
ENSG00000011422	-0.0643728	1752.97343214953,0.0809164900466071,-0.795545734200014	0.426296	0.653813	0	PLAUR	protein_coding
ENSG00000011426	0.209821	7814.37789842147,0.08343037093268,2.51492930654783	0.0119056	0.0498928	0	ANLN	protein_coding
ENSG00000011451	-0.241568	1726.87604139587,0.0709766466157996,-3.40348934299886	0.00066531	0.0046514	0	WIZ	protein_coding
ENSG00000011454	-0.241539	705.44413145107,0.0912732013296798,-2.64633180887422	0.008137	0.0367943	0	RABGAP1	protein_coding
ENSG00000011478	0.194994	323.433662599434,0.133504019207703,1.46058431639056	0.14413	0.328372	0	QPCTL	protein_coding
ENSG00000011485	0.0338502	3337.06472804033,0.0671581696930021,0.50403742154282	0.614235	0.798078	0	PPP5C	protein_coding
ENSG00000011523	-0.225167	357.474784175788,0.124625812209498,-1.80674425534628	0.0708022	0.198812	0	CEP68	protein_coding
ENSG00000011566	-0.356967	1193.90994944798,0.0993259415491228,-3.59389387493996	0.000325773	0.00256711	0	MAP4K3	protein_coding
ENSG00000011638	-0.247694	278.323210188165,0.129671520763733,-1.91016884477259	0.0561115	0.168522	0	TMEM159	protein_coding
ENSG00000011677	-0.00152711	179.074847209977,0.158655380692885,-0.00962531846505422	0.99232	0.996438	0	GABRA3	protein_coding
ENSG00000012048	0.441297	1887.72071104121,0.0916004556136372,4.81763081466148	1.45273e-06	2.20881e-05	0	BRCA1	protein_coding
ENSG00000012061	-0.0864948	2186.84559313224,0.0692341955270943,-1.24930718149729	0.211553	0.423239	0	ERCC1	protein_coding
ENSG00000012124	-1.03768	311.759716785199,0.134865655015202,-7.69416985360995	1.42416e-14	6.3021e-13	-1	CD22	protein_coding
ENSG00000012171	0.108848	1070.30876579343,0.10540766261476,1.03264083934628	0.301772	0.529138	0	SEMA3B	protein_coding
ENSG00000012174	0.143023	1815.33347888618,0.0807227734394254,1.77178362959302	0.0764305	0.209306	0	MBTPS2	protein_coding
ENSG00000012211	-0.262967	502.840369160189,0.103892869300909,-2.5311344433713	0.0113694	0.0481142	0	PRICKLE3	protein_coding
ENSG00000012232	-0.00351501	1650.66486569352,0.0748084296472656,-0.0469867584630871	0.962524	0.984064	0	EXTL3	protein_coding
ENSG00000012504	0.316187	53.3570931441071,0.286773810721227,1.10256601164007	0.270216	0.495146	0	NR1H4	protein_coding
ENSG00000012660	0.165425	2594.48208107632,0.0802984378480503,2.0601316743214	0.039386	0.12902	0	ELOVL5	protein_coding
ENSG00000012779	0.438655	44.551038126331,0.342811883587627,1.27957987216648	0.200693	0.408618	0	ALOX5	protein_coding
ENSG00000012817	-0.714306	467.976298013508,0.107342314048456,-6.6544698893916	2.84323e-11	8.90239e-10	0	KDM5D	protein_coding
ENSG00000012822	-0.0236491	271.362779343668,0.132251918191345,-0.178818867537629	0.85808	0.933167	0	CALCOCO1	protein_coding
ENSG00000012963	0.237174	1727.42520159506,0.0784267689674441,3.02415051913283	0.00249332	0.0138618	0	UBR7	protein_coding
ENSG00000012983	-0.452466	1641.47911802192,0.099933218986627,-4.52768697087362	5.96328e-06	7.87781e-05	0	MAP4K5	protein_coding
ENSG00000013016	0.166031	242.283737440796,0.147862191812792,1.12287634259092	0.26149	0.485628	0	EHD3	protein_coding
ENSG00000013275	-0.13226	6065.04978967257,0.0563427989470433,-2.34741525992871	0.0189042	0.0726511	0	PSMC4	protein_coding
ENSG00000013288	0.0442708	943.48834949237,0.0927693826013522,0.477213626949721	0.63321	0.811779	0	MAN2B2	protein_coding
ENSG00000013306	0.0162782	3346.44145886981,0.0906300754547994,0.179611880434548	0.857457	0.932623	0	SLC25A39	protein_coding
ENSG00000013364	0.121959	7003.75356707279,0.0920302809281649,1.32520753440763	0.185102	0.38802	0	MVP	protein_coding
ENSG00000013374	-0.0019735	1772.17825309586,0.0741051024668274,-0.0266310860860534	0.978754	0.990659	0	NUB1	protein_coding
ENSG00000013375	-0.777807	1330.71971531502,0.0909465097314363,-8.5523582367872	1.20599e-17	7.07467e-16	0	PGM3	protein_coding
ENSG00000013392	-1.4844	188.697249123318,0.170418641301567,-8.71030222301885	3.03066e-18	1.86355e-16	-1	RWDD2A	protein_coding
ENSG00000013441	-1.33348	643.215763276724,0.107153870685561,-12.4445611975259	1.49705e-35	2.36302e-33	-1	CLK1	protein_coding
ENSG00000013503	-0.260804	412.345694313107,0.133250169418257,-1.95724723900876	0.0503184	0.155556	0	POLR3B	protein_coding
ENSG00000013523	-0.198572	621.282113066859,0.103235706452986,-1.92348441022647	0.0544192	0.164764	0	ANGEL1	protein_coding
ENSG00000013561	-0.0106654	1181.4633162493,0.0897100854972393,-0.118887140282276	0.905365	0.957191	0	RNF14	protein_coding
ENSG00000013563	0.0607193	936.782783324812,0.0878706967638963,0.691007516650868	0.489561	0.706463	0	DNASE1L1	protein_coding
ENSG00000013573	-0.143383	1748.91056374301,0.0758359834407446,-1.89070334260644	0.058664	0.173801	0	DDX11	protein_coding
ENSG00000013583	0.153232	559.477288057139,0.106046940637419,1.44494674742454	0.148473	0.335191	0	HEBP1	protein_coding
ENSG00000013588	0.173146	12775.0371554326,0.0539036058599372,3.21214453673969	0.00131748	0.00818667	0	GPRC5A	protein_coding
ENSG00000013619	-0.673961	1164.90353444486,0.0823916748093115,-8.17996714232479	2.83921e-16	1.50942e-14	0	MAMLD1	protein_coding
ENSG00000013810	0.0389833	3309.23665978657,0.0648200885660024,0.601407334788706	0.547569	0.750701	0	TACC3	protein_coding
ENSG00000014123	-0.428609	755.824134924206,0.114016023583166,-3.75919610680115	0.00017046	0.00147703	0	UFL1	protein_coding
ENSG00000014138	0.14022	1498.99138047559,0.0765869928197064,1.83085499049142	0.0671222	0.19188	0	POLA2	protein_coding
ENSG00000014164	-0.271314	987.974918626627,0.0914103200059315,-2.96809474844098	0.00299652	0.0160616	0	ZC3H3	protein_coding
ENSG00000014216	0.0943868	5602.09484422726,0.0830269273245002,1.1368214913584	0.255613	0.478622	0	CAPN1	protein_coding
ENSG00000014641	0.35783	2944.29264912523,0.072889628022851,4.90920054514086	9.14484e-07	1.4405e-05	0	MDH1	protein_coding
ENSG00000014824	0.0912531	1513.02820195962,0.0956928230726486,0.953604000556296	0.340284	0.571721	0	SLC30A9	protein_coding
ENSG00000014914	-0.127286	409.581471881212,0.112187612812396,-1.13458519014769	0.256549	0.479964	0	MTMR11	protein_coding
ENSG00000014919	-0.0120826	1376.69685065045,0.0791106004090817,-0.152730844048134	0.878611	0.942243	0	COX15	protein_coding
ENSG00000015133	-0.0654023	487.444157230629,0.114295915274296,-0.572218875469481	0.567174	0.765182	0	CCDC88C	protein_coding
ENSG00000015153	-0.00528808	357.444792026263,0.119412926634332,-0.0442839831599796	0.964678	0.984586	0	YAF2	protein_coding
ENSG00000015171	0.0933665	2949.5653641199,0.0864183813129829,1.08040126378524	0.279964	0.506046	0	ZMYND11	protein_coding
ENSG00000015285						WAS	protein_coding
ENSG00000015475	0.0996075	1431.52817851203,0.0789327753499042,1.26192765379238	0.206975	0.416972	0	BID	protein_coding
ENSG00000015479	0.081711	7102.07495863086,0.0850746462752904,0.96046284288036	0.336822	0.568274	0	MATR3	protein_coding
ENSG00000015532	0.0958655	793.347383971534,0.111664950677682,0.85850996250196	0.390611	0.620893	0	XYLT2	protein_coding
ENSG00000015568	-0.543876	96.1165105042978,1.29914016511408,-0.418643142783641	0.675477	0.837668	0	RGPD5	protein_coding
ENSG00000015676	-0.155077	1922.52845598443,0.0703318668524383,-2.20493915341418	0.0274584	0.0970711	0	NUDCD3	protein_coding
ENSG00000016391	0.374735	645.899777963114,0.0950178599290378,3.94383608482474	8.01885e-05	0.000767354	0	CHDH	protein_coding
ENSG00000016864	0.13891	744.79659293614,0.0974804223859941,1.42500095935886	0.154157	0.343816	0	GLT8D1	protein_coding
ENSG00000017260	0.137796	1602.99671438231,0.0823786785894103,1.67271918236984	0.0943826	0.244723	0	ATP2C1	protein_coding
ENSG00000017797	0.10993	1751.13811582265,0.0710518744984956,1.54717427617787	0.121821	0.292439	0	RALBP1	protein_coding
ENSG00000018189	-0.191762	164.215178684103,0.173242060141954,-1.10690225268155	0.268336	0.493217	0	RUFY3	protein_coding
ENSG00000018236	0.374761	9392.28441772776,0.0688386558536059,5.44405070645102	5.20824e-08	1.04376e-06	0	CNTN1	protein_coding
ENSG00000018280						SLC11A1	protein_coding
ENSG00000018408	0.323152	5278.30814902074,0.0613195402600759,5.26996853516806	1.36447e-07	2.56651e-06	0	WWTR1	protein_coding
ENSG00000018510	0.252321	1655.96163844559,0.0868430851464873,2.90548595116974	0.00366683	0.0189608	0	AGPS	protein_coding
ENSG00000018610	0.105213	746.642498024111,0.0910494577859422,1.15555380121524	0.247864	0.469451	0	CXorf56	protein_coding
ENSG00000018625						ATP1A2	protein_coding
ENSG00000018699	-0.353662	1011.34175514292,0.106869044897885,-3.30929798354335	0.000935302	0.00612245	0	TTC27	protein_coding
ENSG00000018869	-0.547028	12.8221553576274,0.574699609168299,-0.951851050818259	0.341173	0.572648	0	ZNF582	protein_coding
ENSG00000019144	-0.0955902	233.183512207741,0.1469752015617,-0.650383160201094	0.515445	0.726705	0	PHLDB1	protein_coding
ENSG00000019186	0.298108	5092.37726383438,0.0586382221612527,5.08385027380029	3.6986e-07	6.34856e-06	0	CYP24A1	protein_coding
ENSG00000019485	-0.342059	433.547070142706,0.110533184550367,-3.09462880749922	0.00197059	0.0114071	0	PRDM11	protein_coding
ENSG00000019505	0.473717	2473.02046928132,0.0663198994151998,7.14290407488787	9.13794e-13	3.38086e-11	0	SYT13	protein_coding
ENSG00000019549	-3.8223	37.7626647880217,0.481899573130006,-7.9317390053621	2.16098e-15	1.01806e-13	-1	SNAI2	protein_coding
ENSG00000019991						HGF	protein_coding
ENSG00000019995	-0.390043	714.264921436988,0.102124538805291,-3.81928617018979	0.000133838	0.00119881	0	ZRANB1	protein_coding
ENSG00000020129	-0.143465	776.157913430519,0.105863256416454,-1.35519430300774	0.175356	0.374825	0	NCDN	protein_coding
ENSG00000020181	0.50485	22.1752937442821,0.451776861476021,1.11747692864889	0.26379	0.487966	0	ADGRA2	protein_coding
ENSG00000020256	0.0138293	625.810045624124,0.10059827761979,0.137470213095386	0.890659	0.949313	0	ZFP64	protein_coding
ENSG00000020426	0.0504619	556.188859477704,0.109643787477514,0.460235080694856	0.645347	0.818913	0	MNAT1	protein_coding
ENSG00000020577	-0.95205	1438.79436267077,0.0781151497307314,-12.1877783421612	3.61133e-34	5.31664e-32	0	SAMD4A	protein_coding
ENSG00000020633	0.143369	378.226101472945,0.133186893458805,1.07645199811926	0.281725	0.508307	0	RUNX3	protein_coding
ENSG00000020922	0.173268	507.238330781145,0.112068714944287,1.54608290743822	0.122085	0.292846	0	MRE11A	protein_coding
ENSG00000021300	0.427376	7.27106110576933,0.750104919268254,0.569754700977081	0.568844	NA	NA	PLEKHB1	protein_coding
ENSG00000021355	0.28474	2649.19496783741,0.0768047296841516,3.70732111448202	0.000209463	0.00177482	0	SERPINB1	protein_coding
ENSG00000021574	0.206651	656.016671607328,0.124387364988856,1.66135008140169	0.0966432	0.248983	0	SPAST	protein_coding
ENSG00000021645	-0.0823629	9.17682698685476,0.662884154466081,-0.124249248008894	0.901118	NA	NA	NRXN3	protein_coding
ENSG00000021762	0.0296396	272.549189640674,0.144580173244374,0.205004431093659	0.837569	0.923511	0	OSBPL5	protein_coding
ENSG00000021776	-0.00598016	2782.85746027699,0.0833318664542045,-0.0717632212119362	0.94279	0.974953	0	AQR	protein_coding
ENSG00000021826	0.0650183	1210.96285963538,0.0900526796897154,0.7220027428749	0.470293	0.690247	0	CPS1	protein_coding
ENSG00000022267	0.308317	243.946885857342,0.143093403867771,2.15465392595433	0.0311889	0.107436	0	FHL1	protein_coding
ENSG00000022277	0.0808259	2333.24856172116,0.0652695924119843,1.23833963358865	0.21559	0.428688	0	RTFDC1	protein_coding
ENSG00000022556	-0.0244183	1655.63677208083,0.0696016013907675,-0.350829375133495	0.725716	0.867336	0	NLRP2	protein_coding
ENSG00000022567	-0.173963	730.661852353195,0.115616360861297,-1.5046585770522	0.132412	0.309804	0	SLC45A4	protein_coding
ENSG00000022840	-0.330603	4138.80937162392,0.0580799338171877,-5.69221044727734	1.25405e-08	2.78676e-07	0	RNF10	protein_coding
ENSG00000022976	-0.391384	367.37798773473,0.115580640431571,-3.38623873452833	0.000708577	0.00489356	0	ZNF839	protein_coding
ENSG00000023041	0.121566	692.689703187377,0.104808070729933,1.1598951146486	0.246092	0.467598	0	ZDHHC6	protein_coding
ENSG00000023171	0.28123	3364.51726174199,0.0658313558422008,4.27197139708229	1.93752e-05	0.000223216	0	GRAMD1B	protein_coding
ENSG00000023191	-0.0986144	4473.09754331635,0.090616923108661,-1.08825581576733	0.276482	0.502348	0	RNH1	protein_coding
ENSG00000023228	0.136761	2138.64735298399,0.0736676906668518,1.85645278676886	0.063389	0.184178	0	NDUFS1	protein_coding
ENSG00000023287	-0.120443	1402.76573875292,0.0981046955435879,-1.22769397708419	0.219562	0.434247	0	RB1CC1	protein_coding
ENSG00000023318	-0.331245	643.997973144663,0.106631641835806,-3.10643747282935	0.00189356	0.0110321	0	ERP44	protein_coding
ENSG00000023330	0.0736902	1954.38952530317,0.0719708861785208,1.02388940831634	0.305888	0.533847	0	ALAS1	protein_coding
ENSG00000023445	-0.732994	4613.82304999867,0.0988894888376258,-7.41225108885462	1.24173e-13	5.02968e-12	0	BIRC3	protein_coding
ENSG00000023516	0.109089	1383.86773732656,0.0984633556416593,1.10791169497368	0.2679	0.492711	0	AKAP11	protein_coding
ENSG00000023572	0.212073	323.006735354255,0.122178507605418,1.73576666906992	0.0826051	0.222246	0	GLRX2	protein_coding
ENSG00000023608	-0.604111	551.104944330746,0.115206613893213,-5.24372150305398	1.5737e-07	2.92769e-06	0	SNAPC1	protein_coding
ENSG00000023697	0.296166	905.145684255626,0.0852907206037128,3.47243491811174	0.00051576	0.00377837	0	DERA	protein_coding
ENSG00000023734	0.0324319	4504.87730781937,0.063129145682628,0.513738722659847	0.607435	0.793	0	STRAP	protein_coding
ENSG00000023839	-0.369541	9390.29615294117,0.0682427617824935,-5.41508947135038	6.12581e-08	1.21022e-06	0	ABCC2	protein_coding
ENSG00000023902	-0.196764	81.7240748711693,0.234219145353503,-0.84008693502229	0.40086	0.631112	0	PLEKHO1	protein_coding
ENSG00000023909	0.155067	2156.61347106078,0.0848168269324859,1.82825885256928	0.0675107	0.192514	0	GCLM	protein_coding
ENSG00000024048	-0.301459	892.532862204061,0.0967999050410526,-3.11425190190687	0.00184412	0.0107851	0	UBR2	protein_coding
ENSG00000024422	0.0285484	4347.21508414281,0.0815640980082232,0.35001224436755	0.72633	0.867491	0	EHD2	protein_coding
ENSG00000024526	0.243949	1188.19425992212,0.105326176730714,2.31613254099748	0.020551	0.0775208	0	DEPDC1	protein_coding
ENSG00000024862	0.237521	122.309169349157,0.195206803376496,1.2167653374619	0.223694	0.439606	0	CCDC28A	protein_coding
ENSG00000025039	0.272354	178.509090606186,0.169404659943783,1.60771098320848	0.107898	0.269111	0	RRAGD	protein_coding
ENSG00000025156	-0.159654	278.417424042409,0.1527609136267,-1.04512057531777	0.295967	0.522791	0	HSF2	protein_coding
ENSG00000025293	0.0680953	1526.54481880076,0.0836871650766348,0.813688421255825	0.415823	0.645961	0	PHF20	protein_coding
ENSG00000025423	0.847874	11.6810406140128,0.603876188893226,1.40405285057942	0.160303	0.352391	0	HSD17B6	protein_coding
ENSG00000025434	0.119604	178.560956588845,0.178380828920569,0.670496559396154	0.502541	0.717119	0	NR1H3	protein_coding
ENSG00000025708	-0.0618876	484.158631247848,0.141084849211964,-0.438654920308492	0.660912	0.828697	0	TYMP	protein_coding
ENSG00000025770	0.0460287	1226.43448194051,0.0859695984695646,0.535406637620164	0.592369	0.7837	0	NCAPH2	protein_coding
ENSG00000025772	-0.0385043	1406.71228287632,0.0736711887038414,-0.522650079518956	0.601218	0.789811	0	TOMM34	protein_coding
ENSG00000025796	-0.0269177	2081.72056013532,0.087557711660368,-0.307427659167655	0.758518	0.884447	0	SEC63	protein_coding
ENSG00000025800	0.10715	1770.14677170288,0.0733504240353775,1.4607993754579	0.144071	0.328351	0	KPNA6	protein_coding
ENSG00000026025	0.0401908	37848.4721689313,0.0501568954351138,0.801302461954319	0.422957	0.651367	0	VIM	protein_coding
ENSG00000026036	-0.549109	322.055596471842,0.149527350692109,-3.67229742132739	0.00024038	0.00198407	0	RTEL1-TNFRSF6B	protein_coding
ENSG00000026103	0.158114	234.339244425069,0.147511416653579,1.0718735549666	0.283777	0.510205	0	FAS	protein_coding
ENSG00000026297	0.235296	255.405653701745,0.155719564661362,1.51102342059901	0.130782	0.307401	0	RNASET2	protein_coding
ENSG00000026508	0.283378	20439.6451073694,0.0565594361076878,5.01026066763472	5.43564e-07	8.96821e-06	0	CD44	protein_coding
ENSG00000026559	-0.173785	123.11510816772,0.209101594942158,-0.831101842423971	0.405916	0.636259	0	KCNG1	protein_coding
ENSG00000026652	-0.945255	242.802439100992,0.141146960831472,-6.69695564853662	2.12806e-11	6.74591e-10	0	AGPAT4	protein_coding
ENSG00000026751	-0.614928	48.6889531517405,0.314743485356235,-1.95374351546253	0.0507316	0.156382	0	SLAMF7	protein_coding
ENSG00000026950	-0.303551	183.268912573997,0.159400230510954,-1.90433066659035	0.0568671	0.170157	0	BTN3A1	protein_coding
ENSG00000027001	0.196207	449.210716641705,0.108095910643833,1.81512023139382	0.0695054	0.196564	0	MIPEP	protein_coding
ENSG00000027075	0.146405	215.251132348179,0.155079129215402,0.944069214790878	0.345134	0.577309	0	PRKCH	protein_coding
ENSG00000027697	0.116111	1373.28441254121,0.0876720812223842,1.32437561035738	0.185378	0.388227	0	IFNGR1	protein_coding
ENSG00000027847	-0.255737	877.051916653647,0.11627616313519,-2.19939296692944	0.02785	0.0980932	0	B4GALT7	protein_coding
ENSG00000027869	0.260775	35.9890716058894,0.336739912598523,0.774411002588536	0.438688	0.66463	0	SH2D2A	protein_coding
ENSG00000028116	-0.470592	766.969530879002,0.117431931559599,-4.00735794013446	6.14018e-05	0.000612857	0	VRK2	protein_coding
ENSG00000028137	-0.375856	22.3563432394364,0.451566722080787,-0.832337767487847	0.405218	0.635494	0	TNFRSF1B	protein_coding
ENSG00000028203	-0.30339	2538.87527191918,0.0901622311756048,-3.3649309067375	0.000765628	0.00521233	0	VEZT	protein_coding
ENSG00000028277	-0.658398	20.8725738044783,0.460402345332579,-1.43004871217507	0.152703	0.341575	0	POU2F2	protein_coding
ENSG00000028310	-0.250219	1229.62723191799,0.0896205119237846,-2.79198348198868	0.0052386	0.0255201	0	BRD9	protein_coding
ENSG00000028528	0.0240384	2484.40062817655,0.0632320828937306,0.380160820810563	0.703826	0.854451	0	SNX1	protein_coding
ENSG00000028839	-0.0911668	282.029288926425,0.140674834452587,-0.648067661389816	0.516941	0.7276	0	TBPL1	protein_coding
ENSG00000029153	-0.0559573	1168.3337748895,0.0941698557864594,-0.594216387596861	0.552367	0.753911	0	ARNTL2	protein_coding
ENSG00000029363	0.0647247	4785.47562994962,0.0823196366964582,0.78626085268179	0.431715	0.659087	0	BCLAF1	protein_coding
ENSG00000029364	-0.0188494	2898.89395061312,0.0709611549332384,-0.265629765680178	0.790524	0.900641	0	SLC39A9	protein_coding
ENSG00000029534	0.288744	635.364669830574,0.0968506337883615,2.98132892798477	0.00287	0.0155165	0	ANK1	protein_coding
ENSG00000029639	-0.000395719	146.32202643773,0.179302940047406,-0.00220698483507111	0.998239	0.999087	0	TFB1M	protein_coding
ENSG00000029725	0.125365	1814.37300453605,0.0773520603033758,1.62071116379825	0.10508	0.264226	0	RABEP1	protein_coding
ENSG00000029993	0.378417	3259.05341995947,0.0776634348898807,4.87251864247876	1.10184e-06	1.71621e-05	0	HMGB3	protein_coding
ENSG00000030066	-0.0858079	2181.22014675218,0.0732855759725071,-1.1708703311097	0.241651	0.462663	0	NUP160	protein_coding
ENSG00000030110	-0.116903	635.065006889358,0.133200812703656,-0.87764279973091	0.380138	0.610287	0	BAK1	protein_coding
ENSG00000030419	-0.142579	27.688952268263,0.394461095847412,-0.361453310005161	0.717761	0.862879	0	IKZF2	protein_coding
ENSG00000030582	0.0929488	3461.04761783722,0.0816870467183533,1.13786436104862	0.255177	0.478098	0	GRN	protein_coding
ENSG00000031003	-0.656436	744.129433167881,0.0973477414625452,-6.74321015423997	1.54925e-11	5.02554e-10	0	FAM13B	protein_coding
ENSG00000031081	0.104758	167.859906061799,0.170815946234135,0.613281714761951	0.53969	0.744583	0	ARHGAP31	protein_coding
ENSG00000031691	0.344819	252.870835863323,0.152367492913987,2.26307301774437	0.0236312	0.0865384	0	CENPQ	protein_coding
ENSG00000031698	-0.0654228	2038.696597482,0.0668164323912864,-0.979143033052115	0.327509	0.557927	0	SARS	protein_coding
ENSG00000031823	-0.0799841	1362.72417379601,0.0798793919409339,-1.00131034879414	0.316677	0.546818	0	RANBP3	protein_coding
ENSG00000032219	-0.370516	430.425211469955,0.12005021956022,-3.0863392994287	0.00202637	0.011677	0	ARID4A	protein_coding
ENSG00000032389	-0.155421	1095.27131079143,0.0930583346928537,-1.67014578247437	0.0948905	0.245666	0	TSSC1	protein_coding
ENSG00000032444	-0.0296394	1467.9921085798,0.0993717848330944,-0.298267561749512	0.765499	0.887854	0	PNPLA6	protein_coding
ENSG00000032742	0.00628703	346.680929235985,0.148287445317704,0.0423975852866451	0.966182	0.985423	0	IFT88	protein_coding
ENSG00000033011	0.161662	1393.83246426881,0.0855880303955618,1.88884330744167	0.0589128	0.17437	0	ALG1	protein_coding
ENSG00000033030	-0.391356	689.534536687025,0.108138370980734,-3.61902790078701	0.000295712	0.00236554	0	ZCCHC8	protein_coding
ENSG00000033050	0.00073998	3931.3806740446,0.0590112815856544,0.012539639383019	0.989995	0.995556	0	ABCF2	protein_coding
ENSG00000033100	-0.291776	1500.6166616026,0.0855962009521993,-3.40874497601454	0.000652625	0.00458154	0	CHPF2	protein_coding
ENSG00000033170	0.174535	623.467166380388,0.100629849668195,1.73442342254455	0.082843	0.222684	0	FUT8	protein_coding
ENSG00000033178	0.0558095	1065.81790949735,0.103333797882456,0.540089287091143	0.589135	0.78178	0	UBA6	protein_coding
ENSG00000033327	-0.112026	321.560597122326,0.127439870494302,-0.879052419698685	0.379373	0.609824	0	GAB2	protein_coding
ENSG00000033627	-0.293969	1347.62328140538,0.0747396804313346,-3.93323202011183	8.38113e-05	0.000798031	0	ATP6V0A1	protein_coding
ENSG00000033800	0.190324	1058.4978159967,0.0895630368794368,2.12502953388489	0.0335841	0.113763	0	PIAS1	protein_coding
ENSG00000033867	-0.206322	1319.87889739913,0.0953805485591993,-2.1631427829354	0.0305302	0.105686	0	SLC4A7	protein_coding
ENSG00000034053	0.0490645	1020.21566097372,0.0887202992446168,0.553024812883472	0.580246	0.775231	0	APBA2	protein_coding
ENSG00000034152	-0.465674	2109.38801721039,0.0715943721338232,-6.50434481253561	7.80327e-11	2.32326e-09	0	MAP2K3	protein_coding
ENSG00000034510	0.0753915	23721.4532556987,0.0595526779756773,1.26596277193131	0.205526	0.414764	0	TMSB10	protein_coding
ENSG00000034533	-0.162991	112.083304316712,0.215460043777435,-0.756477320309477	0.449363	0.673209	0	ASTE1	protein_coding
ENSG00000034677	-0.120905	1112.53385890773,0.0958753450664235,-1.26106255995343	0.207286	0.417321	0	RNF19A	protein_coding
ENSG00000034693	0.107131	250.341667820667,0.146181522145251,0.73286134816779	0.463643	0.685613	0	PEX3	protein_coding
ENSG00000034713	0.16273	791.49926282343,0.0942351815150125,1.72685403684201	0.0841939	0.225642	0	GABARAPL2	protein_coding
ENSG00000035115	0.155755	79.6447810805278,0.239075586057706,0.651488703630611	0.514731	0.726348	0	SH3YL1	protein_coding
ENSG00000035141	0.251704	2422.45626852225,0.0707253928113508,3.55888886120978	0.000372427	0.00287991	0	FAM136A	protein_coding
ENSG00000035403	0.141428	8799.42480298536,0.0547023262335785,2.58540361095126	0.00972651	0.0425371	0	VCL	protein_coding
ENSG00000035499	0.1723	727.757490007114,0.10771385014417,1.59961257749502	0.109685	0.272229	0	DEPDC1B	protein_coding
ENSG00000035664	-0.0403642	32.8592783432761,0.354979288418919,-0.113708721862213	0.909469	0.959013	0	DAPK2	protein_coding
ENSG00000035681	-0.0548153	1494.09046369331,0.0756572369791312,-0.724521190069199	0.468746	0.68943	0	NSMAF	protein_coding
ENSG00000035687	0.220196	1531.47098820783,0.0949889184424453,2.31812194664239	0.0204427	0.0772263	0	ADSS	protein_coding
ENSG00000035862	0.248594	2070.31583742581,0.0693386311561572,3.58522226863999	0.000336791	0.002639	0	TIMP2	protein_coding
ENSG00000035928	-0.059876	1403.66749042291,0.0963806959963422,-0.621244218046186	0.534439	0.740457	0	RFC1	protein_coding
ENSG00000036054	-0.105405	653.788550034173,0.122223240415276,-0.862393584519241	0.388471	0.618338	0	TBC1D23	protein_coding
ENSG00000036257	0.102123	2123.10247042663,0.0809909274064273,1.26091693466776	0.207339	0.417321	0	CUL3	protein_coding
ENSG00000036448	-0.120339	31.9392164082475,0.368704613570653,-0.326382249799765	0.744135	0.875611	0	MYOM2	protein_coding
ENSG00000036530	0.613276	6.4084049291603,0.810689172893028,0.75648748447411	0.449357	NA	NA	CYP46A1	protein_coding
ENSG00000036549	-0.150438	971.83186033088,0.104220662652484,-1.44346077165648	0.148891	0.335854	0	ZZZ3	protein_coding
ENSG00000036672	-0.83202	29.1700981129419,0.379395338061037,-2.19301471918702	0.0283063	0.0992983	0	USP2	protein_coding
ENSG00000037042	0.0932045	499.443783899688,0.119316922593893,0.781150369501236	0.434714	0.661971	0	TUBG2	protein_coding
ENSG00000037241	0.0605775	965.586708439208,0.0848645923362501,0.713813059441311	0.475343	0.694198	0	RPL26L1	protein_coding
ENSG00000037280	-0.0186035	143.398745293327,0.186563756324693,-0.0997167431617104	0.920569	0.963288	0	FLT4	protein_coding
ENSG00000037474	-0.127154	4235.58790872777,0.061436460940059,-2.06968213388725	0.0384821	0.126655	0	NSUN2	protein_coding
ENSG00000037637	-0.390332	519.975571824502,0.102486396861204,-3.8086222760574	0.000139743	0.00124437	0	FBXO42	protein_coding
ENSG00000037749	-0.314357	483.991312001413,0.106686516128253,-2.94654421643225	0.00321346	0.0170424	0	MFAP3	protein_coding
ENSG00000037757	0.175061	462.541899728461,0.108098033831613,1.61946704759843	0.105347	0.264594	0	MRI1	protein_coding
ENSG00000037897	-0.108418	672.353670226964,0.0963947356548137,-1.12472807012221	0.260704	0.484812	0	METTL1	protein_coding
ENSG00000037965	0.366145	67.1620497706254,0.255088818676891,1.43536411531096	0.151183	0.339427	0	HOXC8	protein_coding
ENSG00000038002	0.147096	385.732820083763,0.119238113948447,1.23363043242641	0.217341	0.430938	0	AGA	protein_coding
ENSG00000038210	0.328045	504.548322331192,0.117999239226209,2.78005745962479	0.00543493	0.0263169	0	PI4K2B	protein_coding
ENSG00000038219	-0.00893958	2310.25223608756,0.0766214743674828,-0.116671986072849	0.90712	0.958278	0	BOD1L1	protein_coding
ENSG00000038274	0.198693	1093.86057344699,0.0878069540882958,2.26283669172907	0.0236458	0.0865711	0	MAT2B	protein_coding
ENSG00000038295	-0.56144	45.7471650528178,0.307853201240264,-1.8237276164408	0.0681933	0.19382	0	TLL1	protein_coding
ENSG00000038358	-0.286336	2289.76596173831,0.084356333448312,-3.39436301748984	0.000687884	0.00478084	0	EDC4	protein_coding
ENSG00000038382	-0.374465	6569.02352728661,0.0690220031387352,-5.42530313795092	5.78563e-08	1.15044e-06	0	TRIO	protein_coding
ENSG00000038427	0.539493	572.450279665443,0.103044972955354,5.23551228736984	1.64528e-07	3.0387e-06	0	VCAN	protein_coding
ENSG00000038532	-0.158832	723.82797542081,0.0967064881151234,-1.64240977485549	0.100505	0.256258	0	CLEC16A	protein_coding
ENSG00000039068	0.391677	1145.52244399329,0.0828322732133564,4.72855229849148	2.26126e-06	3.28796e-05	0	CDH1	protein_coding
ENSG00000039123	0.106377	2576.85867979551,0.103859519327058,1.02423569009459	0.305724	0.533767	0	SKIV2L2	protein_coding
ENSG00000039139	-0.138157	154.777174102045,0.182345147923459,-0.757666863576575	0.44865	0.672668	0	DNAH5	protein_coding
ENSG00000039319	0.112838	1272.46465716198,0.0955507512520191,1.18091802390074	0.237635	0.457953	0	ZFYVE16	protein_coding
ENSG00000039523	0.0975432	1031.48383289915,0.082918102039772,1.17637965332942	0.239443	0.460336	0	FAM65A	protein_coding
ENSG00000039560	-0.102128	4052.11113922764,0.077138638378377,-1.32394748914151	0.18552	0.388347	0	RAI14	protein_coding
ENSG00000039650	-0.106076	802.510625410328,0.0881598728963587,-1.20321764703396	0.228892	0.446918	0	PNKP	protein_coding
ENSG00000040199	0.0255013	983.807113613841,0.0856263862368196,0.297820170276309	0.76584	0.887854	0	PHLPP2	protein_coding
ENSG00000040275	0.0473223	2712.88009781997,0.0840795762628204,0.562827327734826	0.573552	0.769916	0	SPDL1	protein_coding
ENSG00000040341	0.314187	870.426687857678,0.103936907591623,3.02286317293672	0.00250395	0.0139057	0	STAU2	protein_coding
ENSG00000040487	-0.113359	315.70288569448,0.151958960573475,-0.745984907970964	0.455677	0.67903	0	PQLC2	protein_coding
ENSG00000040531	-0.0580997	318.726759487621,0.14171247574355,-0.409982872212837	0.681819	0.841422	0	CTNS	protein_coding
ENSG00000040608	-0.0747438	169.469921395774,0.175808951316494,-0.425142106029911	0.670733	0.834995	0	RTN4R	protein_coding
ENSG00000040633	-0.0463306	1020.07038887309,0.0826959799826591,-0.560252540124469	0.575307	0.771257	0	PHF23	protein_coding
ENSG00000040933	-0.0298218	561.115094662027,0.0976012592073453,-0.305547579160386	0.759949	0.885164	0	INPP4A	protein_coding
ENSG00000041353	0.565472	2690.33417645294,0.0937360163892035,6.03259871520133	1.61344e-09	4.03649e-08	0	RAB27B	protein_coding
ENSG00000041357	0.281929	4273.27301094252,0.0833476455979065,3.38257256073655	0.000718103	0.00494995	0	PSMA4	protein_coding
ENSG00000041802	-0.307396	1326.65736998396,0.0821197681511946,-3.7432676755345	0.000181643	0.00156331	0	LSG1	protein_coding
ENSG00000041880	0.266144	313.062859549142,0.127494626258349,2.08748917992952	0.0368439	0.122421	0	PARP3	protein_coding
ENSG00000041982	-0.704268	512.637759711845,0.111261509911323,-6.32984458895861	2.45408e-10	6.85665e-09	0	TNC	protein_coding
ENSG00000041988	-0.292674	231.446030849476,0.153983549073438,-1.90068486621247	0.0573433	0.171214	0	THAP3	protein_coding
ENSG00000042088	0.0382509	715.08558126046,0.100058697629862,0.382284755711759	0.70225	0.853684	0	TDP1	protein_coding
ENSG00000042286	-0.087208	1392.47667420803,0.0916819721525549,-0.951201714051182	0.341502	0.573012	0	AIFM2	protein_coding
ENSG00000042317	-0.0775537	146.087171611813,0.214200859596051,-0.362060415048112	0.717307	0.862585	0	SPATA7	protein_coding
ENSG00000042429	-0.653401	537.35630607347,0.102781101034185,-6.35720747785717	2.05454e-10	5.8039e-09	0	MED17	protein_coding
ENSG00000042445	0.203843	3056.79505107604,0.0675445059249499,3.0179011729727	0.00254532	0.0140842	0	RETSAT	protein_coding
ENSG00000042493	0.17801	1335.00371460071,0.0911402500739084,1.95313881142734	0.0508031	0.156571	0	CAPG	protein_coding
ENSG00000042753	0.194746	3528.21191263404,0.077950198669122,2.49834505520964	0.0124775	0.0518433	0	AP2S1	protein_coding
ENSG00000042832						TG	protein_coding
ENSG00000042980	-0.0502068	18.9593727304651,0.530618564203218,-0.0946193481417203	0.924617	0.965831	0	ADAM28	protein_coding
ENSG00000043093	0.151504	628.298911990662,0.113282252272112,1.33739902057	0.181092	0.382653	0	DCUN1D1	protein_coding
ENSG00000043143	0.172581	2708.39113422232,0.0703119402108687,2.45449842034914	0.0141081	0.0571701	0	JADE2	protein_coding
ENSG00000043355	-0.083709	254.417199769855,0.135282820235116,-0.618770701190482	0.536067	0.74184	0	ZIC2	protein_coding
ENSG00000043514	-0.269429	387.904741067971,0.114238397179088,-2.35848059990773	0.0183499	0.0708947	0	TRIT1	protein_coding
ENSG00000043591	-0.31182	30.1215378185087,0.409686157942805,-0.761119487501542	0.446586	0.670492	0	ADRB1	protein_coding
ENSG00000044012	0.315206	21.7961113738504,0.446750979419841,0.705551629347313	0.480467	0.69948	0	GUCA2B	protein_coding
ENSG00000044090	-0.343683	689.3646855129,0.104228997576637,-3.29738699450056	0.000975889	0.0063503	0	CUL7	protein_coding
ENSG00000044115	0.0710767	10265.245336395,0.0525104917810695,1.35357083499667	0.175873	0.375617	0	CTNNA1	protein_coding
ENSG00000044446	-0.098037	616.42519720452,0.0964888189804628,-1.01604501919186	0.309608	0.538331	0	PHKA2	protein_coding
ENSG00000044459	0.196987	376.312600713956,0.132257534842874,1.48941759195755	0.136377	0.316185	0	CNTLN	protein_coding
ENSG00000044574	-0.739171	12662.7971056079,0.0556415881682819,-13.2845122774168	2.84707e-40	5.38167e-38	0	HSPA5	protein_coding
ENSG00000046604	0.234077	5697.23973557285,0.0732798870725396,3.19428446368328	0.00140178	0.00859505	0	DSG2	protein_coding
ENSG00000046647	-0.0404553	212.743347284031,0.149595978531564,-0.270430179512984	0.786829	0.899309	0	GEMIN8	protein_coding
ENSG00000046651	-0.518897	585.404296026594,0.0981543417580957,-5.28653851594191	1.24653e-07	2.35624e-06	0	OFD1	protein_coding
ENSG00000047056	-0.544493	526.618920984545,0.101351833205089,-5.3723065610834	7.77358e-08	1.52007e-06	0	WDR37	protein_coding
ENSG00000047188	-0.0562919	1068.58641066024,0.0975577603646014,-0.57701108927192	0.563932	0.76282	0	YTHDC2	protein_coding
ENSG00000047230	0.195962	616.683055590048,0.119479659541865,1.64012628843687	0.100979	0.256996	0	CTPS2	protein_coding
ENSG00000047249	0.0688265	798.069427830956,0.0961689634324553,0.715682815742601	0.474187	0.693503	0	ATP6V1H	protein_coding
ENSG00000047315	0.196515	3164.8539199261,0.0835816648909697,2.35116841003479	0.0187146	0.0720852	0	POLR2B	protein_coding
ENSG00000047346	-0.246922	295.048757102018,0.128488779862701,-1.92174303066509	0.0546381	0.165213	0	FAM214A	protein_coding
ENSG00000047365	-0.173409	101.936667844944,0.232199798883374,-0.746809261848904	0.455179	0.678536	0	ARAP2	protein_coding
ENSG00000047410	0.055392	5964.9691788372,0.0756408809091785,0.73230204999139	0.463984	0.685886	0	TPR	protein_coding
ENSG00000047457	0.560723	843.267160082301,0.0938259017098721,5.9762061580273	2.28394e-09	5.63114e-08	0	CP	protein_coding
ENSG00000047578	-0.41711	905.492340125095,0.0877884973076695,-4.75130582952724	2.02107e-06	2.96986e-05	0	KIAA0556	protein_coding
ENSG00000047579	0.212573	271.630322151762,0.137314334591083,1.54807544662206	0.121604	0.292014	0	DTNBP1	protein_coding
ENSG00000047597	0.107906	149.895132247902,0.19709416244073,0.547483431171378	0.584047	0.777933	0	XK	protein_coding
ENSG00000047621	-0.250749	412.438791333031,0.153387916074825,-1.63473851747012	0.102104	0.25899	0	C12orf4	protein_coding
ENSG00000047634	0.0664247	360.288891237359,0.121992984804611,0.544496378610381	0.5861	0.779177	0	SCML1	protein_coding
ENSG00000047644	-0.0278973	1298.30880430269,0.0754047443626161,-0.369966783433202	0.711407	0.858909	0	WWC3	protein_coding
ENSG00000047648						ARHGAP6	protein_coding
ENSG00000047849	0.102383	7160.35533760182,0.0563461960760003,1.81702807175612	0.0692128	0.196026	0	MAP4	protein_coding
ENSG00000047932	-0.216225	1170.38004419026,0.084344657912209,-2.56359254667449	0.0103595	0.0446471	0	GOPC	protein_coding
ENSG00000047936	-2.38183	85.692527394068,0.254199910170728,-9.36992403131484	7.25848e-21	5.4212e-19	-1	ROS1	protein_coding
ENSG00000048028	0.139525	430.69604213466,0.119691715719662,1.16570227578472	0.243735	0.464795	0	USP28	protein_coding
ENSG00000048052	-3.12028	270.120958224765,0.170499491287995,-18.3008091035901	8.15291e-75	4.02675e-72	-1	HDAC9	protein_coding
ENSG00000048140	0.201836	2484.45896885019,0.0685777915498811,2.94316692671645	0.00324873	0.0172115	0	TSPAN17	protein_coding
ENSG00000048162	-0.103324	2109.13485662336,0.0703797453152007,-1.46809420276163	0.142079	0.325225	0	NOP16	protein_coding
ENSG00000048342	0.114953	421.897140574342,0.123876712555279,0.927965489717885	0.353425	0.58521	0	CC2D2A	protein_coding
ENSG00000048392	0.360565	972.904725635794,0.113719174322994,3.17066342791979	0.00152091	0.00919696	0	RRM2B	protein_coding
ENSG00000048405	-0.262049	561.3603570288,0.108510673988601,-2.41496164876268	0.0157369	0.0626977	0	ZNF800	protein_coding
ENSG00000048471	-0.268697	366.100709065233,0.116366948662005,-2.30904925789322	0.0209408	0.0786425	0	SNX29	protein_coding
ENSG00000048544	0.091431	1190.19767606308,0.0941450100923289,0.97117169794196	0.331463	0.562188	0	MRPS10	protein_coding
ENSG00000048649	-0.2031	1106.04297307967,0.0870262008926509,-2.33378115243877	0.0196072	0.0748456	0	RSF1	protein_coding
ENSG00000048707	0.0436014	1299.69021758181,0.0913577271609921,0.477260091648835	0.633177	0.811779	0	VPS13D	protein_coding
ENSG00000048828	-0.0107024	5008.25602112544,0.058554272367213,-0.182776707413319	0.854973	0.931178	0	FAM120A	protein_coding
ENSG00000048991	-0.00682802	1220.17756420635,0.104543482592634,-0.0653126937049487	0.947925	0.976947	0	R3HDM1	protein_coding
ENSG00000049130	-0.224595	687.763236187182,0.118757216010159,-1.89121371169654	0.0585958	0.173714	0	KITLG	protein_coding
ENSG00000049167	0.0675277	256.928214214645,0.151936279825054,0.444447308511043	0.656719	0.826119	0	ERCC8	protein_coding
ENSG00000049239	-0.0523725	1167.81543784294,0.0853831758540771,-0.613381475406131	0.539624	0.744583	0	H6PD	protein_coding
ENSG00000049245	0.239433	1896.0815006122,0.0949913629291546,2.52057379895624	0.0117164	0.0492584	0	VAMP3	protein_coding
ENSG00000049246	-0.684577	362.696830775705,0.132402106879232,-5.17043993066592	2.33544e-07	4.15789e-06	0	PER3	protein_coding
ENSG00000049249	-1.41731	487.906390943139,0.114809573716224,-12.344848775339	5.19317e-35	8.03158e-33	-1	TNFRSF9	protein_coding
ENSG00000049323	0.0672714	911.9340050338,0.0901024865988344,0.746609944158228	0.455299	0.678641	0	LTBP1	protein_coding
ENSG00000049449	0.131057	5462.71062328878,0.074155848549911,1.76732453165237	0.0771739	0.211002	0	RCN1	protein_coding
ENSG00000049540	0.211163	11.3174519702341,0.604295997225358,0.349436986861371	0.726761	0.867551	0	ELN	protein_coding
ENSG00000049541	0.192634	1934.78542304659,0.0661484527625615,2.91215117289045	0.00358949	0.0186238	0	RFC2	protein_coding
ENSG00000049618	-0.202607	1778.4125210781,0.0676666422767479,-2.99419779032488	0.00275168	0.0149879	0	ARID1B	protein_coding
ENSG00000049656	-0.0945711	4610.17446394012,0.0618810421429753,-1.52827179548918	0.126445	0.300621	0	CLPTM1L	protein_coding
ENSG00000049759	-0.804862	1560.75715495102,0.0798609993186561,-10.0782923184124	6.89134e-24	6.31816e-22	0	NEDD4L	protein_coding
ENSG00000049768						FOXP3	protein_coding
ENSG00000049769	-0.0101104	112.668706950811,0.199036796017082,-0.0507968180808488	0.959487	0.983194	0	PPP1R3F	protein_coding
ENSG00000049860	0.160716	2677.03957288634,0.0882401597683368,1.82134545434838	0.0685544	0.194702	0	HEXB	protein_coding
ENSG00000049883	-0.0881943	507.044612417551,0.146200506859235,-0.6032418954256	0.546348	0.749787	0	PTCD2	protein_coding
ENSG00000050130	0.329722	1477.19234088633,0.0945200305306235,3.48837787019435	0.000485961	0.00359794	0	JKAMP	protein_coding
ENSG00000050165	0.41734	514.847716574065,0.102882440648027,4.05647073295458	4.98198e-05	0.00051057	0	DKK3	protein_coding
ENSG00000050327	0.0651918	62.5372998249636,0.271410375514691,0.240196491998534	0.810178	0.909431	0	ARHGEF5	protein_coding
ENSG00000050344	0.141584	849.664888247003,0.104689685945311,1.35241159153681	0.176244	0.376198	0	NFE2L3	protein_coding
ENSG00000050393	0.303735	852.131500892065,0.0926801261787743,3.27724190904599	0.00104827	0.00674653	0	MCUR1	protein_coding
ENSG00000050405	-0.0386767	797.893023393793,0.0972491253194817,-0.39770697258577	0.690846	0.846339	0	LIMA1	protein_coding
ENSG00000050426	-0.484133	476.389712542023,0.111335671409524,-4.34841002715621	1.37128e-05	0.000164931	0	LETMD1	protein_coding
ENSG00000050438	0.037239	49.7801703998298,0.304556042292184,0.122273046474062	0.902683	0.955477	0	SLC4A8	protein_coding
ENSG00000050555	-0.224096	28.6458455783338,0.40683551457955,-0.550826893981152	0.581752	0.776363	0	LAMC3	protein_coding
ENSG00000050730	-2.0615	10.3587740908592,0.69589875888297,-2.96236201268086	0.00305289	0.0163322	-1	TNIP3	protein_coding
ENSG00000050748	0.223812	1819.58459478686,0.075308365768133,2.97193941702021	0.00295925	0.0159091	0	MAPK9	protein_coding
ENSG00000050820	-0.389319	3055.61356131887,0.0854911980837632,-4.55390394009626	5.26594e-06	7.03995e-05	0	BCAR1	protein_coding
ENSG00000051009	-0.492008	584.448774245334,0.109957025101198,-4.47454786458371	7.65732e-06	9.86497e-05	0	FAM160A2	protein_coding
ENSG00000051108	-2.28229	2472.24609979719,0.0695941996522865,-32.7943115502075	7.097e-236	2.71656e-232	-1	HERPUD1	protein_coding
ENSG00000051128	-0.200692	690.813063741205,0.115402148750975,-1.7390678849108	0.0820228	0.221062	0	HOMER3	protein_coding
ENSG00000051180	0.267094	367.108754132525,0.120109811369719,2.2237473381405	0.0261654	0.0934498	0	RAD51	protein_coding
ENSG00000051341	0.0638123	912.665273956995,0.104649974786866,0.609769343524558	0.542015	0.746114	0	POLQ	protein_coding
ENSG00000051382	0.189339	1020.08917141692,0.106821907535528,1.7724756250615	0.0763156	0.209066	0	PIK3CB	protein_coding
ENSG00000051523	0.0329652	3663.26351664909,0.0967401953122661,0.340759822184545	0.733284	0.870532	0	CYBA	protein_coding
ENSG00000051596	0.257684	1272.70081194969,0.0908265053081527,2.83710115820452	0.00455252	0.0226457	0	THOC3	protein_coding
ENSG00000051620	0.323954	841.68035981831,0.0857999004415943,3.77569434221305	0.000159563	0.00139478	0	HEBP2	protein_coding
ENSG00000051825	0.165939	966.240505458869,0.110538323002628,1.5011914319166	0.133306	0.311041	0	MPHOSPH9	protein_coding
ENSG00000052126	0.0793929	683.851587876963,0.101822764672971,0.779716581500402	0.435558	0.662392	0	PLEKHA5	protein_coding
ENSG00000052723	-0.0216088	386.738050854318,0.123573249433956,-0.174866618834757	0.861184	0.934683	0	SIKE1	protein_coding
ENSG00000052749	-0.780031	3479.65760407976,0.0771748067555527,-10.1073217241181	5.12666e-24	4.75723e-22	0	RRP12	protein_coding
ENSG00000052795	-0.051255	321.156549989202,0.134719706079199,-0.380456352158534	0.703607	0.854316	0	FNIP2	protein_coding
ENSG00000052802	0.350406	897.620552111869,0.103912778981952,3.37211263845115	0.000745939	0.00510782	0	MSMO1	protein_coding
ENSG00000052841	-0.189977	2020.26758437448,0.0879924864671138,-2.15901403163136	0.0308491	0.106571	0	TTC17	protein_coding
ENSG00000052850	-0.18458	36.2593205331671,0.352579895203026,-0.523513195515883	0.600617	0.78936	0	ALX4	protein_coding
ENSG00000053108	0.252929	262.865861609684,0.142640510899445,1.77319024201643	0.0761972	0.208891	0	FSTL4	protein_coding
ENSG00000053254	0.22262	349.949164289969,0.125713438586578,1.77084899724812	0.0765858	0.209656	0	FOXN3	protein_coding
ENSG00000053371	-0.0266061	679.546167705312,0.0936025058730457,-0.284245689794892	0.776222	0.892784	0	AKR7A2	protein_coding
ENSG00000053372	0.0882969	2238.46711613691,0.076106173659926,1.16018021393462	0.245975	0.467436	0	MRTO4	protein_coding
ENSG00000053438	-0.537758	11.2305497577644,0.644439504184748,-0.834458445694479	0.404023	0.634135	0	NNAT	protein_coding
ENSG00000053501	-0.18794	152.797991099164,0.178490831616838,-1.05293948736086	0.292369	0.518226	0	USE1	protein_coding
ENSG00000053524	-0.930611	40.7111922568781,0.324968455512014,-2.86369717923015	0.00418728	0.0211519	0	MCF2L2	protein_coding
ENSG00000053702	-0.383455	17.0458880095771,0.500379341287515,-0.76632897132454	0.443481	0.668071	0	NRIP2	protein_coding
ENSG00000053747	-0.131529	457.963652080676,0.107872026311862,-1.21930609390397	0.222728	0.438384	0	LAMA3	protein_coding
ENSG00000053770	0.239113	752.032817504758,0.0943733838427242,2.53369386636647	0.0112867	0.0478569	0	AP5M1	protein_coding
ENSG00000053900	0.240112	420.81308538501,0.113463273730826,2.11620746175612	0.0343272	0.115665	0	ANAPC4	protein_coding
ENSG00000053918	0.0298898	12.0097075207756,0.590215982786372,0.0506421246005633	0.959611	0.983194	0	KCNQ1	protein_coding
ENSG00000054116	0.108584	895.54323527445,0.0845982728041231,1.28353072834129	0.199306	0.407094	0	TRAPPC3	protein_coding
ENSG00000054118	-0.0763648	4100.41877878785,0.0593734564630954,-1.28617747834207	0.198381	0.405909	0	THRAP3	protein_coding
ENSG00000054148	0.0589662	1116.30587654122,0.0921717595582141,0.639742203991833	0.52234	0.731305	0	PHPT1	protein_coding
ENSG00000054179	0.589998	16.8805338238415,0.529583468034164,1.11407871156464	0.265245	0.489593	0	ENTPD2	protein_coding
ENSG00000054267	-0.337068	1227.90823298201,0.0912864693772589,-3.69242265168067	0.000222128	0.00186109	0	ARID4B	protein_coding
ENSG00000054277	0.0565509	1262.28523481172,0.0833318344401133,0.678623498255004	0.497376	0.713246	0	OPN3	protein_coding
ENSG00000054282	0.168609	453.895629806902,0.109440901381534,1.54064354148091	0.123404	0.295362	0	SDCCAG8	protein_coding
ENSG00000054392	-0.0507254	64.0122856214825,0.271884193112965,-0.186569899504256	0.851998	0.929854	0	HHAT	protein_coding
ENSG00000054523	-0.115851	1813.24785676496,0.0718818328040364,-1.61168918664066	0.10703	0.267599	0	KIF1B	protein_coding
ENSG00000054598	0.169582	545.248974372502,0.103740307057381,1.634673529059	0.102118	0.25899	0	FOXC1	protein_coding
ENSG00000054611	-0.0965356	734.2488426213,0.0960989890546673,-1.00454334105464	0.315117	0.545285	0	TBC1D22A	protein_coding
ENSG00000054654	0.566622	1449.12538675657,0.118242806079602,4.79201910811155	1.65111e-06	2.46636e-05	0	SYNE2	protein_coding
ENSG00000054690	-0.237863	222.350229338312,0.149203661270223,-1.59421654030762	0.110888	0.274325	0	PLEKHH1	protein_coding
ENSG00000054793	0.137695	1726.95519865665,0.068800571610488,2.00136204139145	0.0453534	0.143885	0	ATP9A	protein_coding
ENSG00000054965	0.206649	1446.29392850279,0.0791957957501288,2.60934004739014	0.0090717	0.0401171	0	FAM168A	protein_coding
ENSG00000054967	-0.344332	605.471560759274,0.100967361125285,-3.41032829091364	0.000648847	0.0045592	0	RELT	protein_coding
ENSG00000054983	0.28375	820.097214208692,0.0944883520957717,3.00302090352187	0.00267314	0.0146435	0	GALC	protein_coding
ENSG00000055044	0.0220387	2751.53425864353,0.0852129681698899,0.25863072506903	0.79592	0.902625	0	NOP58	protein_coding
ENSG00000055070	0.0622822	3652.68722312537,0.060113143842908,1.03608242981845	0.300164	0.527551	0	SZRD1	protein_coding
ENSG00000055118	0.38124	27.2571908767873,0.403943242462592,0.943796809101907	0.345273	0.577379	0	KCNH2	protein_coding
ENSG00000055130	-0.0362249	2410.82038701603,0.0749144707548993,-0.483549598580871	0.628706	0.80836	0	CUL1	protein_coding
ENSG00000055147	-0.183791	357.184501729322,0.130270521101594,-1.41083894297432	0.158292	0.349482	0	FAM114A2	protein_coding
ENSG00000055163	0.126691	1113.7143705144,0.0775843070974112,1.63294730447564	0.10248	0.259608	0	CYFIP2	protein_coding
ENSG00000055208	-0.282181	1854.31616127165,0.0989417001473546,-2.85199571408271	0.00434457	0.021774	0	TAB2	protein_coding
ENSG00000055211	0.221514	740.36450210201,0.0983076834895648,2.25326988780771	0.0242421	0.0881681	0	GINM1	protein_coding
ENSG00000055332	0.0706583	3502.57199443471,0.0874322968034128,0.808149293794178	0.419005	0.64828	0	EIF2AK2	protein_coding
ENSG00000055483	-1.26905	3047.47241727401,0.0691600947742215,-18.349420836769	3.3365e-75	1.76156e-72	-1	USP36	protein_coding
ENSG00000055609	-0.284846	1610.42127594402,0.0910715827014434,-3.12771495168222	0.00176171	0.0103864	0	KMT2C	protein_coding
ENSG00000055732	0.46484	127.447211961531,0.200453052408773,2.31894754035355	0.0203979	0.0771108	0	MCOLN3	protein_coding
ENSG00000055813	-0.490459	180.752618040539,0.164507819228376,-2.98137338637529	0.00286959	0.0155165	0	CCDC85A	protein_coding
ENSG00000055917	0.0188001	3129.87496080088,0.0743636252639476,0.252813646344592	0.800412	0.904503	0	PUM2	protein_coding
ENSG00000055950	-0.0204935	1292.7673045879,0.0862297295774549,-0.237661313463071	0.812144	0.910394	0	MRPL43	protein_coding
ENSG00000055955						ITIH4	protein_coding
ENSG00000056050	0.403283	315.639441203339,0.144443561618191,2.79197772195016	0.0052387	0.0255201	0	C4orf27	protein_coding
ENSG00000056097	-0.0905647	3764.5229286503,0.0691741582142752,-1.30922787715423	0.190457	0.395188	0	ZFR	protein_coding
ENSG00000056277	-0.418024	301.498351127506,0.153261345566619,-2.72752574019959	0.00638113	0.030078	0	ZNF280C	protein_coding
ENSG00000056487	-1.05992	49.1566224844205,0.29939052102987,-3.54025058903256	0.000399747	0.00305721	-1	PHF21B	protein_coding
ENSG00000056558	-3.81171	618.653936829218,0.129954051442021,-29.3312009492384	4.15082e-189	9.07903e-186	-1	TRAF1	protein_coding
ENSG00000056586	-0.351676	1216.46322120202,0.100393489702125,-3.50297369713674	0.000460095	0.00343802	0	RC3H2	protein_coding
ENSG00000056736	0.34154	120.428131030328,0.207135222284925,1.64887664641086	0.0991729	0.253919	0	IL17RB	protein_coding
ENSG00000056972	-0.0655084	505.857964910099,0.106772707356831,-0.61353140879278	0.539525	0.744583	0	TRAF3IP2	protein_coding
ENSG00000056998	0.166044	195.633497533743,0.163937536104728,1.0128511750592	0.311131	0.539983	0	GYG2	protein_coding
ENSG00000057019	0.0814928	27554.7038224023,0.0673269354470822,1.2104044215688	0.226124	0.442961	0	DCBLD2	protein_coding
ENSG00000057149	0.289654	8.63602815740313,0.742444698222818,0.390135699962771	0.696436	NA	NA	SERPINB3	protein_coding
ENSG00000057252	0.167464	890.389949592285,0.0961510786219374,1.74167910302061	0.0815646	0.220176	0	SOAT1	protein_coding
ENSG00000057294	0.141284	905.12866780317,0.0983503139764594,1.43653718643088	0.15085	0.339007	0	PKP2	protein_coding
ENSG00000057593	-0.0824598	5.5290971357364,0.863275744490504,-0.0955196274161204	0.923902	NA	NA	F7	protein_coding
ENSG00000057608	0.109596	8300.86031317288,0.076496726171257,1.43269004207196	0.151946	0.340473	0	GDI2	protein_coding
ENSG00000057657	-0.460624	23.7363021382851,0.414561942992601,-1.1111104821329	0.266521	0.491059	0	PRDM1	protein_coding
ENSG00000057663	0.119781	638.641417881782,0.111310968060713,1.07609294330338	0.281886	0.508537	0	ATG5	protein_coding
ENSG00000057704	-0.212187	35.9492173204307,0.346911312612074,-0.611647479600747	0.540771	0.745252	0	TMCC3	protein_coding
ENSG00000057757	-0.15878	718.238499364561,0.0984123451685464,-1.6134147922289	0.106654	0.266828	0	PITHD1	protein_coding
ENSG00000057935	0.121769	776.172715723533,0.0905748772389384,1.3444039131851	0.178818	0.379628	0	MTA3	protein_coding
ENSG00000058056	0.0628623	833.385608259696,0.0912251105566871,0.689089491702002	0.490767	0.707346	0	USP13	protein_coding
ENSG00000058063	0.083975	645.208291083781,0.11802071212113,0.711527589441995	0.476757	0.695733	0	ATP11B	protein_coding
ENSG00000058085	-0.050907	5818.51573840093,0.0560154691003402,-0.908802548393126	0.363454	0.594147	0	LAMC2	protein_coding
ENSG00000058091	-0.193702	14.6279173192359,0.583862291121896,-0.331759997431625	0.74007	0.873578	0	CDK14	protein_coding
ENSG00000058262	-0.293889	8132.26598712415,0.0554953901163958,-5.29572899201036	1.18543e-07	2.24908e-06	0	SEC61A1	protein_coding
ENSG00000058272	-0.0924988	1593.59805199128,0.071843410929316,-1.2875057019194	0.197918	0.405232	0	PPP1R12A	protein_coding
ENSG00000058335	-0.227943	12.2908697293689,0.576559575198088,-0.395349950100865	0.692585	0.847113	0	RASGRF1	protein_coding
ENSG00000058404	0.479637	30.4319564085051,0.377685097702953,1.26993764149881	0.204107	0.412709	0	CAMK2B	protein_coding
ENSG00000058453	-0.238778	219.086234401893,0.1539662680571,-1.55084370628822	0.120939	0.29085	0	CROCC	protein_coding
ENSG00000058600	-0.289122	1226.40088056568,0.0845799148425001,-3.41832527125728	0.000630078	0.00445276	0	POLR3E	protein_coding
ENSG00000058668	0.127332	1211.06548895064,0.0829649134120476,1.53476463561342	0.124842	0.297734	0	ATP2B4	protein_coding
ENSG00000058673	-0.164752	2945.52607952631,0.076587963754121,-2.15114382626315	0.0314648	0.108196	0	ZC3H11A	protein_coding
ENSG00000058729	-0.371506	826.458009046165,0.105825013820899,-3.51056909746045	0.000447149	0.00335438	0	RIOK2	protein_coding
ENSG00000058799	0.172753	271.785191171735,0.134884755882961,1.28074402808658	0.200284	0.40811	0	YIPF1	protein_coding
ENSG00000058804	0.381803	2231.33949758629,0.0866107550823821,4.40826853668501	1.042e-05	0.000129183	0	NDC1	protein_coding
ENSG00000058866	-0.0628374	495.146200005354,0.113686485426143,-0.552725603965669	0.580451	0.775423	0	DGKG	protein_coding
ENSG00000059122	-0.0532245	920.001355713545,0.104258436139946,-0.51050557841864	0.609697	0.794813	0	FLYWCH1	protein_coding
ENSG00000059145	-0.641344	917.063618854271,0.108769424304905,-5.89636338033457	3.716e-09	9.00248e-08	0	UNKL	protein_coding
ENSG00000059377	0.322798	262.399415698143,0.133681077166816,2.41468463807296	0.0157488	0.0627186	0	TBXAS1	protein_coding
ENSG00000059378	-0.411692	1055.60432270741,0.0842290262651114,-4.88776823214625	1.01985e-06	1.59174e-05	0	PARP12	protein_coding
ENSG00000059573	-0.048159	2461.81505493754,0.0641382346338589,-0.750862096559143	0.452736	0.676097	0	ALDH18A1	protein_coding
ENSG00000059588	0.216379	949.893502498601,0.0847743869798293,2.55241425560052	0.0106979	0.0458042	0	TARBP1	protein_coding
ENSG00000059691	0.0199034	302.68969081253,0.133457632625308,0.149136399314407	0.881446	0.94397	0	GATB	protein_coding
ENSG00000059728	-2.43278	205.584254220291,0.169983662246493,-14.3118616618933	1.84507e-46	4.0357e-44	-1	MXD1	protein_coding
ENSG00000059758	-0.371404	691.245148440117,0.118078197587995,-3.14540677649012	0.00165856	0.00987771	0	CDK17	protein_coding
ENSG00000059769	-1.46107	355.756871651953,0.123924452703444,-11.789977622968	4.39658e-32	6.06451e-30	-1	DNAJC25	protein_coding
ENSG00000059804	0.0961107	651.23101622182,0.0957823364565241,1.0034282092105	0.315654	0.54573	0	SLC2A3	protein_coding
ENSG00000059915	-0.346503	14.093055714438,0.561680348910559,-0.61690434483711	0.537298	0.743006	0	PSD	protein_coding
ENSG00000060069	-0.115367	789.578530700509,0.101945262709921,-1.13165334267722	0.25778	0.481385	0	CTDP1	protein_coding
ENSG00000060138	-0.0879445	4294.12268386881,0.0579395683454442,-1.51786564046322	0.129048	0.304869	0	YBX3	protein_coding
ENSG00000060140	-1.73544	20.0819646351918,0.48520569005266,-3.57670866871428	0.000347948	0.00271585	-1	STYK1	protein_coding
ENSG00000060237	0.0126061	6340.89288807907,0.0636860516653806,0.197941866987482	0.843091	0.925826	0	WNK1	protein_coding
ENSG00000060339	-0.197205	3531.84468703337,0.0802787406681512,-2.45650154348039	0.0140297	0.0569483	0	CCAR1	protein_coding
ENSG00000060491	-0.177831	1818.24493368299,0.0945397763333108,-1.88101341760422	0.0599701	0.176679	0	OGFR	protein_coding
ENSG00000060566						CREB3L3	protein_coding
ENSG00000060642	-0.223212	139.474215837905,0.178593219689228,-1.24983528650954	0.21136	0.423079	0	PIGV	protein_coding
ENSG00000060656	0.133811	502.354835776327,0.119720729930664,1.11769219581975	0.263698	0.487914	0	PTPRU	protein_coding
ENSG00000060688	-0.0475267	1134.25859479674,0.0867438615861675,-0.547897272500791	0.583762	0.777822	0	SNRNP40	protein_coding
ENSG00000060749	0.287826	2641.73189487534,0.0956293607082856,3.00980668256802	0.00261414	0.0143859	0	QSER1	protein_coding
ENSG00000060762	-0.121062	105.203300449308,0.211124851106691,-0.573412779256726	0.566365	0.764626	0	MPC1	protein_coding
ENSG00000060971	0.0416137	1049.28718185695,0.0897900739997226,0.463455468633723	0.643038	0.81733	0	ACAA1	protein_coding
ENSG00000060982	-0.453758	68.8501407450709,0.2595391533575,-1.74832113851566	0.0804084	0.218054	0	BCAT1	protein_coding
ENSG00000061273	0.0181331	1529.22963864689,0.0802167582682841,0.226050810473105	0.821162	0.915585	0	HDAC7	protein_coding
ENSG00000061455	0.161853	7.72621626777819,0.764877348289575,0.21160708644167	0.832414	NA	NA	PRDM6	protein_coding
ENSG00000061656	0.373281	28.1980844732171,0.383314875757724,0.973822220306117	0.330145	0.561151	0	SPAG4	protein_coding
ENSG00000061676	0.298724	4256.60637881684,0.0845827116499094,3.5317350222237	0.000412843	0.00314636	0	NCKAP1	protein_coding
ENSG00000061794	0.230569	2368.9828606004,0.0779397641733222,2.95829567554083	0.00309345	0.0165204	0	MRPS35	protein_coding
ENSG00000061918	-0.0280033	16.1255166685336,0.503499175208101,-0.0556173751161746	0.955647	0.981182	0	GUCY1B3	protein_coding
ENSG00000061936	-0.233466	1403.33594002119,0.08694099921752,-2.68533661473845	0.00724568	0.0334253	0	SFSWAP	protein_coding
ENSG00000061938	0.188793	634.01982494431,0.105790987136033,1.78458897527798	0.074328	0.205868	0	TNK2	protein_coding
ENSG00000061987	-0.219274	1258.84542525876,0.0876794348850313,-2.500860996305	0.0123892	0.0515324	0	MON2	protein_coding
ENSG00000062038	-1.37292	12.484348418109,0.613203730441837,-2.23893728085224	0.02516	0.0906411	0	CDH3	protein_coding
ENSG00000062194	-0.303462	1657.89908723572,0.0907522685488483,-3.34385083937588	0.000826241	0.00553878	0	GPBP1	protein_coding
ENSG00000062282	-0.00331335	74.1472914108108,0.236491235030824,-0.0140104668114449	0.988822	0.995388	0	DGAT2	protein_coding
ENSG00000062370	-0.549758	87.9430841618392,0.224499234981917,-2.44881779759009	0.0143326	0.0579022	0	ZNF112	protein_coding
ENSG00000062485	0.167621	6780.72505943197,0.0576954307213806,2.90527255364824	0.00366933	0.0189609	0	CS	protein_coding
ENSG00000062582	0.0206019	1709.86175962127,0.0843761308775848,0.244167195533479	0.807101	0.908032	0	MRPS24	protein_coding
ENSG00000062598	0.0978685	712.286411930557,0.0938938778692544,1.04233150179077	0.297258	0.524404	0	ELMO2	protein_coding
ENSG00000062650	-0.398758	1419.34192490956,0.101055082990722,-3.94594688936831	7.94852e-05	0.000761716	0	WAPL	protein_coding
ENSG00000062716	0.309731	3415.84568476414,0.0828857854538342,3.73683817122814	0.000186349	0.00159842	0	VMP1	protein_coding
ENSG00000062725	-0.328456	708.370078532538,0.117275677204081,-2.80071489547942	0.00509895	0.0249266	0	APPBP2	protein_coding
ENSG00000062822	-0.00945508	3151.07520141346,0.0911306608333557,-0.103752977073007	0.917365	0.961255	0	POLD1	protein_coding
ENSG00000063046	0.0779442	11837.6829250791,0.0585157466472491,1.33202119545644	0.182853	0.385073	0	EIF4B	protein_coding
ENSG00000063127	-0.149268	23.3276849560819,0.429073293608279,-0.347884274585431	0.727927	0.867931	0	SLC6A16	protein_coding
ENSG00000063169	-0.423184	532.958225090143,0.123476477022668,-3.4272413259245	0.000609747	0.00434023	0	GLTSCR1	protein_coding
ENSG00000063176	-0.134954	401.696294179046,0.136411214178765,-0.989317764455888	0.322508	0.552587	0	SPHK2	protein_coding
ENSG00000063177	0.0103785	13397.2280924543,0.0651524517143146,0.159294950874025	0.873436	0.939689	0	RPL18	protein_coding
ENSG00000063180	0.185984	86.8173715979254,0.22909285157824,0.811826305172414	0.416891	0.646841	0	CA11	protein_coding
ENSG00000063241	0.0547317	1034.3822487784,0.107909458938487,0.507200008878629	0.612014	0.796342	0	ISOC2	protein_coding
ENSG00000063244	-0.0280387	10036.5463936396,0.0680460506460973,-0.412054321709103	0.6803	0.840772	0	U2AF2	protein_coding
ENSG00000063245	-0.0136373	5406.44862932245,0.0908389865056261,-0.150125972460071	0.880665	0.943549	0	EPN1	protein_coding
ENSG00000063322	0.156955	2817.30334317784,0.0671864352452325,2.33611836780996	0.0194851	0.0744909	0	MED29	protein_coding
ENSG00000063438	-0.201773	44.1707254224036,0.317476806888382,-0.635551878339106	0.525069	0.733582	0	AHRR	protein_coding
ENSG00000063587	0.0141231	445.576497433582,0.107832730420419,0.130972166315385	0.895797	0.951874	0	ZNF275	protein_coding
ENSG00000063601	0.0407345	1351.30142532441,0.0755507737977223,0.539167738191951	0.589771	0.78216	0	MTMR1	protein_coding
ENSG00000063660	0.0233425	3432.32030030282,0.087464539845536,0.266879504710412	0.789562	0.900148	0	GPC1	protein_coding
ENSG00000063761	-0.225054	190.952640781859,0.159385509084245,-1.41200799933463	0.157948	0.348966	0	ADCK1	protein_coding
ENSG00000063854	0.00836686	750.440517858209,0.12146712445425,0.0688817082979183	0.945084	0.976113	0	HAGH	protein_coding
ENSG00000063978	-0.134352	2179.52700277417,0.0674094077046435,-1.99307963034017	0.0462527	0.145773	0	RNF4	protein_coding
ENSG00000064012	-0.310269	703.982254907155,0.0994906358753726,-3.1185729946541	0.00181729	0.0106689	0	CASP8	protein_coding
ENSG00000064042	0.127908	4242.19012751674,0.0677297379674541,1.88850340443309	0.0589584	0.174437	0	LIMCH1	protein_coding
ENSG00000064102	-0.0032777	1080.26286218181,0.0896803892593296,-0.0365486479626673	0.970845	0.987069	0	ASUN	protein_coding
ENSG00000064115	0.263358	1410.4468800015,0.0762054097722337,3.45590148204361	0.000548456	0.0039817	0	TM7SF3	protein_coding
ENSG00000064199	0.247893	251.329849961496,0.144050554388244,1.72087785591396	0.085273	0.22771	0	SPA17	protein_coding
ENSG00000064205	0.129596	225.374828189533,0.167339930419345,0.774445888191673	0.438667	0.66463	0	WISP2	protein_coding
ENSG00000064225	0.332844	24.4053169330178,0.428717538694487,0.776370770676038	0.43753	0.664269	0	ST3GAL6	protein_coding
ENSG00000064270	0.667108	21.4662047817198,0.46014107025698,1.44979079442738	0.147117	0.333142	0	ATP2C2	protein_coding
ENSG00000064300	-1.19696	7.63615316875993,0.760232218654775,-1.57446481917399	0.11538	NA	NA	NGFR	protein_coding
ENSG00000064309	0.265883	156.355317818004,0.169661371873254,1.56713742935856	0.117083	0.284534	0	CDON	protein_coding
ENSG00000064313	-0.114593	1172.36460304385,0.0803905183922434,-1.42544961880383	0.154027	0.343577	0	TAF2	protein_coding
ENSG00000064393	-0.289836	3237.58331961245,0.0655834016743877,-4.41935654053957	9.89952e-06	0.000123833	0	HIPK2	protein_coding
ENSG00000064419	0.0243406	3138.46578341075,0.060437756866819,0.402737628325689	0.687141	0.843961	0	TNPO3	protein_coding
ENSG00000064489	0.0728726	68.2434054110402,0.339688273368279,0.214527860864941	0.830135	0.919829	0	BORCS8-MEF2B	protein_coding
ENSG00000064490	0.0529582	446.347182426599,0.118719742289793,0.446077064114382	0.655542	0.825207	0	RFXANK	protein_coding
ENSG00000064545	-0.0642024	477.321095613509,0.129694021632207,-0.495029570714523	0.620579	0.802377	0	TMEM161A	protein_coding
ENSG00000064547	0.107071	73.9911424893497,0.262016374502423,0.408642141687529	0.682802	0.841779	0	LPAR2	protein_coding
ENSG00000064601	0.164345	2582.80538993961,0.0666306576714857,2.46651138146251	0.0136436	0.0557454	0	CTSA	protein_coding
ENSG00000064607	-0.0317951	1380.24339494411,0.0750560504663141,-0.423617970470465	0.671844	0.835638	0	SUGP2	protein_coding
ENSG00000064651	0.537587	6260.72440544758,0.0676315293273811,7.94876401566524	1.88382e-15	8.98539e-14	0	SLC12A2	protein_coding
ENSG00000064652	0.0875705	384.982259171634,0.133486478825075,0.656025504698989	0.511808	0.72384	0	SNX24	protein_coding
ENSG00000064655	0.23669	128.495795377673,0.183051616395289,1.2930239831797	0.196003	0.402819	0	EYA2	protein_coding
ENSG00000064666	0.156667	2047.55797087399,0.0705189120127577,2.22162839330351	0.0263084	0.0938073	0	CNN2	protein_coding
ENSG00000064687	-0.115695	449.600994268008,0.130719073406151,-0.885067886898827	0.37612	0.606855	0	ABCA7	protein_coding
ENSG00000064703	-0.0765324	538.412260145063,0.120803612471455,-0.633527792610471	0.526389	0.734622	0	DDX20	protein_coding
ENSG00000064726	0.0295389	2376.53960807575,0.0816259973727335,0.361881332098743	0.717441	0.862604	0	BTBD1	protein_coding
ENSG00000064763	0.233323	24.1129450355264,0.43603605085847,0.5350991556549	0.592581	0.783778	0	FAR2	protein_coding
ENSG00000064787	0.553909	93.7889171128056,0.226152222442593,2.44927362849239	0.0143145	0.0578587	0	BCAS1	protein_coding
ENSG00000064932	-0.486403	2603.41007705074,0.0895105699365422,-5.43402601762697	5.50965e-08	1.10128e-06	0	SBNO2	protein_coding
ENSG00000064933	0.220305	313.992437092939,0.159848802447401,1.37820957591449	0.168139	0.364308	0	PMS1	protein_coding
ENSG00000064961	0.0101562	1051.91606439829,0.0986327367163125,0.102970368890068	0.917986	0.961572	0	HMG20B	protein_coding
ENSG00000064989	1.5621	6.15829259290784,0.888265788540569,1.75859301725226	0.0786467	NA	NA	CALCRL	protein_coding
ENSG00000064995	0.104433	429.042816600165,0.118184459897725,0.883643274301806	0.376889	0.607554	0	TAF11	protein_coding
ENSG00000064999	-0.371296	560.762256705877,0.100558273185432,-3.6923428320217	0.000222198	0.00186109	0	ANKS1A	protein_coding
ENSG00000065000	-0.508522	4796.4223820157,0.0825078413557603,-6.16331874248301	7.12359e-10	1.85808e-08	0	AP3D1	protein_coding
ENSG00000065029	-0.23786	391.772734250489,0.130197023803144,-1.82692680308801	0.0677108	0.19277	0	ZNF76	protein_coding
ENSG00000065054	0.0503983	1903.65455343901,0.09908704705713,0.50862628553129	0.611014	0.795446	0	SLC9A3R2	protein_coding
ENSG00000065057	0.147068	624.365736809556,0.125225149558578,1.17442691065634	0.240224	0.461316	0	NTHL1	protein_coding
ENSG00000065060	-0.270834	1252.65265972244,0.0761267436149227,-3.55766778866555	0.000374162	0.00289091	0	UHRF1BP1	protein_coding
ENSG00000065135	0.191778	2054.41724842732,0.0819762084615899,2.3394309756359	0.0193131	0.0739629	0	GNAI3	protein_coding
ENSG00000065150	0.212096	5724.19725583973,0.0735159464229299,2.88502837541789	0.00391378	0.0200147	0	IPO5	protein_coding
ENSG00000065154	0.214535	1500.88676220571,0.0837918222068938,2.56032936766127	0.0104573	0.0449752	0	OAT	protein_coding
ENSG00000065183	-0.165042	1567.55235993067,0.0838273753244471,-1.96882968654154	0.0489727	0.15231	0	WDR3	protein_coding
ENSG00000065243	0.0259025	1169.9205353785,0.108575897724856,0.238565444758336	0.811443	0.910183	0	PKN2	protein_coding
ENSG00000065268	-0.0975959	1058.47163512345,0.110273632631154,-0.885033610205305	0.376139	0.606855	0	WDR18	protein_coding
ENSG00000065308	0.113423	1295.44839842898,0.0790676220106432,1.43450888807006	0.151427	0.339753	0	TRAM2	protein_coding
ENSG00000065320	-0.833691	27.1310426047379,0.401789989043878,-2.07494265770945	0.0379918	0.125365	0	NTN1	protein_coding
ENSG00000065325	0.255746	519.280961310198,0.106676958611793,2.39738939531923	0.0165124	0.0650594	0	GLP2R	protein_coding
ENSG00000065328	0.232847	1833.83645534041,0.0738811028937143,3.15164388161571	0.00162354	0.00971458	0	MCM10	protein_coding
ENSG00000065357	0.329736	219.351093958963,0.156065778581182,2.11280043360821	0.0346179	0.116338	0	DGKA	protein_coding
ENSG00000065361	0.242466	146.482269495366,0.188552198146991,1.28593348613926	0.198466	0.405974	0	ERBB3	protein_coding
ENSG00000065413	0.170746	110.045024259989,0.201632626310407,0.846819446314667	0.397096	0.627379	0	ANKRD44	protein_coding
ENSG00000065427	0.0598688	5089.28603601944,0.0681482368131652,0.878508437984802	0.379668	0.610122	0	KARS	protein_coding
ENSG00000065457	-0.0474127	860.245341994164,0.0935268944375662,-0.506941438040944	0.612196	0.796442	0	ADAT1	protein_coding
ENSG00000065485	-0.620332	872.037631565348,0.086585518305303,-7.16438310362538	7.81376e-13	2.93227e-11	0	PDIA5	protein_coding
ENSG00000065491	-0.860207	400.887531417421,0.1147864037383,-7.49397655402151	6.68177e-14	2.79521e-12	0	TBC1D22B	protein_coding
ENSG00000065518	0.213349	1952.81187929596,0.0716136071847211,2.97917123517042	0.00289029	0.0155986	0	NDUFB4	protein_coding
ENSG00000065526	-0.211156	3249.38476297141,0.074364435716029,-2.83948047899017	0.00451871	0.0225141	0	SPEN	protein_coding
ENSG00000065534	0.224423	2319.13867452839,0.0647267821124854,3.4672323217611	0.000525847	0.00384308	0	MYLK	protein_coding
ENSG00000065548	0.0275815	1611.18664191369,0.0854796816506166,0.32266676489831	0.746948	0.877639	0	ZC3H15	protein_coding
ENSG00000065559	-0.0192333	1615.17841833058,0.0900645237184955,-0.213550350978302	0.830898	0.920247	0	MAP2K4	protein_coding
ENSG00000065600	-0.123316	365.747901302884,0.114839990005129,-1.07381017080131	0.282908	0.50954	0	TMEM206	protein_coding
ENSG00000065609	0.339696	6.00324532076456,0.839085674233741,0.404840791433373	0.685595	NA	NA	SNAP91	protein_coding
ENSG00000065613	0.141365	4352.67706245028,0.0763404042317758,1.8517713392672	0.0640587	0.185723	0	SLK	protein_coding
ENSG00000065615	0.15504	537.809540178869,0.118310756640007,1.31044487360294	0.190045	0.394547	0	CYB5R4	protein_coding
ENSG00000065618	-0.0827366	151.640820894676,0.173341071739717,-0.477305019300693	0.633145	0.811779	0	COL17A1	protein_coding
ENSG00000065621	0.41522	38.334593041519,0.358882665114064,1.15698115717284	0.24728	0.468809	0	GSTO2	protein_coding
ENSG00000065665	-0.118305	225.260736332286,0.15725716595497,-0.752300051370825	0.451871	0.675325	0	SEC61A2	protein_coding
ENSG00000065675	0.0765046	207.144857366909,0.15550033910713,0.491989889504557	0.622726	0.80413	0	PRKCQ	protein_coding
ENSG00000065717	0.0702293	94.0833765417458,0.225872537881892,0.310924319618859	0.755858	0.882824	0	TLE2	protein_coding
ENSG00000065802	-0.404551	1723.91458903341,0.0836432140071995,-4.83662357383378	1.32063e-06	2.02202e-05	0	ASB1	protein_coding
ENSG00000065809	0.112281	5016.32318012124,0.0756858651678474,1.48351309438054	0.137938	0.318682	0	FAM107B	protein_coding
ENSG00000065833	0.133255	2105.63305552574,0.0732821027214745,1.81838271054367	0.0690057	0.195512	0	ME1	protein_coding
ENSG00000065882	0.263403	1007.75969191884,0.0861043190383663,3.05911766319748	0.0022199	0.0125931	0	TBC1D1	protein_coding
ENSG00000065883	-0.0947638	1365.87187319706,0.0742036899400511,-1.27707613319544	0.201575	0.409544	0	CDK13	protein_coding
ENSG00000065911	-0.0725067	3291.40991986397,0.0693557293418946,-1.04543225099457	0.295823	0.522597	0	MTHFD2	protein_coding
ENSG00000065923	0.026137	598.772189985152,0.100468267195395,0.260151571014768	0.794747	0.902296	0	SLC9A7	protein_coding
ENSG00000065970	-0.289535	870.481640452255,0.0854890747024142,-3.38680991795846	0.000707104	0.00488559	0	FOXJ2	protein_coding
ENSG00000065978	0.122873	18910.6917875858,0.0493481068805688,2.48992047688906	0.0127772	0.0529448	0	YBX1	protein_coding
ENSG00000065989	0.0990461	74.310830455607,0.249864689335932,0.396398965529668	0.691811	0.846826	0	PDE4A	protein_coding
ENSG00000066027	0.142118	1018.61292868642,0.0881115018902774,1.61293278158987	0.106759	0.267045	0	PPP2R5A	protein_coding
ENSG00000066044	0.0445959	2454.9595484195,0.0683499094001355,0.652465347287558	0.514101	0.725742	0	ELAVL1	protein_coding
ENSG00000066084	-0.0423518	2000.00950694933,0.0709617117129299,-0.596826071610135	0.550624	0.752799	0	DIP2B	protein_coding
ENSG00000066117	0.0387295	2292.93215834181,0.0733545570956925,0.527977218640453	0.597515	0.786972	0	SMARCD1	protein_coding
ENSG00000066135	-0.128467	925.599169370073,0.085881844095407,-1.49585500929255	0.134691	0.313318	0	KDM4A	protein_coding
ENSG00000066136	-0.124769	1072.19512647173,0.0871519399282458,-1.43162498284724	0.152251	0.341056	0	NFYC	protein_coding
ENSG00000066185						ZMYND12	protein_coding
ENSG00000066230	-0.779197	5.58169186695769,0.931692759432203,-0.836323515950367	0.402973	NA	NA	SLC9A3	protein_coding
ENSG00000066248	0.154208	460.868105643276,0.113292660979396,1.3611472857151	0.173467	0.372035	0	NGEF	protein_coding
ENSG00000066279	0.349969	3809.2362466188,0.0973216731938977,3.59600638894625	0.00032314	0.00254768	0	ASPM	protein_coding
ENSG00000066322	0.122368	3580.06110844157,0.0644852872960925,1.89760921163013	0.0577476	0.171985	0	ELOVL1	protein_coding
ENSG00000066379	-0.117965	329.956076213825,0.121866726477279,-0.96798247560396	0.333053	0.563841	0	ZNRD1	protein_coding
ENSG00000066422	-0.269727	920.639679094257,0.0855763407181723,-3.15189221111122	0.00162216	0.0097133	0	ZBTB11	protein_coding
ENSG00000066427	0.0555455	291.657151639826,0.139788259081048,0.397354244165032	0.691106	0.846515	0	ATXN3	protein_coding
ENSG00000066455	-0.466002	1652.50611952256,0.091864052539717,-5.07273841595753	3.92131e-07	6.70829e-06	0	GOLGA5	protein_coding
ENSG00000066468	0.321468	126.499979582409,0.190183687352658,1.69030177987506	0.0909702	0.238691	0	FGFR2	protein_coding
ENSG00000066557	0.293775	451.23784571541,0.129126949394375,2.27508373128185	0.0229009	0.0844499	0	LRRC40	protein_coding
ENSG00000066583	0.298118	506.341545667863,0.102893622821129,2.89734131458816	0.0037634	0.0193881	0	ISOC1	protein_coding
ENSG00000066629	0.11159	1400.29642506727,0.0719812697471737,1.55027040858715	0.121077	0.291067	0	EML1	protein_coding
ENSG00000066651	-0.259433	281.47466093589,0.136340021928122,-1.90283979668223	0.0570615	0.170538	0	TRMT11	protein_coding
ENSG00000066654	-0.0664193	1147.58130152937,0.105582174215045,-0.629077031607642	0.529299	0.736548	0	THUMPD1	protein_coding
ENSG00000066697	-0.370368	1265.14112530572,0.0861830040235177,-4.29746169508986	1.72765e-05	0.000202543	0	MSANTD3	protein_coding
ENSG00000066735	0.170375	209.006463030078,0.168200714958458,1.01292649637092	0.311095	0.539982	0	KIF26A	protein_coding
ENSG00000066739	-0.0222027	928.55648427463,0.102156800022288,-0.217339552185338	0.827944	0.918331	0	ATG2B	protein_coding
ENSG00000066777	-0.0494998	2102.99645866363,0.0877062462760893,-0.56438119245491	0.572495	0.769238	0	ARFGEF1	protein_coding
ENSG00000066827	-0.219643	260.166630742444,0.13902626377028,-1.57986901582221	0.114137	0.279117	0	ZFAT	protein_coding
ENSG00000066855	0.047111	1197.08552087571,0.0910976758537974,0.517148151044311	0.605053	0.791722	0	MTFR1	protein_coding
ENSG00000066923	0.594929	54.7456401063215,0.291722415151145,2.0393666202384	0.0414135	0.134112	0	STAG3	protein_coding
ENSG00000066926	0.0857967	1199.56942129909,0.0793056726801436,1.08184875370261	0.27932	0.505158	0	FECH	protein_coding
ENSG00000066933	-0.0011362	1344.18180068219,0.0934813847559995,-0.0121542877780467	0.990303	0.995577	0	MYO9A	protein_coding
ENSG00000067048	-0.222405	1528.92082892696,0.07758529750478,-2.86658312549039	0.00414929	0.0209946	0	DDX3Y	protein_coding
ENSG00000067057	-0.145695	13849.4596405991,0.0692815872469104,-2.10294308268685	0.0354707	0.118813	0	PFKP	protein_coding
ENSG00000067064	0.244115	1899.0367606303,0.0823519406848111,2.96429306124178	0.00303379	0.0162414	0	IDI1	protein_coding
ENSG00000067066	-0.189662	945.340047085484,0.0846950610854864,-2.23935556623377	0.0251328	0.0906071	0	SP100	protein_coding
ENSG00000067082	-2.30909	4235.00191766618,0.0633598654322502,-36.4440520430581	8.54611e-291	4.36165e-287	-1	KLF6	protein_coding
ENSG00000067113	0.221633	507.761081509252,0.116066389085026,1.90953706477516	0.0561928	0.168733	0	PLPP1	protein_coding
ENSG00000067141	0.227829	2122.59171792145,0.0645895758986475,3.52733915077311	0.000419759	0.0031851	0	NEO1	protein_coding
ENSG00000067167	0.362418	11184.0425536379,0.0816278950304455,4.43988257292836	9.0008e-06	0.000113706	0	TRAM1	protein_coding
ENSG00000067177	-0.0353646	1661.01126698906,0.0733797048596568,-0.481939415904525	0.629849	0.809436	0	PHKA1	protein_coding
ENSG00000067182	0.00928647	6858.1939947462,0.0574537547982408,0.161633781875692	0.871594	0.938987	0	TNFRSF1A	protein_coding
ENSG00000067191	-0.0826756	104.898076242074,0.218588540856045,-0.378224684533242	0.705264	0.855401	0	CACNB1	protein_coding
ENSG00000067208	0.108149	341.174568089539,0.124759696930702,0.866857377234673	0.38602	0.616621	0	EVI5	protein_coding
ENSG00000067221	-0.0846844	415.176379313087,0.124012613681033,-0.682869508801813	0.494689	0.711125	0	STOML1	protein_coding
ENSG00000067225	0.0565023	112218.551373952,0.0639389768727779,0.883691738610958	0.376863	0.607554	0	PKM	protein_coding
ENSG00000067248	-0.0301989	1804.16355632783,0.0941225047313185,-0.320846316816615	0.748327	0.878653	0	DHX29	protein_coding
ENSG00000067334	-0.0276665	1909.73327495395,0.0908070613920475,-0.304673689969674	0.760615	0.885345	0	DNTTIP2	protein_coding
ENSG00000067365	-0.400846	324.948638822825,0.12262008206237,-3.2690076212485	0.00107925	0.00691689	0	METTL22	protein_coding
ENSG00000067369	-0.113512	1491.6340572799,0.0768811188730473,-1.47645635879331	0.139821	0.321587	0	TP53BP1	protein_coding
ENSG00000067445	-0.191814	15.1204062961487,0.532578882707484,-0.360160510870214	0.718727	0.863431	0	TRO	protein_coding
ENSG00000067533	0.216302	1042.90270874373,0.0956365124990619,2.26170663045153	0.0237155	0.0867678	0	RRP15	protein_coding
ENSG00000067560	0.225206	7966.17866021257,0.0570734829379519,3.94590279852505	7.94999e-05	0.000761716	0	RHOA	protein_coding
ENSG00000067596	-0.138509	2301.68792238069,0.0654315443190985,-2.1168549529272	0.0342722	0.115531	0	DHX8	protein_coding
ENSG00000067601	0.31658	17.9442873527986,0.478181234150812,0.662051028145538	0.507939	0.720622	0	PMS2P4	transcribed_unprocessed_pseudogene
ENSG00000067606	-0.372559	319.617824613528,0.127064849740717,-2.93204217077079	0.00336741	0.0177177	0	PRKCZ	protein_coding
ENSG00000067646	-0.49929	276.76163850844,0.150866640017482,-3.30948047657777	0.000934693	0.00612108	0	ZFY	protein_coding
ENSG00000067704	0.247717	5704.81103176553,0.0772180320500496,3.20802108552846	0.00133652	0.00828478	0	IARS2	protein_coding
ENSG00000067715	0.229477	695.285524864719,0.111727915271777,2.05389357012247	0.039986	0.130483	0	SYT1	protein_coding
ENSG00000067798	-1.11968	1693.01923792891,0.0853990539887312,-13.1111643878499	2.84201e-39	5.05977e-37	-1	NAV3	protein_coding
ENSG00000067829	-0.0750275	1475.17246114279,0.0846021322168846,-0.886828061683973	0.375171	0.605998	0	IDH3G	protein_coding
ENSG00000067836	-0.129135	270.934617095106,0.145344701724326,-0.888471991184636	0.374287	0.605153	0	ROGDI	protein_coding
ENSG00000067840	0.159856	87.9043507268491,0.241324979101382,0.662409929041493	0.507709	0.720572	0	PDZD4	protein_coding
ENSG00000067900	0.119931	1924.76565572678,0.0889896160674754,1.34770121233589	0.177755	0.37842	0	ROCK1	protein_coding
ENSG00000067955	0.20689	1181.43219567064,0.0795355448700783,2.60122222661959	0.00928923	0.040917	0	CBFB	protein_coding
ENSG00000067992	0.305266	174.129203768022,0.176647541352298,1.72810655788075	0.0839691	0.225197	0	PDK3	protein_coding
ENSG00000068001	0.046327	826.31426421269,0.102197288786537,0.453309142235702	0.650326	0.821717	0	HYAL2	protein_coding
ENSG00000068024	-0.115856	417.411218056351,0.122011307024366,-0.949553322987789	0.342339	0.574103	0	HDAC4	protein_coding
ENSG00000068028	-0.433776	664.704424995787,0.103772215928139,-4.1800773442545	2.9141e-05	0.000323083	0	RASSF1	protein_coding
ENSG00000068078	-0.134309	54.3284813291815,0.298025686475652,-0.450663162707117	0.652232	0.822868	0	FGFR3	protein_coding
ENSG00000068079	-0.0728303	837.43312275098,0.0870562496603026,-0.836589300115778	0.402823	0.632967	0	IFI35	protein_coding
ENSG00000068097	-0.213935	840.75879568903,0.0971296453520741,-2.20257048474619	0.027625	0.0974803	0	HEATR6	protein_coding
ENSG00000068120	-0.0378787	2572.03626097835,0.0727403866075103,-0.520738897057444	0.602549	0.790478	0	COASY	protein_coding
ENSG00000068137	0.0626397	399.760986597375,0.123136615492552,0.50870096316958	0.610962	0.795445	0	PLEKHH3	protein_coding
ENSG00000068305	-0.0690428	743.922372773543,0.107997307359993,-0.639300872346914	0.522627	0.73163	0	MEF2A	protein_coding
ENSG00000068308	-0.12673	1942.44735235352,0.073334162080324,-1.72811001640422	0.0839685	0.225197	0	OTUD5	protein_coding
ENSG00000068323	-0.527454	3632.48356950455,0.0708926376515266,-7.44018703945681	1.00543e-13	4.11505e-12	0	TFE3	protein_coding
ENSG00000068354	-0.48907	678.453031167387,0.0953414715519246,-5.12966562027347	2.90257e-07	5.05589e-06	0	TBC1D25	protein_coding
ENSG00000068366	0.143075	1640.92783255482,0.0935901223081218,1.52873748307672	0.12633	0.30044	0	ACSL4	protein_coding
ENSG00000068383	0.0052835	552.858046224285,0.0987078520886097,0.053526598423319	0.957312	0.982071	0	INPP5A	protein_coding
ENSG00000068394	0.122559	898.19689711765,0.0969734677530413,1.26383656686396	0.206289	0.415864	0	GPKOW	protein_coding
ENSG00000068400	-0.106297	1261.01792120239,0.0783668305658744,-1.35640013651379	0.174972	0.374161	0	GRIPAP1	protein_coding
ENSG00000068438	-0.138024	2304.24200782943,0.0636549319346876,-2.16831230307772	0.0301349	0.104696	0	FTSJ1	protein_coding
ENSG00000068489	0.315961	1958.6347752564,0.087103360998699,3.6274270564519	0.00028626	0.00230316	0	PRR11	protein_coding
ENSG00000068615	0.441908	21.9973946652051,0.439937509021639,1.00447948963943	0.315148	0.545285	0	REEP1	protein_coding
ENSG00000068650	0.132317	1616.97824159116,0.0735619292053093,1.79871065616126	0.0720645	0.201126	0	ATP11A	protein_coding
ENSG00000068654	-0.176227	4138.89058359437,0.0648537992618297,-2.71730355881942	0.00658162	0.0308357	0	POLR1A	protein_coding
ENSG00000068697	0.210658	2337.80040065868,0.0661747334783662,3.18336301350601	0.00145575	0.00885964	0	LAPTM4A	protein_coding
ENSG00000068724	-0.211097	1770.65455839256,0.0834426201053115,-2.52984928020182	0.0114112	0.0482508	0	TTC7A	protein_coding
ENSG00000068745	0.0271057	853.202262174968,0.0846443247635205,0.320230253770906	0.748794	0.879018	0	IP6K2	protein_coding
ENSG00000068784	-0.518439	510.484489684479,0.115919803107384,-4.472392852893	7.73492e-06	9.94369e-05	0	SRBD1	protein_coding
ENSG00000068796	0.196324	1528.39753557803,0.101978409225676,1.92514783374733	0.0542109	0.164292	0	KIF2A	protein_coding
ENSG00000068831						RASGRP2	protein_coding
ENSG00000068878	-0.143965	3560.11218777944,0.0818748529769294,-1.7583503360207	0.0786879	0.214299	0	PSME4	protein_coding
ENSG00000068885	0.0180656	521.916111349755,0.123972170713673,0.14572327377764	0.88414	0.945669	0	IFT80	protein_coding
ENSG00000068903	-0.0367632	735.175316157792,0.100257665178912,-0.366687202969503	0.713852	0.860681	0	SIRT2	protein_coding
ENSG00000068912	-0.262741	1725.50870249231,0.10276411715943,-2.55673414019894	0.010566	0.0453281	0	ERLEC1	protein_coding
ENSG00000068971	-0.510851	378.252221760575,0.119384973259976,-4.27902529468151	1.87714e-05	0.00021724	0	PPP2R5B	protein_coding
ENSG00000068976						PYGM	protein_coding
ENSG00000069011	-0.0507331	1571.93830823283,0.0971442841049848,-0.52224518530159	0.6015	0.78991	0	PITX1	protein_coding
ENSG00000069020	-0.594846	534.040580942764,0.100289615905054,-5.93128611712464	3.00571e-09	7.3555e-08	0	MAST4	protein_coding
ENSG00000069188	0.133392	44.2810309518607,0.312107918220169,0.427391665370481	0.669094	0.833767	0	SDK2	protein_coding
ENSG00000069248	0.106621	1435.41827286834,0.0825141466639578,1.2921505974082	0.196305	0.403223	0	NUP133	protein_coding
ENSG00000069275	0.376038	10453.0174587452,0.0694075840188665,5.41782217425576	6.03294e-08	1.19496e-06	0	NUCKS1	protein_coding
ENSG00000069329	0.247874	3586.80225841372,0.0948608089849292,2.61302664013571	0.00897443	0.0397706	0	VPS35	protein_coding
ENSG00000069345	-0.0323343	2055.40844650917,0.076457078520914,-0.422907664988737	0.672363	0.835935	0	DNAJA2	protein_coding
ENSG00000069399	-0.238179	1950.22363787009,0.0803277131680901,-2.96509725408216	0.00302587	0.0162047	0	BCL3	protein_coding
ENSG00000069424	0.24518	959.236796258703,0.0887949060905568,2.7611918932519	0.00575908	0.0276591	0	KCNAB2	protein_coding
ENSG00000069431	-3.65251	11.3880430882781,0.842118008497129,-4.33728628246814	1.44253e-05	0.000172148	-1	ABCC9	protein_coding
ENSG00000069482	0.354909	25.8668719210485,0.404376911726707,0.877668237674756	0.380124	0.610287	0	GAL	protein_coding
ENSG00000069493	-1.99587	68.7746635445007,0.280672118658585,-7.11102709752658	1.15183e-12	4.23933e-11	-1	CLEC2D	protein_coding
ENSG00000069509	0.216905	382.507546093891,0.139024707672208,1.56019255277676	0.118714	0.287419	0	FUNDC1	protein_coding
ENSG00000069667	-0.00767748	14.358404445572,0.53719339167175,-0.014291840713053	0.988597	0.995297	0	RORA	protein_coding
ENSG00000069696						DRD4	protein_coding
ENSG00000069702	0.334152	630.865888854484,0.0947883580211638,3.52524126397963	0.000423097	0.00320406	0	TGFBR3	protein_coding
ENSG00000069712	-0.112418	26.8440543436906,0.392373978940715,-0.286507323262792	0.77449	0.892198	0	KIAA1107	protein_coding
ENSG00000069812	0.572253	8.91818173944163,0.686060478640562,0.834113841327395	0.404217	NA	NA	HES2	protein_coding
ENSG00000069849	0.213954	2977.221906247,0.0685516008018572,3.12107075515324	0.00180195	0.010591	0	ATP1B3	protein_coding
ENSG00000069869	-0.305147	6028.05576810343,0.0894051736208304,-3.41308356139579	0.000642322	0.00452165	0	NEDD4	protein_coding
ENSG00000069943	0.20259	330.809472832203,0.141148351030607,1.43529616203104	0.151203	0.339427	0	PIGB	protein_coding
ENSG00000069956	-0.538559	4742.98316985457,0.0773377286978974,-6.96372720066911	3.31386e-12	1.15841e-10	0	MAPK6	protein_coding
ENSG00000069966	0.181616	1240.95149926546,0.0781492756898374,2.3239596308666	0.0201277	0.0762997	0	GNB5	protein_coding
ENSG00000069974	0.404761	285.737683626504,0.129447172302409,3.12684167858728	0.00176695	0.0104093	0	RAB27A	protein_coding
ENSG00000069998	0.0761272	873.529382541633,0.11705049814775,0.650378801957021	0.515448	0.726705	0	CECR5	protein_coding
ENSG00000070010	0.0857731	1440.44724696647,0.0800481367013769,1.07151962426567	0.283936	0.510311	0	UFD1L	protein_coding
ENSG00000070018	0.197054	2090.02104296511,0.0768675075773849,2.56355288723047	0.0103607	0.0446471	0	LRP6	protein_coding
ENSG00000070047	-0.170734	3144.27307875657,0.0853140500220339,-2.00124098766979	0.0453664	0.143885	0	PHRF1	protein_coding
ENSG00000070061	-0.0432953	1517.42461572801,0.078504098703479,-0.551503059924082	0.581289	0.776015	0	IKBKAP	protein_coding
ENSG00000070081	-0.0790551	1077.62506417748,0.0947107835464921,-0.834699962810255	0.403887	0.634052	0	NUCB2	protein_coding
ENSG00000070087	0.350725	2615.42957740016,0.0677999858509499,5.1729296013353	2.30452e-07	4.11241e-06	0	PFN2	protein_coding
ENSG00000070159	0.156704	890.198143618967,0.0872385477005339,1.79627179992541	0.0724513	0.201912	0	PTPN3	protein_coding
ENSG00000070182	0.230628	118.877938039647,0.202485768991465,1.13898480142557	0.254709	0.477807	0	SPTB	protein_coding
ENSG00000070190	-1.18611	8.22601930056386,0.767557824641054,-1.54529800966002	0.122274	NA	NA	DAPP1	protein_coding
ENSG00000070214	0.275196	1046.841404501,0.0939861104573636,2.92804751910634	0.00341098	0.0178854	0	SLC44A1	protein_coding
ENSG00000070269	-0.362847	177.398509624075,0.165226677869443,-2.19605455490785	0.028088	0.0987046	0	TMEM260	protein_coding
ENSG00000070366	-0.0397923	1167.35017274894,0.0795278186048723,-0.500356534026167	0.616824	0.800016	0	SMG6	protein_coding
ENSG00000070367	0.164074	1791.03076241707,0.0930674750307483,1.76295553616458	0.077908	0.212479	0	EXOC5	protein_coding
ENSG00000070371	0.1641	313.56960758399,0.124560748705274,1.31743239470372	0.187694	0.391416	0	CLTCL1	protein_coding
ENSG00000070388	0.13807	8.22258711903833,0.738989714314996,0.186835691828988	0.851789	NA	NA	FGF22	protein_coding
ENSG00000070404	0.0403095	3756.15067832654,0.104028019813924,0.387487091009251	0.698396	0.85121	0	FSTL3	protein_coding
ENSG00000070413	-0.0889068	1677.76806051562,0.0896217855260634,-0.992021989049994	0.321187	0.551496	0	DGCR2	protein_coding
ENSG00000070423	-0.163917	1590.49122462669,0.0870721288449847,-1.88254110811376	0.0597626	0.176167	0	RNF126	protein_coding
ENSG00000070444	-0.161202	587.529480884459,0.105905575132362,-1.52213282146961	0.127976	0.303347	0	MNT	protein_coding
ENSG00000070476	-0.367581	478.384835628351,0.106841423838045,-3.44043197701305	0.000580786	0.00418077	0	ZXDC	protein_coding
ENSG00000070495	-0.554272	906.633274126411,0.0954792176061466,-5.80515933839911	6.43048e-09	1.50087e-07	0	JMJD6	protein_coding
ENSG00000070501	0.136829	338.004054830627,0.127423224520579,1.07381890532188	0.282904	0.50954	0	POLB	protein_coding
ENSG00000070526	0.561857	147.29577610606,0.187764501644868,2.99234877967857	0.0027684	0.0150682	0	ST6GALNAC1	protein_coding
ENSG00000070540	-0.697281	292.733777638901,0.144419846921811,-4.82815390137437	1.37805e-06	2.10782e-05	0	WIPI1	protein_coding
ENSG00000070610	-0.35535	1271.28914711498,0.0813756337162356,-4.36678212734399	1.2609e-05	0.000153342	0	GBA2	protein_coding
ENSG00000070614	-0.272257	3303.50624532089,0.0686454783651202,-3.96612902791799	7.30493e-05	0.000712327	0	NDST1	protein_coding
ENSG00000070669	0.0168587	801.893831503868,0.112064920187194,0.150436976315382	0.88042	0.943409	0	ASNS	protein_coding
ENSG00000070718	0.191936	357.511342314885,0.133125688321031,1.44176905323809	0.149368	0.336715	0	AP3M2	protein_coding
ENSG00000070729	0.395911	9.26954522500043,0.690192867513683,0.573623568037106	0.566223	NA	NA	CNGB1	protein_coding
ENSG00000070731	1.21563	5.19161902066254,0.916420816081031,1.32650158449407	0.184674	NA	NA	ST6GALNAC2	protein_coding
ENSG00000070756	0.0180387	26864.6549787287,0.0606967106864868,0.297194500976854	0.766318	0.888092	0	PABPC1	protein_coding
ENSG00000070759	0.47902	10.3480468339114,0.630759456053702,0.759433611680573	0.447593	0.671543	0	TESK2	protein_coding
ENSG00000070761	0.0762406	807.730927837457,0.0973887807777369,0.782847662886168	0.433717	0.661089	0	CFAP20	protein_coding
ENSG00000070770	0.0180563	2254.62602100487,0.0794208106433694,0.227350251176509	0.820151	0.91508	0	CSNK2A2	protein_coding
ENSG00000070778	-0.488357	1035.85550899485,0.0836719192096143,-5.83656762220963	5.32871e-09	1.25327e-07	0	PTPN21	protein_coding
ENSG00000070785	-0.059155	682.354688762937,0.0928117778572176,-0.637365461886898	0.523887	0.732658	0	EIF2B3	protein_coding
ENSG00000070814	0.113885	4434.94261391198,0.0631198847141996,1.80426142547137	0.0711903	0.199341	0	TCOF1	protein_coding
ENSG00000070831	0.320209	4219.60173584457,0.0847974486344032,3.77616145459226	0.000159264	0.00139422	0	CDC42	protein_coding
ENSG00000070882	0.185878	988.325272883839,0.100968453481241,1.840947894429	0.0656292	0.188846	0	OSBPL3	protein_coding
ENSG00000070950	0.2613	1372.78969614443,0.114723564823975,2.27764524933109	0.0227477	0.0839861	0	RAD18	protein_coding
ENSG00000070961	-0.0563737	6316.94341789233,0.0772208586083184,-0.730032334949356	0.46537	0.686947	0	ATP2B1	protein_coding
ENSG00000071051	0.0466425	459.073609487239,0.111701398841918,0.417564287318311	0.676266	0.838049	0	NCK2	protein_coding
ENSG00000071054	0.0432142	3935.0712915027,0.0597737756898452,0.722963356262048	0.469702	0.689675	0	MAP4K4	protein_coding
ENSG00000071073	0.612139	146.607738936837,0.186941323500381,3.27449618035118	0.00105851	0.00680161	0	MGAT4A	protein_coding
ENSG00000071082	0.252931	5822.10486856421,0.0673145475004218,3.75745074536711	0.000171653	0.00148569	0	RPL31	protein_coding
ENSG00000071127	0.102911	9992.49023819404,0.0546013529624005,1.88476328128179	0.0594618	0.175452	0	WDR1	protein_coding
ENSG00000071189	-0.103361	990.697696005946,0.113645961153235,-0.90949814450881	0.363087	0.593962	0	SNX13	protein_coding
ENSG00000071205	-0.174833	337.409377288145,0.1246947289582,-1.40209101276415	0.160888	0.353271	0	ARHGAP10	protein_coding
ENSG00000071242	-0.682875	37.0524381026027,0.349392164662103,-1.95446522010524	0.0506462	0.156214	0	RPS6KA2	protein_coding
ENSG00000071243	-0.459419	223.543240700426,0.156252717404485,-2.94023171325496	0.00327967	0.0173454	0	ING3	protein_coding
ENSG00000071246	0.199907	331.471584945648,0.159309428251788,1.25483619192695	0.209538	0.420477	0	VASH1	protein_coding
ENSG00000071282	-0.396603	785.743604861893,0.102096564117633,-3.88458232658415	0.000102506	0.000946604	0	LMCD1	protein_coding
ENSG00000071462	0.110435	2146.72489731015,0.0781657438493816,1.41283232352353	0.157705	0.348581	0	WBSCR22	protein_coding
ENSG00000071537	-0.358253	3035.20546162688,0.0876959045809909,-4.0851725622797	4.40441e-05	0.00045906	0	SEL1L	protein_coding
ENSG00000071539	0.0811319	2227.87394595939,0.0770707184682589,1.05269359015587	0.292481	0.518226	0	TRIP13	protein_coding
ENSG00000071553	-0.0439615	2824.74285611985,0.0652003236653951,-0.674253286042111	0.50015	0.715549	0	ATP6AP1	protein_coding
ENSG00000071564	0.0816976	2010.33596563695,0.0790740803049915,1.03317805550264	0.301521	0.529089	0	TCF3	protein_coding
ENSG00000071575	0.326023	17.5590885674708,0.510226976279941,0.63897598901129	0.522839	0.731668	0	TRIB2	protein_coding
ENSG00000071626	0.0621745	3323.87298244389,0.0604450679266159,1.02861139668689	0.303662	0.531478	0	DAZAP1	protein_coding
ENSG00000071655	-0.0204194	2362.10545043162,0.0923127484847586,-0.221197814447734	0.824938	0.917191	0	MBD3	protein_coding
ENSG00000071794	0.410339	1742.32655850033,0.0995989258714275,4.11991790055446	3.79007e-05	0.000403122	0	HLTF	protein_coding
ENSG00000071859	-0.0783576	2281.10486905297,0.0948261480568853,-0.82632937720262	0.408617	0.638858	0	FAM50A	protein_coding
ENSG00000071889	-0.129214	1256.53360740025,0.101249580878078,-1.27619552118963	0.201886	0.40979	0	FAM3A	protein_coding
ENSG00000071894	-0.153512	2256.88866419083,0.0930392786366772,-1.64997428449066	0.0989482	0.25349	0	CPSF1	protein_coding
ENSG00000071967	0.435341	661.939870239238,0.106899757654668,4.07242128121477	4.65269e-05	0.000481009	0	CYBRD1	protein_coding
ENSG00000071991	0.475929	21.0390022432527,0.459325110232899,1.03614889979995	0.300133	0.527551	0	CDH19	protein_coding
ENSG00000071994	0.13624	924.602697455482,0.0912631097204423,1.49283000673234	0.135482	0.314631	0	PDCD2	protein_coding
ENSG00000072041	0.0724756	139.747719584177,0.186254939683267,0.389120183454576	0.697187	0.850162	0	SLC6A15	protein_coding
ENSG00000072042	0.140104	3314.26057121707,0.0715075037533333,1.95929059241022	0.0500788	0.154973	0	RDH11	protein_coding
ENSG00000072062	0.129806	996.098851182337,0.0868365988146824,1.49482948609621	0.134959	0.313702	0	PRKACA	protein_coding
ENSG00000072071	0.147667	650.908953765412,0.100747626659551,1.46571294814297	0.142727	0.326308	0	ADGRL1	protein_coding
ENSG00000072110	-0.0427003	12045.0401479805,0.063590602404255,-0.671487353178719	0.50191	0.716727	0	ACTN1	protein_coding
ENSG00000072121	-0.116016	824.467808810052,0.0880146559543976,-1.3181422511058	0.187456	0.39108	0	ZFYVE26	protein_coding
ENSG00000072133	-0.351555	161.468690648843,0.177995848958979,-1.97507385735946	0.0482598	0.150674	0	RPS6KA6	protein_coding
ENSG00000072134	-0.0740644	1088.61789360941,0.0859243000628737,-0.861972395662191	0.388703	0.618517	0	EPN2	protein_coding
ENSG00000072135	0.165347	724.557042207294,0.0929044809961644,1.77974787915589	0.0751172	0.206968	0	PTPN18	protein_coding
ENSG00000072163	0.949903	8.34735017309984,0.718103709197191,1.32279353881577	0.185904	NA	NA	LIMS2	protein_coding
ENSG00000072195						SPEG	protein_coding
ENSG00000072201	0.916009	8.52450090615233,0.720741894975433,1.27092521610384	0.203755	NA	NA	LNX1	protein_coding
ENSG00000072210	0.242422	3603.42714151181,0.0681837145960495,3.55542933794742	0.000377362	0.0029122	0	ALDH3A2	protein_coding
ENSG00000072274	0.288692	11827.4953925793,0.0718987016398077,4.0152667614827	5.93786e-05	0.000597729	0	TFRC	protein_coding
ENSG00000072310	0.128248	7332.26189202327,0.0801279793725611,1.600545487951	0.109478	0.271953	0	SREBF1	protein_coding
ENSG00000072364	-0.277982	3404.19248312118,0.080504116724599,-3.45301715901162	0.000554354	0.00401717	0	AFF4	protein_coding
ENSG00000072401	0.123655	447.910234072116,0.123574784528963,1.00064674103675	0.316998	0.547126	0	UBE2D1	protein_coding
ENSG00000072415	-0.00425835	1454.40576845834,0.0916514208932817,-0.0464624491562175	0.962942	0.984219	0	MPP5	protein_coding
ENSG00000072422	-0.164676	806.896440814024,0.0924290180845681,-1.78164800183681	0.0748067	0.206609	0	RHOBTB1	protein_coding
ENSG00000072501	0.122564	7466.12443841371,0.0542952779878945,2.25736286224276	0.0239854	0.0875437	0	SMC1A	protein_coding
ENSG00000072506	0.0673296	2043.95972357007,0.0764464263503177,0.880742828013972	0.378457	0.60893	0	HSD17B10	protein_coding
ENSG00000072518	-0.274036	1606.35829857581,0.0769259621176447,-3.56233773163669	0.000367567	0.00284665	0	MARK2	protein_coding
ENSG00000072571	0.218496	1471.0646505286,0.0927239470484151,2.35641321606073	0.0184524	0.0712007	0	HMMR	protein_coding
ENSG00000072609	-0.391626	1007.48916499063,0.0920085098491924,-4.25640634114964	2.07739e-05	0.000237365	0	CHFR	protein_coding
ENSG00000072682	-0.0286117	1205.3006196943,0.0748600108815762,-0.382202501186856	0.702311	0.853687	0	P4HA2	protein_coding
ENSG00000072736	0.143495	1047.79174730383,0.0888178001874088,1.61560689142239	0.106179	0.266111	0	NFATC3	protein_coding
ENSG00000072756	-0.315992	594.14655102052,0.113022432317135,-2.79583067309969	0.00517665	0.025258	0	TRNT1	protein_coding
ENSG00000072778	0.118077	6475.45474807068,0.0578806000699108,2.04001298223784	0.041349	0.134017	0	ACADVL	protein_coding
ENSG00000072786	-0.250289	1542.53924562892,0.0782146046163842,-3.20002309994286	0.00137417	0.00845993	0	STK10	protein_coding
ENSG00000072803	-0.0800596	1670.79663512062,0.081539461355597,-0.981850931103467	0.326173	0.556649	0	FBXW11	protein_coding
ENSG00000072818	-0.576126	19.6814772903402,0.47419144991663,-1.21496440185407	0.22438	0.440591	0	ACAP1	protein_coding
ENSG00000072832	0.204113	184.565644585693,0.175756689939982,1.16133614647829	0.245505	0.466832	0	CRMP1	protein_coding
ENSG00000072840	-0.165716	714.120725259319,0.0923811550247768,-1.79382497146842	0.0728411	0.20274	0	EVC	protein_coding
ENSG00000072849	-0.197582	1116.36081335128,0.104475752661691,-1.89117896658928	0.0586005	0.173714	0	DERL2	protein_coding
ENSG00000072858	-0.0711082	38.8283637485836,0.338914992358127,-0.209811202388669	0.833815	0.921815	0	SIDT1	protein_coding
ENSG00000072864	-0.0876284	1216.77142296553,0.0760623853330262,-1.15205919186249	0.249297	0.471465	0	NDE1	protein_coding
ENSG00000072954	0.571707	19.7194641273686,0.47210969967318,1.21096186522149	0.22591	0.442599	0	TMEM38A	protein_coding
ENSG00000072958	-0.0187021	1785.82533694673,0.0863043919639845,-0.216698919908289	0.828443	0.918552	0	AP1M1	protein_coding
ENSG00000073008	-0.0938048	6471.91440016543,0.0556761210139325,-1.68482960641437	0.0920215	0.240557	0	PVR	protein_coding
ENSG00000073050	-0.00111979	1072.34874873762,0.0896047229625959,-0.012496955627978	0.990029	0.995556	0	XRCC1	protein_coding
ENSG00000073060	0.0629815	3708.27606529497,0.074154170864205,0.849331428434433	0.395697	0.625815	0	SCARB1	protein_coding
ENSG00000073111	0.0804467	4005.36921671075,0.0753820536264607,1.06718612633475	0.285888	0.512188	0	MCM2	protein_coding
ENSG00000073150	0.164829	164.926620026095,0.201171277251559,0.81934475382583	0.41259	0.642706	0	PANX2	protein_coding
ENSG00000073169	-0.302808	445.397649186476,0.124186811658537,-2.43832337158399	0.0147556	0.0593752	0	SELO	protein_coding
ENSG00000073282	0.164068	99.4718471352818,0.218436092487762,0.751102588383252	0.452591	0.67606	0	TP63	protein_coding
ENSG00000073331	-0.0804533	277.388847711853,0.134870165778029,-0.596524158291967	0.550825	0.752873	0	ALPK1	protein_coding
ENSG00000073350	0.0715777	1091.95745929448,0.109056364259502,0.656336315118621	0.511608	0.723737	0	LLGL2	protein_coding
ENSG00000073417	-0.0544597	2618.34472198146,0.0722435434118615,-0.753835134504053	0.450948	0.674514	0	PDE8A	protein_coding
ENSG00000073464	-0.244001	368.215906094209,0.121880669213867,-2.00197020175342	0.0452879	0.14374	0	CLCN4	protein_coding
ENSG00000073536	-0.194163	1190.81572361325,0.0921200787247773,-2.10771796475025	0.0350554	0.117576	0	NLE1	protein_coding
ENSG00000073578	0.044437	3791.1119153177,0.0741213979747835,0.599516496773997	0.548829	0.751553	0	SDHA	protein_coding
ENSG00000073584	0.261797	3097.19215776,0.0653842027291788,4.00398154436655	6.22852e-05	0.000618851	0	SMARCE1	protein_coding
ENSG00000073605	-0.303365	10.4508138304908,0.635881661669622,-0.477077784334924	0.633307	0.811835	0	GSDMB	protein_coding
ENSG00000073614	-0.219002	1941.71600009572,0.0758926022471219,-2.88568118937018	0.00390568	0.0199799	0	KDM5A	protein_coding
ENSG00000073670	-0.0029836	63.8244577450198,0.278708462244603,-0.0107050813740493	0.991459	0.996237	0	ADAM11	protein_coding
ENSG00000073711	-0.0257919	208.50291732722,0.17945170519085,-0.143726118974374	0.885717	0.946031	0	PPP2R3A	protein_coding
ENSG00000073712	-0.210839	1693.98658328982,0.0850565985743497,-2.47881113475669	0.0131821	0.0542703	0	FERMT2	protein_coding
ENSG00000073734						ABCB11	protein_coding
ENSG00000073737	-0.248925	216.274987701483,0.149330844870148,-1.66693889275803	0.0955266	0.246937	0	DHRS9	protein_coding
ENSG00000073756	-0.689613	9065.2711053658,0.0778726220863864,-8.85565485080268	8.31939e-19	5.2419e-17	0	PTGS2	protein_coding
ENSG00000073792	-0.783779	404.066487737576,0.119558785298492,-6.55559466027019	5.54206e-11	1.6937e-09	0	IGF2BP2	protein_coding
ENSG00000073803	-0.564249	494.562005250527,0.127195745360757,-4.43606482918587	9.16183e-06	0.000115549	0	MAP3K13	protein_coding
ENSG00000073849	0.374489	128.806979943367,0.18716672335687,2.0008317621869	0.0454105	0.143921	0	ST6GAL1	protein_coding
ENSG00000073905	-0.0921319	13.4576284188653,0.555008711857694,-0.166000801790756	0.868156	0.937799	0	VDAC1P1	processed_pseudogene
ENSG00000073910	-0.531876	5.25889211203353,0.893686413247657,-0.595148758793567	0.551744	NA	NA	FRY	protein_coding
ENSG00000073921	0.0442982	3052.72966526006,0.086061185621105,0.514729424778588	0.606742	0.792715	0	PICALM	protein_coding
ENSG00000073969	0.145362	1800.92975161628,0.0771013497520405,1.88533024330071	0.0593853	0.175361	0	NSF	protein_coding
ENSG00000074047	0.147065	715.646382684055,0.100955380884205,1.45672884903896	0.145191	0.329972	0	GLI2	protein_coding
ENSG00000074054	-0.221005	1272.46708527767,0.0807086226091279,-2.73830915144313	0.0061756	0.029292	0	CLASP1	protein_coding
ENSG00000074071	0.085302	2868.68860712643,0.107745149112148,0.791701328706026	0.428535	0.65613	0	MRPS34	protein_coding
ENSG00000074181	0.413398	91.037820303721,0.261057991971615,1.58354896376543	0.113296	0.277768	0	NOTCH3	protein_coding
ENSG00000074201	0.164675	1707.73709477873,0.0718967503392101,2.29043933245274	0.0219959	0.0819014	0	CLNS1A	protein_coding
ENSG00000074211	0.00723608	1313.34574074051,0.0736829273359698,0.0982056429461157	0.921769	0.963863	0	PPP2R2C	protein_coding
ENSG00000074219	0.247834	717.418701451444,0.0904620330038062,2.73965176857154	0.00615043	0.0292088	0	TEAD2	protein_coding
ENSG00000074266	0.243732	610.308991306209,0.0985219626116956,2.47388600062314	0.0133652	0.054862	0	EED	protein_coding
ENSG00000074276	0.508863	10.049018483591,0.650078678906373,0.782771943323549	0.433761	NA	NA	CDHR2	protein_coding
ENSG00000074317	0.236167	9.19962090053691,0.665904970395322,0.354655372889429	0.722848	NA	NA	SNCB	protein_coding
ENSG00000074319	-0.0652304	1716.84103891865,0.0801767006367922,-0.813582866307342	0.415884	0.645961	0	TSG101	protein_coding
ENSG00000074356	0.0411785	1281.43363735986,0.0776960784879588,0.529994048663721	0.596116	0.786009	0	NCBP3	protein_coding
ENSG00000074370	0.194245	189.231796785636,0.186690476427679,1.04046566046296	0.298124	0.525377	0	ATP2A3	protein_coding
ENSG00000074410	0.230181	17569.531648162,0.0539813745726612,4.2640797729843	2.00728e-05	0.000230558	0	CA12	protein_coding
ENSG00000074416	0.134843	6130.68021443744,0.0581288452430037,2.31972275530646	0.0203559	0.0769933	0	MGLL	protein_coding
ENSG00000074527	-0.261896	1861.70247498049,0.0700790161018022,-3.73715732941804	0.000186112	0.00159729	0	NTN4	protein_coding
ENSG00000074582	-0.130612	424.165593886065,0.110093785675065,-1.18637282991361	0.235475	0.45551	0	BCS1L	protein_coding
ENSG00000074590	-0.236201	627.653391405789,0.0971626786756031,-2.43098664101175	0.0150578	0.0603533	0	NUAK1	protein_coding
ENSG00000074603	0.149336	1667.21679266539,0.0927935090036417,1.60934041613697	0.107542	0.268522	0	DPP8	protein_coding
ENSG00000074621	0.00158964	230.801752693586,0.145921485985829,0.0108937811158165	0.991308	0.996188	0	SLC24A1	protein_coding
ENSG00000074657	0.077301	1737.41892389629,0.0719154886729949,1.07488611504942	0.282426	0.509091	0	ZNF532	protein_coding
ENSG00000074660	-3.21242	5.14120419904615,1.14108281741572,-2.81524122607982	0.00487406	NA	NA	SCARF1	protein_coding
ENSG00000074695	-0.141858	3256.00074059876,0.0796307570318364,-1.78144125737362	0.0748404	0.206628	0	LMAN1	protein_coding
ENSG00000074696	0.328099	5570.6082446461,0.0721680999985396,4.54630988854391	5.45946e-06	7.28135e-05	0	HACD3	protein_coding
ENSG00000074706	-2.49053	10.9410131223902,0.709341283671786,-3.51105083676753	0.000446339	0.00334995	-1	IPCEF1	protein_coding
ENSG00000074755	-0.456416	2399.15997635357,0.0713317450194473,-6.39849193164703	1.56919e-10	4.48244e-09	0	ZZEF1	protein_coding
ENSG00000074800	0.102483	60043.519706413,0.0596745092333966,1.71737231614879	0.0859112	0.228731	0	ENO1	protein_coding
ENSG00000074842	-0.0191318	1722.91196484215,0.0942699808063554,-0.202947314467914	0.839176	0.924362	0	MYDGF	protein_coding
ENSG00000074855	0.203209	296.967697170234,0.170521460403582,1.19169422557497	0.233381	0.452603	0	ANO8	protein_coding
ENSG00000074935	-0.178381	123.51981996088,0.192491707852228,-0.926695649103064	0.354085	0.585716	0	TUBE1	protein_coding
ENSG00000074964	-0.107094	390.112566876452,0.132859295224528,-0.806073898069845	0.4202	0.649211	0	ARHGEF10L	protein_coding
ENSG00000074966	0.131678	14.5979766186573,0.538480785405698,0.244536657738892	0.806815	0.907919	0	TXK	protein_coding
ENSG00000075043						KCNQ2	protein_coding
ENSG00000075073	0.52103	7.80609960849378,0.757729345490774,0.687620819774886	0.491692	NA	NA	TACR2	protein_coding
ENSG00000075089	0.204156	388.01391614917,0.131645240918582,1.55080468356588	0.120948	0.29085	0	ACTR6	protein_coding
ENSG00000075131	0.300009	698.78026905937,0.102819334631788,2.91782266074684	0.00352485	0.0183818	0	TIPIN	protein_coding
ENSG00000075142	0.194249	1039.50399976112,0.0842527847095146,2.30555210520709	0.0211357	0.0791819	0	SRI	protein_coding
ENSG00000075151	-0.0277106	1545.412159901,0.0724808156351309,-0.382317008829839	0.702226	0.853684	0	EIF4G3	protein_coding
ENSG00000075188	0.160865	905.709219394888,0.0952531715375667,1.68881605102495	0.0912547	0.239165	0	NUP37	protein_coding
ENSG00000075213	-0.149791	946.76824386415,0.110775757549141,-1.35219813569577	0.176312	0.376291	0	SEMA3A	protein_coding
ENSG00000075218	0.135194	1379.11842907765,0.0786802590103713,1.71826624260794	0.0857481	0.228514	0	GTSE1	protein_coding
ENSG00000075223	-0.0163164	7229.63220856032,0.0825571567733086,-0.197637135676913	0.843329	0.925872	0	SEMA3C	protein_coding
ENSG00000075234	-0.384682	448.349467148306,0.114390278524495,-3.36288680868853	0.00077132	0.00524408	0	TTC38	protein_coding
ENSG00000075239	0.187332	1247.85976419975,0.0894773426606371,2.09362490961335	0.0362934	0.120933	0	ACAT1	protein_coding
ENSG00000075240	0.187242	352.741761409884,0.132135099075065,1.41705153730834	0.156468	0.346975	0	GRAMD4	protein_coding
ENSG00000075275	0.0212224	4129.45322081848,0.0832637066596643,0.254881682385652	0.798814	0.903965	0	CELSR1	protein_coding
ENSG00000075292	0.02766	2441.10501454276,0.0958136742713346,0.288685119783257	0.772822	0.891217	0	ZNF638	protein_coding
ENSG00000075303	0.440407	545.014656152826,0.115592512710117,3.80999987789479	0.000138967	0.00124065	0	SLC25A40	protein_coding
ENSG00000075336	0.204185	595.488234945213,0.104359914082814,1.95655049859894	0.0504003	0.155706	0	TIMM21	protein_coding
ENSG00000075340	0.223147	2302.26205053363,0.0671331628154463,3.32394857496343	0.000887526	0.00588519	0	ADD2	protein_coding
ENSG00000075391	-0.44844	1333.16571910442,0.0788050558579881,-5.69049452573231	1.26672e-08	2.80271e-07	0	RASAL2	protein_coding
ENSG00000075399	-0.0856899	232.963838009952,0.15092701941134,-0.56775730902934	0.5702	0.767385	0	VPS9D1	protein_coding
ENSG00000075407	0.205572	620.791405594187,0.115373741677641,1.78179370882586	0.0747829	0.206609	0	ZNF37A	protein_coding
ENSG00000075413	-0.34355	2428.5347638106,0.0691312092698319,-4.96953544520176	6.71135e-07	1.08738e-05	0	MARK3	protein_coding
ENSG00000075415	0.142163	11747.5767512394,0.0568854223091588,2.49911613217507	0.0124504	0.0517447	0	SLC25A3	protein_coding
ENSG00000075420	-0.511226	4117.71215124676,0.0721877116913854,-7.0818934434271	1.42198e-12	5.11078e-11	0	FNDC3B	protein_coding
ENSG00000075426	-0.444987	6452.44467491734,0.0602254874611292,-7.38868267190026	1.48291e-13	5.95926e-12	0	FOSL2	protein_coding
ENSG00000075461	0.16715	363.442994552672,0.119646526809657,1.39702843864855	0.162405	0.355378	0	CACNG4	protein_coding
ENSG00000075539	-0.148525	1022.11249701344,0.097402954226535,-1.52484822026053	0.127297	0.302177	0	FRYL	protein_coding
ENSG00000075568	0.0668418	1315.01557466562,0.0788580489560457,0.847621476988959	0.396649	0.626738	0	TMEM131	protein_coding
ENSG00000075618	0.0552033	5351.59946151938,0.0756673117291846,0.729552212896739	0.465664	0.687035	0	FSCN1	protein_coding
ENSG00000075624	0.0822826	112273.420895792,0.071397401781659,1.15245891436042	0.249133	0.471329	0	ACTB	protein_coding
ENSG00000075643	0.0815981	482.993998881732,0.118208159694275,0.690292015163727	0.490011	0.706721	0	MOCOS	protein_coding
ENSG00000075651	-0.466508	543.625429105883,0.105991384226797,-4.40137977819719	1.07565e-05	0.000132177	0	PLD1	protein_coding
ENSG00000075702	-0.0634369	2407.13622398199,0.0766895247418643,-0.827191800822716	0.408128	0.638465	0	WDR62	protein_coding
ENSG00000075711	0.0249613	1140.63845230642,0.096154212530274,0.259597012318397	0.795175	0.902415	0	DLG1	protein_coding
ENSG00000075785	0.127709	3096.42707480702,0.0629298491751185,2.02938464059996	0.0424191	0.136761	0	RAB7A	protein_coding
ENSG00000075790	0.293373	912.323181193813,0.116165912926825,2.52546936081123	0.0115544	0.0486951	0	BCAP29	protein_coding
ENSG00000075826	0.118276	49.8107747547215,0.311123523587765,0.380156299829194	0.703829	0.854451	0	SEC31B	protein_coding
ENSG00000075856	-0.0631439	2038.20710153112,0.0661972863191815,-0.953874315512019	0.340147	0.571636	0	SART3	protein_coding
ENSG00000075891	-0.631319	26.1867249244681,0.404887857373196,-1.55924519652672	0.118938	0.287824	0	PAX2	protein_coding
ENSG00000075914	0.0110482	598.563659734363,0.0981985247180097,0.11250888408122	0.91042	0.959268	0	EXOSC7	protein_coding
ENSG00000075945	0.0840707	406.530904263903,0.125188846096348,0.671550978241331	0.50187	0.716727	0	KIFAP3	protein_coding
ENSG00000075975	-0.19826	950.987178141825,0.0859521274130755,-2.30663578415165	0.0210751	0.0790305	0	MKRN2	protein_coding
ENSG00000076003	0.354059	3179.57727886487,0.0775528454390967,4.56538630347423	4.98575e-06	6.70799e-05	0	MCM6	protein_coding
ENSG00000076043	0.188541	717.974233750682,0.0902797189838307,2.08840733248235	0.0367611	0.122252	0	REXO2	protein_coding
ENSG00000076053	-0.334701	450.33085252712,0.133021115824465,-2.51615085001726	0.0118644	0.0497416	0	RBM7	protein_coding
ENSG00000076067	0.186648	1383.16425822932,0.0803522741014866,2.32287332573914	0.020186	0.0764261	0	RBMS2	protein_coding
ENSG00000076108	-0.230682	3238.33458715598,0.0641119276350777,-3.59811245655467	0.000320535	0.00253105	0	BAZ2A	protein_coding
ENSG00000076201	-0.36319	1876.35439977585,0.0839064256791081,-4.32851680211504	1.50117e-05	0.000177898	0	PTPN23	protein_coding
ENSG00000076242	-0.0239276	1370.818651667,0.0861531326748024,-0.277733049191731	0.781217	0.896468	0	MLH1	protein_coding
ENSG00000076248	0.286954	1910.59653281883,0.0679664616007675,4.22199969857943	2.42144e-05	0.000272408	0	UNG	protein_coding
ENSG00000076258	0.0197074	11.3859232528145,0.626246428208274,0.0314690242780509	0.974895	0.988692	0	FMO4	protein_coding
ENSG00000076321	-0.471063	446.26725953529,0.111214362795003,-4.2356301209184	2.27912e-05	0.000259061	0	KLHL20	protein_coding
ENSG00000076344	0.18018	6.15413710132909,0.840961345149942,0.21425502487652	0.830348	NA	NA	RGS11	protein_coding
ENSG00000076351	0.0165238	1324.95588753537,0.0780725196225117,0.211647142676881	0.832382	0.920853	0	SLC46A1	protein_coding
ENSG00000076356	0.170708	625.553416327842,0.101518789203271,1.68154244695643	0.0926576	0.241683	0	PLXNA2	protein_coding
ENSG00000076382	0.156489	3301.24237614673,0.0613979852728867,2.54876806589457	0.0108104	0.0462083	0	SPAG5	protein_coding
ENSG00000076513	-0.125286	780.823616668117,0.0993774551742886,-1.26071158148749	0.207413	0.417415	0	ANKRD13A	protein_coding
ENSG00000076554	0.259655	2318.52342459276,0.0858819495582385,3.02339678579165	0.00249954	0.0138862	0	TPD52	protein_coding
ENSG00000076555	-0.00456575	545.390635675022,0.101236132067912,-0.0450999579429365	0.964028	0.984278	0	ACACB	protein_coding
ENSG00000076604	-0.240516	1574.89464887865,0.0824350825679855,-2.91764677738622	0.00352684	0.0183859	0	TRAF4	protein_coding
ENSG00000076641	-2.26584	17.339225834008,0.549536271026822,-4.12319137866057	3.73659e-05	0.000397851	-1	PAG1	protein_coding
ENSG00000076650	-0.366744	673.426691644792,0.0974990007566582,-3.76151807112117	0.000168885	0.00146504	0	GPATCH1	protein_coding
ENSG00000076662	-0.106986	172.554220762174,0.169507415719077,-0.631155402706753	0.527939	0.735712	0	ICAM3	protein_coding
ENSG00000076685	-0.00975415	3330.63127016225,0.0733612701037166,-0.132960542733933	0.894225	0.951061	0	NT5C2	protein_coding
ENSG00000076706	-0.375282	72.3609679385211,0.262364595589468,-1.43038340525123	0.152607	0.341532	0	MCAM	protein_coding
ENSG00000076826	-0.170315	234.313393835768,0.145827064722886,-1.16792265814638	0.242838	0.463986	0	CAMSAP3	protein_coding
ENSG00000076864	0.119813	701.098224847221,0.0986667932906846,1.21431596865368	0.224627	0.440728	0	RAP1GAP	protein_coding
ENSG00000076924	-0.355167	1013.9552295405,0.0920318404244508,-3.85917360008788	0.000113771	0.00103441	0	XAB2	protein_coding
ENSG00000076928	-0.0205968	3364.19494256071,0.0888412887821154,-0.23183832415022	0.816664	0.913029	0	ARHGEF1	protein_coding
ENSG00000076944	-0.0526075	918.010807995117,0.0903104724418378,-0.582517807732385	0.560218	0.75981	0	STXBP2	protein_coding
ENSG00000076984	-0.226013	699.756142088014,0.11201916440122,-2.01762386380518	0.0436304	0.139745	0	MAP2K7	protein_coding
ENSG00000077044	-0.331968	2777.50094221587,0.0743199777904408,-4.46673906059868	7.94209e-06	0.000101758	0	DGKD	protein_coding
ENSG00000077063	0.967719	16.8883070973661,0.50469732466162,1.91742457578983	0.055184	0.166454	0	CTTNBP2	protein_coding
ENSG00000077092	-0.256623	176.727013149017,0.163870606840534,-1.56601146355806	0.117346	0.284917	0	RARB	protein_coding
ENSG00000077097	0.289004	3810.51141720471,0.0921065536281391,3.13771664607946	0.00170269	0.0100851	0	TOP2B	protein_coding
ENSG00000077147	0.274535	5130.84241154141,0.0800243716304165,3.43064765494072	0.000602142	0.00430612	0	TM9SF3	protein_coding
ENSG00000077150	-0.839198	5690.36215662781,0.0758702137938007,-11.0609702914593	1.93988e-28	2.20011e-26	0	NFKB2	protein_coding
ENSG00000077152	0.342697	1406.92488598273,0.0786466467936922,4.3574205949891	1.31604e-05	0.000158911	0	UBE2T	protein_coding
ENSG00000077157	-0.170427	569.305487240028,0.114726642583563,-1.48550068783197	0.137411	0.318002	0	PPP1R12B	protein_coding
ENSG00000077232	-0.0121137	3056.92626193399,0.0990489431573076,-0.12229968176208	0.902662	0.955477	0	DNAJC10	protein_coding
ENSG00000077235	-0.131162	4107.73598435347,0.0642631425464503,-2.04101380784823	0.0412495	0.133779	0	GTF3C1	protein_coding
ENSG00000077238	-0.0841981	1068.98821011019,0.0899476318064192,-0.936078917238484	0.349233	0.580871	0	IL4R	protein_coding
ENSG00000077254	0.186155	788.877399978782,0.101590314295385,1.83240975542585	0.0668904	0.19136	0	USP33	protein_coding
ENSG00000077312	-0.113265	2245.27968703371,0.0634230900525789,-1.78587164219539	0.07412	0.205505	0	SNRPA	protein_coding
ENSG00000077348	0.0296523	991.374812927447,0.0866167189856381,0.342338973619325	0.732096	0.869991	0	EXOSC5	protein_coding
ENSG00000077380	0.098453	1665.73648075218,0.0868522293210124,1.13356858684058	0.256976	0.480527	0	DYNC1I2	protein_coding
ENSG00000077420	-0.0305211	10.7285537175074,0.621178906822024,-0.0491340819529708	0.960812	0.983684	0	APBB1IP	protein_coding
ENSG00000077454	-0.0305713	704.125189777053,0.1128539177575,-0.270892414725301	0.786474	0.899238	0	LRCH4	protein_coding
ENSG00000077458	0.0803156	293.35614239137,0.13605781014709,0.590304882068455	0.554986	0.75573	0	FAM76B	protein_coding
ENSG00000077463	-0.178245	494.540526928275,0.121897130679176,-1.46225701098304	0.143671	0.327782	0	SIRT6	protein_coding
ENSG00000077514	0.219576	982.03185580283,0.0836670814802796,2.62440252085961	0.00868011	0.0387354	0	POLD3	protein_coding
ENSG00000077549	0.155258	3541.5219082158,0.0617544900426592,2.51412181352827	0.0119329	0.0499877	0	CAPZB	protein_coding
ENSG00000077585	0.339396	198.514130688528,0.15015339610297,2.26032578325409	0.023801	0.0869732	0	GPR137B	protein_coding
ENSG00000077616	-0.696983	6.47676352845648,0.830575412967731,-0.839156694067957	0.401381	NA	NA	NAALAD2	protein_coding
ENSG00000077684	-0.0787607	1580.62847911263,0.0757643405656192,-1.03954783588121	0.29855	0.525836	0	JADE1	protein_coding
ENSG00000077713	0.24177	869.943156611195,0.0942281176608469,2.56579335806564	0.010294	0.0444979	0	SLC25A43	protein_coding
ENSG00000077721	0.270266	2149.39248353971,0.0708640153583496,3.81387409558784	0.000136805	0.00122278	0	UBE2A	protein_coding
ENSG00000077782	-0.185398	4755.10598305862,0.0581565739774475,-3.18791173215497	0.00143304	0.0087563	0	FGFR1	protein_coding
ENSG00000077942	0.0528211	1206.66222387479,0.091747836657033,0.575720227416622	0.564804	0.763571	0	FBLN1	protein_coding
ENSG00000078018	-1.22804	11.1294579632908,0.642847059321629,-1.9103179091447	0.0560923	0.168497	0	MAP2	protein_coding
ENSG00000078043	0.0547562	302.625457241488,0.1368917953215,0.399996576338892	0.689159	0.845277	0	PIAS2	protein_coding
ENSG00000078061	-0.0714854	1877.5331531494,0.0700988893452769,-1.01977878570737	0.307833	0.53651	0	ARAF	protein_coding
ENSG00000078070	-0.16061	277.61711111191,0.135314815690694,-1.18693604598062	0.235253	0.455195	0	MCCC1	protein_coding
ENSG00000078081	0.162872	50.9769487658613,0.287760547599755,0.565999271715451	0.571394	0.768499	0	LAMP3	protein_coding
ENSG00000078114	0.458071	644.29759510723,0.115348909192378,3.97117606585857	7.15187e-05	0.000699695	0	NEBL	protein_coding
ENSG00000078124	0.279917	1209.82023138484,0.0946351018153516,2.95785969079083	0.00309783	0.016538	0	ACER3	protein_coding
ENSG00000078140	0.279434	1556.98560802283,0.0889354661597196,3.14198343126163	0.00167808	0.009974	0	UBE2K	protein_coding
ENSG00000078142	-0.145227	473.725899382598,0.113831693456596,-1.27580654324416	0.202024	0.409857	0	PIK3C3	protein_coding
ENSG00000078177	-0.502618	490.52356646322,0.142613795394358,-3.52432608233511	0.000424561	0.0032101	0	N4BP2	protein_coding
ENSG00000078237	0.119819	550.159505713583,0.121194447445181,0.988650824672429	0.322834	0.553084	0	TIGAR	protein_coding
ENSG00000078246	-0.441173	884.952682610175,0.093055725619403,-4.74096006443101	2.12708e-06	3.11057e-05	0	TULP3	protein_coding
ENSG00000078269	-0.0551818	2036.97527068427,0.0700031637561043,-0.78827641723004	0.430535	0.657781	0	SYNJ2	protein_coding
ENSG00000078304	0.259852	2089.7689183904,0.0822877224841692,3.15784218334495	0.00158942	0.00955084	0	PPP2R5C	protein_coding
ENSG00000078319	0.250483	115.517042571781,0.193421423417021,1.29501326297764	0.195316	0.402	0	PMS2P1	unprocessed_pseudogene
ENSG00000078369	0.0774391	10574.4096280604,0.0535718801993434,1.44551739265428	0.148313	0.335027	0	GNB1	protein_coding
ENSG00000078401	-0.759332	1952.34171285816,0.090410586555011,-8.39870515858805	4.51429e-17	2.50428e-15	0	EDN1	protein_coding
ENSG00000078403	-0.33215	1104.57615983919,0.0807634749256544,-4.11263088520294	3.91176e-05	0.000414484	0	MLLT10	protein_coding
ENSG00000078487	0.400757	35.0114534287849,0.347959996066659,1.15173306397612	0.249431	0.471572	0	ZCWPW1	protein_coding
ENSG00000078618	0.171826	4005.25390335869,0.067004307016842,2.56440529484903	0.0103353	0.0446176	0	NRDC	protein_coding
ENSG00000078668	0.282578	3116.93453260477,0.0775798226287452,3.6424121163918	0.000270095	0.0021927	0	VDAC3	protein_coding
ENSG00000078674	0.15885	4086.99043065136,0.0814822310518521,1.94950651594395	0.051235	0.157395	0	PCM1	protein_coding
ENSG00000078687	-0.491988	364.552036258433,0.122364939102394,-4.02065983837132	5.80354e-05	0.000584977	0	TNRC6C	protein_coding
ENSG00000078699	0.0711919	456.618459269663,0.108021000116899,0.65905611253845	0.50986	0.722085	0	CBFA2T2	protein_coding
ENSG00000078725	-0.377087	4.9154741255582,0.918627851152554,-0.410489560787632	0.681447	NA	NA	BRINP1	protein_coding
ENSG00000078747	-0.630713	1972.07282533554,0.0848312763780321,-7.43491159546158	1.04638e-13	4.26093e-12	0	ITCH	protein_coding
ENSG00000078804	-0.236019	192.624845696228,0.162580602578219,-1.45170334842675	0.146584	0.332348	0	TP53INP2	protein_coding
ENSG00000078808	-0.0942395	3313.91899255564,0.0840076299462081,-1.12179635593039	0.261949	0.486111	0	SDF4	protein_coding
ENSG00000078814	0.531546	5.62153709383748,0.948304567504027,0.560522057993616	0.575123	NA	NA	MYH7B	protein_coding
ENSG00000078902	-0.311434	1285.22585293011,0.09266700765937,-3.36078151774609	0.000777223	0.00527018	0	TOLLIP	protein_coding
ENSG00000078967	0.0801622	541.700891442724,0.101787425779466,0.787545315829149	0.430963	0.658267	0	UBE2D4	protein_coding
ENSG00000079112	0.246608	879.324621680747,0.102243775060906,2.41196233970689	0.0158669	0.0631009	0	CDH17	protein_coding
ENSG00000079134	0.0622001	383.364379489664,0.133607704667548,0.465542523782618	0.641543	0.816514	0	THOC1	protein_coding
ENSG00000079150	0.332136	73.0830164077845,0.250959827044889,1.32346242461671	0.185682	0.388472	0	FKBP7	protein_coding
ENSG00000079156	0.454563	80.520169092514,0.234724748171705,1.93657933927371	0.0527968	0.160934	0	OSBPL6	protein_coding
ENSG00000079246	0.27624	8416.78686535476,0.0764915409509286,3.61137389630154	0.000304579	0.00242129	0	XRCC5	protein_coding
ENSG00000079257	0.509604	254.128853567466,0.14299335386476,3.56383090729933	0.000365481	0.0028348	0	LXN	protein_coding
ENSG00000079277	-0.0300653	491.171764468009,0.101962755356002,-0.294865139870842	0.768097	0.889114	0	MKNK1	protein_coding
ENSG00000079308	-0.103179	72.8796576383723,0.254801550894179,-0.404938204603881	0.685523	0.842988	0	TNS1	protein_coding
ENSG00000079313	-0.424891	997.271070658587,0.0893135469713117,-4.7572953176528	1.96204e-06	2.89689e-05	0	REXO1	protein_coding
ENSG00000079332	-0.14225	2185.04729032513,0.0814993823727114,-1.74541029772981	0.0809135	0.219191	0	SAR1A	protein_coding
ENSG00000079335	-0.187957	134.241396058381,0.184490571088304,-1.01879053694736	0.308302	0.536899	0	CDC14A	protein_coding
ENSG00000079337	-0.415791	45.7199267848291,0.305210845490936,-1.36230810219816	0.173101	0.371509	0	RAPGEF3	protein_coding
ENSG00000079385	0.4357	388.613315079747,0.122357454045445,3.5608762563615	0.000369619	0.00286109	0	CEACAM1	protein_coding
ENSG00000079387	0.051852	1079.39877526281,0.0962867057110729,0.53851700981031	0.59022	0.782412	0	SENP1	protein_coding
ENSG00000079432	-0.245483	4625.4854370978,0.0787301230858691,-3.11803149447945	0.00182063	0.0106804	0	CIC	protein_coding
ENSG00000079435	0.0472261	102.051645065102,0.21003032592231,0.224853789873758	0.822093	0.916062	0	LIPE	protein_coding
ENSG00000079459	0.166026	3365.19054430848,0.062516486628447,2.65571553891961	0.00791403	0.035924	0	FDFT1	protein_coding
ENSG00000079462	0.0415208	1791.93497035198,0.0798719668930576,0.519842179045355	0.603174	0.790982	0	PAFAH1B3	protein_coding
ENSG00000079482	0.00726056	234.790908925818,0.146867579405775,0.0494360819241468	0.960572	0.983569	0	OPHN1	protein_coding
ENSG00000079616	0.00244426	2846.96800505045,0.0655086125806513,0.0373120504819971	0.970236	0.986937	0	KIF22	protein_coding
ENSG00000079689						SCGN	protein_coding
ENSG00000079691	0.272395	1188.97969133733,0.0893189603948548,3.04968298294648	0.00229083	0.012938	0	LRRC16A	protein_coding
ENSG00000079739	0.132253	1840.32304592589,0.0711659525280766,1.85837616936098	0.0631156	0.183649	0	PGM1	protein_coding
ENSG00000079785	0.17878	4255.96615310363,0.0816567928572204,2.18940658642503	0.0285673	0.100111	0	DDX1	protein_coding
ENSG00000079805	0.0325653	3088.87950627972,0.0744386330852119,0.437477913660284	0.661765	0.829136	0	DNM2	protein_coding
ENSG00000079819	0.124933	3481.40135867696,0.0718204331107666,1.73951275971696	0.0819446	0.220998	0	EPB41L2	protein_coding
ENSG00000079931	0.0687347	71.5193901712222,0.261590962352538,0.262756383128366	0.792738	0.901889	0	MOXD1	protein_coding
ENSG00000079950	0.253398	481.913431405212,0.115800851806712,2.18821901435503	0.0286537	0.100301	0	STX7	protein_coding
ENSG00000079974	-0.0918127	364.489690445356,0.120465097933283,-0.76215160203919	0.44597	0.670158	0	RABL2B	protein_coding
ENSG00000079999	-0.0616563	2309.63435145356,0.0839258360975093,-0.734652214646124	0.462551	0.684594	0	KEAP1	protein_coding
ENSG00000080031	-0.776099	414.149779083081,0.116915976154879,-6.63809581695221	3.17761e-11	9.84867e-10	0	PTPRH	protein_coding
ENSG00000080189	-0.0840143	1390.5960406836,0.0817175773154118,-1.02810510703596	0.3039	0.531774	0	SLC35C2	protein_coding
ENSG00000080200	0.112442	860.630645172358,0.114067156883741,0.985752493321185	0.324255	0.554587	0	CRYBG3	protein_coding
ENSG00000080224	0.436997	58.632554022536,0.271566969306354,1.60916799716128	0.10758	0.268572	0	EPHA6	protein_coding
ENSG00000080298	-0.620581	155.532468679722,0.180006030377454,-3.44755617996049	0.000565683	0.00408546	0	RFX3	protein_coding
ENSG00000080345	0.165536	2517.30041954105,0.095177305794451,1.73924337145369	0.081992	0.221056	0	RIF1	protein_coding
ENSG00000080371	0.0159202	1243.57165699155,0.0929363622178944,0.171302342809497	0.863986	0.93579	0	RAB21	protein_coding
ENSG00000080493	0.234159	367.057243560329,0.144817875033775,1.6169235268658	0.105895	0.265535	0	SLC4A4	protein_coding
ENSG00000080503	0.221309	1310.35467021497,0.0743619188571011,2.97611017344542	0.0029193	0.0157219	0	SMARCA2	protein_coding
[truncated: 16,535 more rows]

## Sheet: OC43+SBI-756 vs. OC43
Gene	log2 fold change	DESeq2 Stat:Mean,SE,Wald stat	Wald test p-value	BH adjusted p-values	Significance: Abs(Log2FC)>=1 BHP<0.05	gene_name	gene_biotype
[truncated: 17,805 more rows]

[truncated: 2 more sheets: OC43+SBI-5844 vs. OC43, OC43+SBI-0498 vs. OC43]
